# Supplementary material for: Comparative Analysis and Data Provenance for 1,113 Bacterial Genome Assemblies
Source: mSphere. 2022 May 2;7(3):e00077-22. doi: 10.1128/msphere.00077-22 (PMC9241530; doi:10.1128/msphere.00077-22)
Supplement: TABLE S1 [file msphere.00077-22-s0005.xlsx]

## Sheet: Table S1
NCBI TaxID Name	Strain Name	Type Strain?	GC Content	Filtered N50	Assembly Size	N50/Assembly Size	# Contigs	CheckM %Complete	#Illumina reads	#ONT Reads	CheckM %Contamination
[Bacillus] selenitireducens	700615	Type Strain	0.48733	3537638	3539609	0.999443	2	0.993377	3400480	326884	0.00883002
[Eubacterium] nodatum	33099	Type Strain	0.381271	1845485	1845485	1	1	0.989362	11732313	595841	0
[Eubacterium] sulci	35585	Type Strain	0.398944	1737937	1743688	0.996702	2	1	4307984	25297	0.0070922
[Haemophilus] ducreyi	700724		0.382145	1698380	1698380	1	1	0.987273	5679355	374238	0.00105888
[Haemophilus] ducreyi	51620		0.382162	1721306	1721306	1	1	0.995434	20515662	266486	0.0161893
[Ruminococcus] gnavus	35913		0.431009	3806764	3806764	1	1	0.994152	5279224	164497	0
Acetivibrio thermocellus	27405	Type Strain	0.389848	3847851	3847851	1	1	0.993289	2694896	311919	0.00671141
Acetobacter aceti	23746		0.570619	3596266	3689215	0.974805	4	1	16598602	34549	0
Acetobacter aceti	15973	Type Strain	0.570614	3596264	3693112	0.973776	5	1	2661682	18545	0
Acetobacter pasteurianus subsp. Pasteurianus	12879		0.579843	3142696	3220717	0.975775	9	1	4040460	157777	0.00248756
Acidothermus cellulolyticus	43068	Type Strain	0.669364	725438	2426881	0.298918	8	0.982175	5231066	80738	0.0026738
Acidovorax sp.	BAA-1802		0.660857	4441082	4576717	0.970364	4	0.996698	3072010	69527	0.00154799
Acinetobacter baumannii	BAA-2873		0.390385	3785071	3793802	0.997699	2	0.995876	4846142	29506	0.00652653
Acinetobacter baumannii	BAA-747		0.389334	3995665	4014066	0.995416	3	0.996347	5334313	83084	0.00958904
Acinetobacter baumannii	BAA-2800		0.390109	3926492	3926492	1	1	0.999025	5551410	94728	0.00609299
Acinetobacter baumannii	BAA-2871		0.39043	3897882	3906613	0.997765	2	0.999813	4825795	42013	0.00628046
Acinetobacter baumannii	BAA-2877		0.388999	3942789	4024794	0.979625	3	0.999813	4999905	275490	0.00628046
Acinetobacter baumannii	BAA-2889		0.389352	4055499	4154868	0.976084	3	0.999813	21087045	210317	0.00628046
Acinetobacter baumannii	BAA-2898		0.391231	3948803	4242509	0.930771	5	0.999813	5548337	149866	0.00609299
Acinetobacter baumannii	BAA-2887		0.389642	3650482	3660991	0.997129	3	1	4583953	52336	0.00251142
Acinetobacter baumannii	BAA-1605		0.392137	4039123	4054246	0.99627	3	1	3685053	122163	0
Acinetobacter baumannii	19606	Type Strain	0.391495	3980313	3997508	0.995699	3	1	3878851	200851	0
Acinetobacter baumannii	BAA-2803		0.389652	3963024	4041855	0.980496	3	1	5664460	67532	0
Acinetobacter baumannii	BAA-2900		0.390685	3926015	4009858	0.979091	3	1	5982836	266746	0
Acinetobacter baumannii	BAA-2885		0.390078	3919067	4004116	0.97876	3	1	3334842	171411	0
Acinetobacter baumannii	BAA-2884		0.389963	3915652	4000709	0.97874	3	1	4628809	508895	0
Acinetobacter baumannii	BAA-3035		0.389857	3939074	4022685	0.979215	2	1	7031995	621629	0.00136986
Acinetobacter baumannii	BAA-1710		0.393547	3942209	3960239	0.995447	4	1	4909218	18503	0.00273973
Acinetobacter baumannii	BAA-2881		0.39056	4019494	4048792	0.992764	4	1	4704168	196642	0.00684932
Acinetobacter baumannii	BAA-1790		0.390705	3941526	4021789	0.980043	4	1	28255649	344588	0
Acinetobacter baumannii	BAA-2890		0.390151	4038760	4139355	0.975698	4	1	22133121	339069	0.00273973
Acinetobacter baumannii	BAA-2901		0.389615	4003364	4104305	0.975406	4	1	4690360	54077	0.00273973
Acinetobacter baumannii	BAA-2899		0.390085	3769030	3918947	0.961746	4	1	7901015	170407	0
Acinetobacter baumannii	17978		0.389011	3902113	4075779	0.957391	4	1	3252326	79921	0
Acinetobacter baumannii	BAA-2802		0.389903	4064322	4282697	0.94901	4	1	4407942	22182	0
Acinetobacter baumannii	BAA-2801		0.390676	4147001	4358542	0.951465	2	1	6017891	71560	0
Acinetobacter baumannii	43498		0.391857	3863546	4014965	0.962286	5	1	15873587	109666	0
Acinetobacter baumannii	BAA-2878		0.38998	4064394	4257762	0.954585	5	1	5044610	57256	0
Acinetobacter baumannii	BAA-2886		0.389192	3962742	4162181	0.952083	5	1	5692077	933148	0.00410959
Acinetobacter baumannii	BAA-2888		0.390267	4125338	4156841	0.992421	6	1	3338342	528058	0.00136986
Acinetobacter baumannii	BAA-2897		0.391431	4081932	4170627	0.978733	6	1	4780306	62188	0
Acinetobacter baumannii	BAA-1799		0.391984	3984635	4172124	0.955061	6	1	4456747	132640	0
Acinetobacter baumannii	BAA-2895		0.388701	4203372	4486269	0.936942	6	1	3914138	41221	0
Acinetobacter baumannii	BAA-2892		0.390066	3779424	4011961	0.942039	9	1	4698867	54944	0
Acinetobacter baumannii	BAA-2893		0.390603	3955922	4218794	0.93769	9	1	8260784	109460	0.00273973
Acinetobacter baumannii	BAA-2891		0.391063	4014730	4164656	0.964	11	1	4585546	273602	0.00273973
Acinetobacter baumannii	BAA-2894		0.391223	3815748	4051428	0.941828	12	1	4925228	51108	0
Acinetobacter baumannii	BAA-3036		0.389751	3286198	4083056	0.804838	13	1	4497487	681795	0.00547945
Acinetobacter baylyi	33305		0.403966	3655148	3655148	1	1	1	22901203	317622	0
Acinetobacter baylyi	33304		0.402675	3651338	3782309	0.965373	2	1	5208468	163540	0
Acinetobacter johnsonii	17909	Type Strain	0.413732	3596387	3625391	0.992	4	1	4883318	20779	0.00273973
Acinetobacter sp.	14293	Type Strain	0.390362	3774962	3790699	0.995849	3	1	23625111	64032	0.00547945
Actinobacillus pleuropneumoniae	27088	Type Strain	0.412375	2317905	2317905	1	1	0.998864	4309646	36976	0
Actinobacillus succinogenes	55618	Type Strain	0.449188	2232422	2319612	0.962412	2	1	6235452	56584	0
Actinomyces naeslundii	12104	Type Strain	0.678266	3073805	3073805	1	1	0.976303	3373166	160654	0.00473934
Aerococcus urinae	700306		0.422414	2051337	2051337	1	1	0.990385	24113701	29209	0.00274725
Aerococcus viridans	700406		0.391935	2020719	2086994	0.968244	6	0.983516	3670228	207075	0.010989
Aeromonas hydrophila	35654		0.616129	4733700	4733700	1	1	0.999656	34622897	249181	0
Aeromonas hydrophila	7966	Type Strain	0.615507	4743489	4743489	1	1	0.9997	4659574	26157	0
Aeromonas salmonicida subsp. salmonicida	33658	Type Strain	0.583745	4748022	4888985	0.971167	6	1	16472241	997036	0
Aggregatibacter actinomycetemcomitans	700685		0.443779	2105374	2105374	1	1	0.996591	4325529	20341	0
Aggregatibacter aphrophilus	13252		0.421897	2276143	2276143	1	1	0.996591	4577960	79972	0.000413223
Agrobacterium rhizogenes	43057		0.599659	4013074	7110505	0.564387	4	0.999435	7883669	268485	0.00141243
Agrobacterium rhizogenes	15834		0.599664	4010426	7108611	0.564165	4	0.999435	12774289	102856	0.00141243
Agrobacterium tumefaciens	51350		0.591411	2843717	5453139	0.521483	3	1	3075543	272760	0
Agrobacterium tumefaciens	33970		0.590335	2032798	5681601	0.357786	15	1	5110244	78302	0
Akkermansia muciniphila	BAA-835	Type Strain	0.55756	2663796	2663796	1	1	0.959184	4828567	90930	0
Akkermansia muciniphila	BAA-2869		0.553996	2921283	2921283	1	1	0.979592	4500670	172738	0
Alcaligenes faecalis subsp. faecalis	8750	Type Strain	0.56645	4072745	4072745	1	1	0.995261	4123027	13972	0
Alcaligenes sp.	11884		0.650687	3888644	6682236	0.581938	4	0.999427	4184800	66685	0.0130406
Alcanivorax borkumensis	700651	Type Strain	0.547276	3120131	3120131	1	1	1	2903085	104179	0
Aliivibrio fischeri	7744	Type Strain	0.383208	2970643	4503036	0.659698	2	0.995902	14701614	106257	0.00409836
Aliivibrio salmonicida	43839	Type Strain	0.389681	1195422	4548572	0.262813	7	0.993852	17483440	1911908	0.0170765
Alistipes putredinis	29800	Type Strain	0.532712	2547415	2547415	1	1	0.995192	17631326	405254	0.00961538
Alistipes shahii	BAA-1179	Type Strain	0.573186	3292694	3810865	0.864028	2	1	4976263	92237	0
Alkalihalobacillus clausii	21522		0.446451	4547625	4547625	1	1	0.986667	3379357	39152	0.00555556
Alkalihalobacillus halodurans	BAA-125		0.436853	4202809	4202809	1	1	0.993333	3214824	149787	0.0133333
Anaerococcus prevotii	9321	Type Strain	0.356406	1999963	1999963	1	1	0.993902	3932744	1867	0
Atlantibacter subterranea	BAA-836	Type Strain	0.551603	4767839	4767839	1	1	0.994048	5310456	66855	0.00921153
Avibacterium paragallinarum	29545	Type Strain	0.411142	2218113	2813586	0.788358	3	0.990909	4153593	83926	0.00431818
Azotobacter chroococcum	4412		0.658329	4590504	5105997	0.899042	10	0.987705	4271906	336156	0.00956284
Azotobacter vinelandii	478	Type Strain	0.656492	5379006	5379006	1	1	0.995902	4112508	72021	0.0101483
Azotobacter vinelandii	13705		0.656766	5365881	5365881	1	1	0.995902	4621709	144572	0.0101483
Bacillus amyloliquefaciens	23844		0.459917	4006982	4006982	1	1	0.992952	16306924	73693	0.0114712
Bacillus amyloliquefaciens	23843		0.459919	3555101	4006956	0.887232	4	0.992952	19476971	282601	0.0120908
Bacillus amyloliquefaciens	23842		0.459917	4006947	4006947	1	1	0.995021	3996039	10004	0.000903405
Bacillus amyloliquefaciens	23350	Type Strain	0.46069	3974306	3974306	1	1	0.995021	3765828	9389	0.000903405
Bacillus atrophaeus	9372		0.432079	4152603	4152603	1	1	0.991701	2232136	35496	0
Bacillus cereus	10702		0.353952	3250921	5434304	0.598222	18	0.972222	2795898	6341	0.00967078
Bacillus cereus	10987		0.355203	5235074	5442819	0.961831	7	0.986111	2796936	4266	0.00352734
Bacillus cereus	55173		0.349651	5259965	5813757	0.904745	2	0.990741	4308888	45756	0.00501543
Bacillus cereus	13061		0.354231	5172472	5507714	0.939132	8	0.990741	4530097	579364	0.00385802
Bacillus cereus	4342		0.354124	5188602	5305031	0.978053	3	0.991629	3792135	172959	0.0031582
Bacillus cereus	33019		0.352767	5293360	5302013	0.998368	2	0.992284	3681387	73651	0
Bacillus cereus	9818		0.354076	5338409	5433936	0.98242	4	0.992284	3483648	1058	0.00352734
Bacillus cereus	7039		0.348667	5343615	6061497	0.881567	5	0.993399	3687388	9619	0.00068364
Bacillus cereus	9592		0.34858	5323209	6082372	0.875186	7	0.993399	3653049	42527	0.00068364
Bacillus cereus	12872		0.353334	5007731	5007731	1	1	0.994253	5213746	21647	0.000478927
Bacillus cereus	14579	Type Strain	0.352859	5414965	5430163	0.997201	2	0.994253	5229242	24429	0.000741565
Bacillus cereus	10876		0.349877	5442550	6037016	0.90153	3	0.994253	4086519	59435	0.000718391
Bacillus cereus	246		0.349445	5337399	5872622	0.908861	2	0.994253	2980798	86487	0
Bacillus cereus	7004		0.353693	2389084	5612482	0.425673	9	0.994253	3309491	83477	0.0140805
Bacillus licheniformis	14580	Type Strain	0.461959	4225009	4225009	1	1	0.988243	4366561	1675	0
Bacillus licheniformis	12759		0.458637	4414086	4414617	0.99988	1	0.995851	3067528	35097	0.000180408
Bacillus mojavensis	51516	Type Strain	0.437859	3984231	3984231	1	1	0.991701	4904204	28632	0.00207469
Bacillus mycoides	6462	Type Strain	0.35386	3092827	5627528	0.549589	5	0.994253	3993220	52812	0
Bacillus mycoides	6463		0.352933	5040005	5961390	0.845441	7	0.994253	4027148	47126	0.00574713
Bacillus pumilus	700814		0.413826	3738386	3738386	1	1	0.995851	4929832	25339	0
Bacillus pumilus	7061	Type Strain	0.417323	3859471	3859471	1	1	0.995851	4467018	2996	0.00207469
Bacillus pumilus	14884		0.420156	3572743	3572743	1	1	0.995851	4952487	32437	0
Bacillus pumilus	27142		0.420742	3675394	3675394	1	1	0.995851	4619450	28787	0
Bacillus sp. (in: Bacteria)	31382		0.397003	5679399	5679399	1	1	0.9884	4722958	42888	0.0432365
Bacillus spizizenii	6633		0.439259	4041255	4041255	1	1	0.987552	3559293	158791	0
Bacillus subtilis	82		0.465767	842615	3856918	0.218468	17	0.990801	3385118	10378	0
Bacillus subtilis	35021		0.435184	2328809	4121701	0.565012	14	0.994424	4109411	2254	0.00751239
Bacillus subtilis	21332		0.434638	4288741	4288741	1	1	0.995851	3984140	142296	0.00414938
Bacillus subtilis	11774		0.435148	4107745	4107745	1	1	0.995851	3814350	62550	0.00414938
Bacillus subtilis	6051a		0.435376	4208446	4208446	1	1	0.995851	3756912	74529	0
Bacillus subtilis	19659		0.439264	4041417	4041417	1	1	0.997522	4521070	34885	0.00247831
Bacillus subtilis	13952		0.458524	3953890	3953890	1	1	0.998141	15903771	433957	0.00132561
Bacillus subtilis	6051	Type Strain	0.43343	4211212	4295427	0.980394	2	0.998141	4860342	4070	0.00346964
Bacillus subtilis	23857		0.435238	2615800	4207188	0.621745	7	0.998141	3392668	178261	0.00247831
Bacillus tequilensis	BAA-819		0.439603	4018158	4033273	0.996252	2	0.991701	1925281	2669	0.000518672
Bacillus thuringiensis	13367		0.352257	1949883	6184428	0.315289	9	0.987654	3924349	34910	0.00154321
Bacillus thuringiensis	35646		0.349751	5488775	6698180	0.819443	9	0.993399	3605458	4227	0.00948845
Bacillus thuringiensis	10792	Type Strain	0.350011	5503823	6457660	0.852294	13	0.993399	5511040	266852	0.00110011
Bacillus thuringiensis	700872		0.352627	5408916	5829137	0.92791	5	0.994253	4085015	27477	0.00742001
Bacillus thuringiensis	19266		0.350362	3897778	6428161	0.60636	10	0.994253	3703892	59978	0
Bacteroides eggerthii	27754	Type Strain	0.445848	3645366	4205132	0.866885	9	0.992565	2984205	71046	0
Bacteroides fragilis	43859		0.431785	2478004	5248737	0.472114	7	0.992565	3373426	219440	0
Bacteroides fragilis	43937		0.434403	4200005	5155781	0.814621	8	0.992565	18504806	188269	0
Bacteroides fragilis	700786		0.433361	4625747	5319580	0.86957	10	0.992565	3306895	81630	0
Bacteroides fragilis	25285	Type Strain	0.431151	1589395	5234996	0.30361	25	0.992565	9228746	31936	0
Bacteroides thetaiotaomicron	29148	Type Strain	0.428834	2260040	6290725	0.359265	11	0.994144	4774932	106163	0.00404531
Bartonella bacilliformis	35685	Type Strain	0.382265	1417066	1417066	1	1	0.97085	3897116	100616	0
Bartonella henselae	49882	Type Strain	0.382343	1952235	1952235	1	1	1	4173262	89750	0
Bibersteinia trehalosi	29703	Type Strain	0.409601	2333762	2333762	1	1	0.988447	7970090	589575	0.00681818
Bifidobacterium adolescentis	15703	Type Strain	0.591861	2028350	2089630	0.970674	2	1	4207414	61199	0
Bifidobacterium animalis subsp. lactis 27536	27536		0.604883	1944354	1944354	1	1	1	24814717	212371	0
Bifidobacterium bifidum	15696		0.625947	2339983	2339983	1	1	0.995392	4705470	75297	0
Bifidobacterium bifidum	29521	Type Strain	0.626905	2205295	2205295	1	1	0.995392	3676212	324200	0
Bifidobacterium breve	15700	Type Strain	0.588875	2275660	2275660	1	1	1	1356678	47973	0
Bifidobacterium breve	15701		0.585562	2295595	2486007	0.923406	2	1	25836405	244201	0
Bifidobacterium dentium	27678		0.585383	2635784	2635784	1	1	1	12235003	89850	0
Bifidobacterium longum	BAA-999		0.599477	2419463	2419463	1	1	1	3873277	5743	0.00460829
Bifidobacterium longum subsp. infantis	15697	Type Strain	0.598635	2832777	2832777	1	1	1	1498835	68639	0
Bifidobacterium longum subsp. longum	15707	Type Strain	0.603298	2374034	2385164	0.995334	2	1	4710857	70883	0
Bifidobacterium pseudocatenulatum	27919	Type Strain	0.563685	2264989	2289377	0.989347	2	1	4605994	126118	0.00227273
Blautia coccoides	29236	Type Strain	0.455627	6097883	6097883	1	1	0.993631	7703738	179881	0
Blautia hansenii	27752	Type Strain	0.390411	3065796	3065796	1	1	0.993631	16204973	55107	0
Blautia producta	27340	Type Strain	0.45698	6138419	6244976	0.982937	3	0.993631	4150760	21152	0
Bordetella bronchiseptica	785		0.681002	5224879	5257644	0.993768	2	0.962617	5065637	132959	0
Bordetella bronchiseptica	19395	Type Strain	0.682475	5161041	5161041	1	1	0.992991	4847971	106982	0
Bordetella bronchiseptica	10580		0.682613	3350405	5173552	0.647602	4	0.995327	16701139	275877	0.00934579
Bordetella bronchiseptica	BAA-588		0.680757	5338467	5338467	1	1	1	3863424	62380	0
Bordetella bronchiseptica	4617		0.682142	5206553	5206553	1	1	1	3843472	17722	0
Bordetella hinzii	51783	Type Strain	0.670714	4503967	5061340	0.889876	2	0.995305	14905700	275731	0
Bordetella holmesii	51541	Type Strain	0.626929	3698272	3698272	1	1	1	3260298	40916	0
Bordetella parapertussis	15311	Type Strain	0.680992	4773680	4773680	1	1	1	4810040	32370	0
Bordetella parapertussis	BAA-587		0.681001	4773763	4773763	1	1	1	3387577	18472	0
Bordetella pertussis	9797	Type Strain	0.676839	4045794	4045794	1	1	1	5482460	11279	0
Bordetella pertussis	51445		0.676925	4164927	4164927	1	1	1	5298310	62824	0
Bordetella pertussis	8467		0.677098	4021312	4127538	0.974264	2	1	4496563	44870	0.00155763
Bordetella pertussis	BAA-1335		0.677149	4093545	4117087	0.994282	5	1	2642665	6742	0.00934579
Bordetella pertussis	BAA-589		0.677073	4088942	4146555	0.986106	8	1	4133929	37118	0.0046729
Bordetella pertussis	10380		0.67682	3358979	4141385	0.811076	9	1	3773429	30667	0
Borreliella americana	BAA-1877	Type Strain	0.278246	904108	1191307	0.758921	17	1	14070603	210091	0
Borreliella kurtenbachii	BAA-2495	Type Strain	0.283391	900923	1298619	0.693755	21	1	17247335	383083	0
Brachybacterium faecium	43885	Type Strain	0.720606	560676	3557400	0.157608	45	1	3624814	96698	0.0116959
Brachyspira hyodysenteriae	27164	Type Strain	0.270529	1809071	3018944	0.59924	6	0.984	3204125	25603	0
Brachyspira pilosicoli	BAA-1826		0.278972	2586375	2586375	1	1	0.992	14422186	74538	0
Brevundimonas diminuta	19146		0.673511	3184690	3349745	0.950726	2	0.962662	3737321	115402	0
Brevundimonas diminuta	11568	Type Strain	0.672735	3422351	3422351	1	1	1	6027472	22281	0.0047619
Brucella ovis	25840	Type Strain	0.571945	2111363	3275586	0.644576	2	0.994912	13774312	175642	0.00454165
Burkholderia ambifaria	BAA-244	Type Strain	0.667751	2646647	7528114	0.351568	4	1	8425283	347097	0
Burkholderia cenocepacia	BAA-245	Type Strain	0.668432	1252072	7772306	0.161094	14	0.982527	4882867	9034	0.000448029
Burkholderia cepacia	17759		0.666868	3449371	8615023	0.40039	3	0.998656	24579422	147947	0.00226815
Burkholderia cepacia	25416	Type Strain	0.666016	3397768	8569621	0.39649	4	1	10658851	66084	0.00201613
Burkholderia humptydooensis	BAA-2767	Type Strain	0.671489	4029528	7351911	0.548093	10	0.999194	18204028	112657	0.0264721
Burkholderia multivorans	BAA-247	Type Strain	0.672413	3428156	6322487	0.542216	3	0.999502	4909883	163679	0
Burkholderia multivorans	17616		0.666846	2472692	7008277	0.352825	4	1	8595714	186331	0
Burkholderia thailandensis	700388	Type Strain	0.676274	3560435	6721840	0.529682	4	1	3897801	10554	0.00259217
Butyrivibrio proteoclasticus	51982	Type Strain	0.400083	3556930	4407011	0.807107	4	0.995798	10320381	117935	0
Campylobacter coli	43483		0.313817	1711992	1711992	1	1	0.994369	17172771	230314	0.00143678
Campylobacter coli	BAA-1061		0.310999	1684120	1875451	0.897981	5	0.996947	5184387	39838	0
Campylobacter coli	33559	Type Strain	0.30988	1814504	1922105	0.944019	8	0.997243	23477324	1219473	0.00114943
Campylobacter concisus	BAA-1457		0.393676	2018391	2075239	0.972607	4	0.995062	3270111	6606	0.00185185
Campylobacter curvus	35224	Type Strain	0.442646	1974918	1974918	1	1	0.995062	19789794	31958	0.0037037
Campylobacter fetus subsp. fetus	33246		0.333587	1790586	1793534	0.998356	3	0.996925	17459577	165648	0
Campylobacter gracilis	33236	Type Strain	0.465563	2281739	2281739	1	1	0.974662	4970066	13756	0.00430504
Campylobacter hyointestinalis	35217	Type Strain	0.339711	1753378	1753378	1	1	0.99877	16656388	71904	0
Campylobacter jejuni	43432		0.304107	1765052	1765052	1	1	0.986694	6810051	112441	0.00279146
Campylobacter jejuni	BAA-1456		0.305367	1690343	1690343	1	1	0.993758	5568742	491635	0.00146871
Campylobacter jejuni	43431		0.303473	1702187	1702187	1	1	0.995674	4686006	378945	0.00114943
Campylobacter jejuni	BAA-1234		0.305903	1666399	1666399	1	1	0.996871	2829590	107383	0.00290435
Campylobacter jejuni	43446		0.305611	1667869	1667869	1	1	0.998547	5860137	93589	0.00228973
Campylobacter jejuni	49943		0.305636	1617945	1617945	1	1	0.998547	3024953	113100	0.00146871
Campylobacter jejuni	BAA-2151		0.304809	1618466	1701143	0.951399	3	0.998547	21458960	248437	0.00114943
Campylobacter jejuni	43503		0.304791	1649359	1696105	0.972439	2	1	3978989	44024	0
Campylobacter jejuni subsp. doylei	BAA-1458		0.305615	1693181	1839382	0.920516	2	0.988681	5118423	72712	0.00545977
Campylobacter jejuni subsp. jejuni	29428		0.304607	1639288	1689671	0.970182	2	0.993399	20927744	227101	0.00146871
Campylobacter jejuni subsp. jejuni	33560	Type Strain	0.30223	1768424	1768424	1	1	0.993758	16220939	188096	0.00114943
Campylobacter jejuni subsp. jejuni	700819		0.305602	1637699	1637699	1	1	0.993758	5801563	80368	0.00114943
Campylobacter jejuni subsp. jejuni	33292		0.305249	1692960	1694929	0.998838	2	0.993758	5560370	270326	0.00114943
Campylobacter jejuni subsp. jejuni	BAA-1062		0.303124	1607273	1774995	0.905508	4	0.995314	7473650	395419	0.00114943
Campylobacter lari	35221	Type Strain	0.298064	1509127	1509127	1	1	0.98779	19223239	658926	0
Campylobacter lari	BAA-1060		0.296221	1523385	1571403	0.969443	3	0.98779	6907989	68733	0
Campylobacter rectus	33238	Type Strain	0.4475	2565829	2565829	1	1	0.980247	3555747	92498	0.00444444
Campylobacter showae	51146	Type Strain	0.456578	2098343	2098343	1	1	0.998761	4224605	160494	0.00260223
Campylobacter sputorum biovar sputorum	49916		0.296023	1818216	1818216	1	1	0.99139	20722899	110048	0.00553506
Campylobacter sputorum biovar sputorum	33562	Type Strain	0.295659	1707695	1953246	0.874286	13	0.99139	11877441	161053	0.0387454
Campylobacter upsaliensis	700558		0.350672	1581189	1581189	1	1	0.998779	10433187	124516	0
Campylobacter upsaliensis	BAA-1059		0.342905	1478164	1796591	0.82276	17	0.998779	7201245	112907	0.003663
Campylobacter ureolyticus	43606		0.292465	1540053	1540053	1	1	0.989545	5031127	36353	0
Capnocytophaga gingivalis	33624	Type Strain	0.404285	2661917	2661917	1	1	1	2923392	59819	0.0047619
Capnocytophaga ochracea	27872	Type Strain	0.395924	2615454	2615454	1	1	1	22316798	118800	0
Cardiobacterium hominis	15826	Type Strain	0.592547	2658707	2658707	1	1	0.984477	16442977	99788	0
Cardiobacterium valvarum	BAA-694	Type Strain	0.579985	2673709	2748857	0.972662	5	0.982353	1836539	13509	0
Caulobacter vibrioides	19089		0.671621	4136851	4136851	1	1	0.996753	5655168	58112	0
Caulobacter vibrioides	15252	Type Strain	0.672217	4123751	4123751	1	1	0.996753	5501219	118201	0
Cellulomonas biazotea	486	Type Strain	0.744466	1395685	4412692	0.316289	8	1	11140163	148692	0.0231214
Cellulomonas denverensis	BAA-788	Type Strain	0.728968	3913009	4024460	0.972307	3	0.988439	5120151	20786	0.00578035
Cellulomonas fimi	484	Type Strain	0.747214	4278968	4278968	1	1	1	21283173	255627	0.00578035
Cellulomonas flavigena	482	Type Strain	0.742824	4126831	4126831	1	1	1	5629588	102848	0.00578035
Cellulosimicrobium cellulans	21606		0.746692	753797	4285347	0.175901	9	1	19267715	205052	0.0240848
Chitinophaga pinensis	43595	Type Strain	0.452275	9129004	9129004	1	1	0.995074	11089778	914826	0.00738916
Chromobacterium violaceum	53434		0.651151	5141220	5141220	1	1	0.986111	22572886	131366	0.000251383
Chromobacterium violaceum	12472	Type Strain	0.648419	4751481	4751481	1	1	0.990385	5245850	9271	0.00452489
Chromohalobacter salexigens	BAA-138	Type Strain	0.63912	3696645	3696645	1	1	0.991379	3302916	45543	0.00431034
Citrobacter braakii	BAA-3037		0.52198	3280228	5472683	0.599382	26	0.999669	6826870	92606	0.010399
Citrobacter freundii	BAA-3040		0.517736	5135827	5516254	0.931035	3	0.998264	5091447	73706	0.00868834
Citrobacter freundii	BAA-3041		0.514909	5054928	5527773	0.91446	3	0.999008	5367097	54270	0.00135523
Citrobacter freundii	BAA-3039		0.519389	4752125	4969560	0.956247	7	0.999669	2865745	1485860	0.00525794
Citrobacter freundii	BAA-2807		0.515662	5131083	5393953	0.951266	3	1	4604672	104513	0.00694444
Citrobacter freundii	BAA-3038		0.51542	5113390	5591877	0.914432	5	1	4862308	101155	0.00154124
Citrobacter koseri	BAA-895		0.538265	4721509	4736404	0.996855	3	1	3744871	37060	0.0074368
Citrobacter rodentium	51459		0.545464	5346896	5447692	0.981497	5	0.99915	6128075	42439	0.00129323
Clavibacter michiganensis subsp. michiganensis	7430		0.728114	3191467	3248124	0.982557	2	0.992424	5423225	145526	0
Clavibacter michiganensis subsp. michiganensis	14456		0.725692	3307579	3370821	0.981238	3	0.994949	2872620	191814	0
Clostridioides difficile	BAA-1875		0.286653	3956375	3993674	0.99066	6	0.977183	6519006	24279	0.003367
Clostridioides difficile	BAA-1874		0.281967	377304	4055175	0.0930426	30	0.994612	5398522	38	0.00533395
Clostridioides difficile	43255		0.288327	3672452	4313754	0.851336	7	0.995076	5747644	415059	0.00435993
Clostridioides difficile	43598		0.286298	4171979	4171979	1	1	1	6179281	66971	0
Clostridioides difficile	BAA-1872		0.285982	4139948	4276627	0.96804	3	1	5860905	146296	0
Clostridioides difficile	9689	Type Strain	0.286501	4097774	4279791	0.957471	3	1	6652168	36250	0
Clostridioides difficile	BAA-1871		0.289347	4170931	4427251	0.942104	6	1	4872370	94092	0
Clostridium acetobutylicum	824	Type Strain	0.30824	3647681	4107863	0.887975	7	1	3985019	322442	0
Clostridium beijerinckii	35702		0.298681	6007460	6007460	1	1	0.991935	4843912	167107	0.016129
Clostridium botulinum	19404		0.280805	4117923	4117923	1	1	0.993103	4607994	36615	0.0137931
Clostridium pasteurianum	6013	Type Strain	0.299282	4257271	4359012	0.97666	4	1	6037682	131164	0.000766284
Clostridium perfringens	13124	Type Strain	0.283792	3256676	3256676	1	1	0.991935	3219918	167519	0
Clostridium perfringens	17874		0.282419	2920661	2975620	0.98153	2	1	17852662	250072	0
Clostridium sporogenes	9690		0.281012	4079254	4079254	1	1	0.993103	16672683	341945	0.0137931
Clostridium sporogenes	11437		0.281023	4067871	4067871	1	1	0.993103	4497289	292306	0.0137931
Clostridium sporogenes	3584	Type Strain	0.279824	4010074	4142904	0.967938	4	0.993103	4674186	329561	0.0206897
Clostridium sporogenes	7955		0.282181	3810268	3980958	0.957123	5	0.993103	5863385	389905	0.00689655
Clostridium tertium	14573	Type Strain	0.280559	3933405	3933405	1	1	1	24275485	263240	0.0016129
Colwellia psychrerythraea	BAA-681		0.380054	5373038	5373038	1	1	1	5062726	288486	0.016835
Comamonas testosteroni	700441		0.609377	5818896	6570388	0.885624	6	0.998452	4372374	239555	0.0242518
Coprococcus eutactus	27759	Type Strain	0.430964	2927447	3113141	0.940352	6	0.993289	19415632	209192	0
Corynebacterium accolens	49725	Type Strain	0.595724	2450188	2450188	1	1	0.997797	5414321	315197	0
Corynebacterium diphtheriae	700971		0.534781	2488793	2488793	1	1	0.994493	3286970	190337	0
Corynebacterium genitalium	33031		0.621747	2296421	2296421	1	1	0.997748	6017924	75332	0.00225225
Corynebacterium glutamicum	21253		0.538109	3313983	3313983	1	1	0.995206	17431132	116062	0
Corynebacterium glutamicum	21573		0.54123	3148364	3148364	1	1	0.995206	13118188	81312	0
Corynebacterium glutamicum	13032	Type Strain	0.53809	3310828	3310828	1	1	0.995228	3147775	39863	0.00660793
Corynebacterium pseudodiphtheriticum	10701		0.552444	2408474	2408474	1	1	0.996667	18042797	115361	0
Corynebacterium striatum	6940	Type Strain	0.591197	2511247	2945796	0.852485	15	0.996696	2178316	123766	0.0118943
Corynebacterium tuberculostearicum	35692	Type Strain	0.597459	2405761	2457147	0.979087	3	0.996035	11362648	45844	0.00220264
Corynebacterium xerosis	7711		0.691669	2814998	2816186	0.999578	2	1	3281975	104720	0
Cronobacter muytjensii	51329	Type Strain	0.576916	4364123	4364123	1	1	0.99376	5335451	19872	0.00285218
Cronobacter sakazakii	29544	Type Strain	0.566421	4509529	4661829	0.96733	4	0.999712	5774352	69705	0.00200184
Cronobacter sakazakii	BAA-894		0.567312	2729673	4511985	0.604983	11	0.999891	4982685	31425	0.00118397
Cupriavidus metallidurans	43123	Type Strain	0.635319	3874175	6912760	0.560438	8	0.999427	5734678	239750	0.00692121
Cupriavidus necator	17699		0.663372	4049876	7415911	0.546106	3	0.999427	5682550	31060	0
Curtobacterium pusillum	19096	Type Strain	0.708111	3620791	3620791	1	1	0.994949	4657768	158921	0.0189394
Cutibacterium acnes	6922		0.600275	2494642	2494642	1	1	0.994038	2974055	147990	0.000271003
Cutibacterium acnes	11827		0.60027	2494396	2494396	1	1	0.994309	5162352	128571	0.000271003
Cutibacterium acnes	51277		0.600129	2560539	2560539	1	1	1	22554835	32421	0
Cutibacterium acnes	11828		0.600234	2497484	2497484	1	1	1	3543611	335270	0
Cutibacterium acnes	6919	Type Strain	0.600271	2494842	2494842	1	1	1	4221420	45256	0
Cutibacterium granulosum	25746		0.641113	2147664	2147664	1	1	0.990132	3646274	35310	0.0131579
Cytophaga hutchinsonii	33406	Type Strain	0.388462	4433249	4433249	1	1	1	6248430	47921	0
Deinococcus radiodurans	13939	Type Strain	0.666649	2644427	3279485	0.806354	4	0.987234	5099026	16248	0.00212766
Deinococcus radiodurans	BAA-816		0.666716	2644044	3280465	0.805997	5	0.991489	4752429	27722	0.00212766
Desulfobacterium autotrophicum	43914	Type Strain	0.48764	5599906	5662868	0.988882	2	0.993548	7249394	109097	0.0129032
Desulfotomaculum nigrificans	19858		0.463282	2958922	3068543	0.964276	3	0.993671	42111622	316404	0
Desulfovibrio desulfuricans	27774		0.580742	2873432	2874481	0.999635	2	0.994083	5420932	39016	0
Desulfovibrio desulfuricans	29577	Type Strain	0.573655	3212941	3434615	0.935459	4	1	5532082	614833	0
Desulfovibrio piger	29098	Type Strain	0.628726	2912770	2912770	1	1	0.992899	17886927	149274	0.00591716
Desulfovibrio vulgaris	29579	Type Strain	0.632778	3570489	3772782	0.946381	2	0.994083	7785978	157308	0
Dorea formicigenerans	27755	Type Strain	0.409719	3189595	3189595	1	1	0.994152	4385925	77594	0
Dyadobacter fermentans	700827	Type Strain	0.515447	6967744	6967744	1	1	0.997024	4193186	115574	0.00297619
Eggerthella lenta	25559	Type Strain	0.642093	3635463	3635463	1	1	1	14399968	137656	0
Eikenella corrodens	BAA-1152-MINI		0.555831	2474957	2474957	1	1	0.964992	5433887	62518	0.00564334
Elizabethkingia meningoseptica	13253	Type Strain	0.364704	3874793	3874793	1	1	1	3983652	153867	0
Enterobacter asburiae	BAA-3043		0.555303	4728500	5013416	0.943169	8	0.985384	6547631	49775	0.00544749
Enterobacter cloacae	BAA-2468		0.553398	5018016	5264255	0.953224	7	0.994709	15126080	153157	0.00503472
Enterobacter cloacae	BAA-3042		0.553359	4938642	5259542	0.938987	7	0.994709	4039336	21412	0.00744048
Enterobacter cloacae	BAA-2806		0.547877	4649435	5333822	0.871689	6	0.996693	19110908	1261545	0.0119508
Enterobacter cloacae	BAA-3045		0.550664	4859377	5117518	0.949557	6	0.997685	3866718	23251	0.00959762
Enterobacter cloacae	BAA-3046		0.551917	4797205	5086773	0.943074	6	0.997685	5810754	166059	0.00652282
Enterobacter cloacae	BAA-3044		0.547858	4649434	5342454	0.870281	6	0.997685	5388076	483310	0.0119508
Enterobacter cloacae subsp. cloacae	35030		0.554244	4755409	4764358	0.998122	3	0.991733	22039864	464789	0.00233135
Enterobacter cloacae subsp. cloacae	23355		0.563995	4862864	4862864	1	1	0.998085	3932802	302041	0.00139243
Enterobacter cloacae subsp. cloacae	13047	Type Strain	0.545774	5317012	5608020	0.948109	4	1	4170351	37777	0.00771458
Enterobacter hormaechei	BAA-2082		0.553226	4713334	5002142	0.942263	6	0.994461	16277508	203031	0.00183006
Enterobacter hormaechei	700323		0.555828	4659092	4796819	0.971288	2	0.994709	16886038	260022	0.000372024
Enterocloster bolteae	BAA-613	Type Strain	0.490469	6442458	6613966	0.974069	3	0.99322	17942284	518666	0
Enterococcus casseliflavus	700327		0.423743	3490061	3490061	1	1	0.992453	5013066	141277	0.0114425
Enterococcus durans	19432	Type Strain	0.37879	2923774	3143086	0.930224	10	0.996255	14249246	238657	0.011236
Enterococcus faecalis	700802		0.373817	3218777	3360734	0.95776	4	0.995318	3180897	193019	0.0031211
Enterococcus faecalis	51575		0.373788	3302695	3464164	0.953389	4	0.995318	9925207	106322	0.0031211
Enterococcus faecalis	51299		0.373188	1775344	3442727	0.51568	11	0.995318	5002336	133816	0.00686642
Enterococcus faecalis	10100		0.373197	3003807	3003807	1	1	0.996255	23455599	180962	0.00187266
Enterococcus faecalis	47077		0.377498	2739503	2739503	1	1	0.996255	7238909	99851	0
Enterococcus faecalis	828		0.374848	3039677	3044806	0.998315	2	0.996255	16535251	333175	0
Enterococcus faecalis	9854		0.37452	2866013	2936892	0.975866	3	0.996255	17556095	342363	0
Enterococcus faecalis	29212		0.373688	2933501	3041813	0.964392	3	0.996255	5451865	362678	0.000120817
Enterococcus faecium	BAA-2846		0.384659	2725169	2725169	1	1	0.996226	3982903	50535	0
Enterococcus faecium	6057		0.38203	2612695	2612695	1	1	0.996255	7757852	33687	0
Enterococcus faecium	8459		0.378863	2636788	2851050	0.924848	2	0.996255	32441536	291271	0.00374532
Enterococcus faecium	51858		0.379459	2893334	3150948	0.918242	10	0.996255	18256656	113290	0
Enterococcus faecium	BAA-2317		0.377424	2794494	3171212	0.881207	18	0.996255	23173144	810446	0
Enterococcus faecium	51559		0.377544	802047	3139937	0.255434	25	0.996255	6020896	146469	0.00374532
Enterococcus gallinarum	49573	Type Strain	0.397946	3781183	3875849	0.975575	5	0.992453	18559758	424081	0
Enterococcus hirae	10541		0.369362	2831780	2837170	0.9981	2	0.996255	4388161	711530	0
Enterococcus raffinosus	49427	Type Strain	0.394247	3191392	4310893	0.740309	3	0.993134	5343645	103669	0.0333958
Escherichia coli	11229		0.507675	1279048	4669036	0.273943	8	0.956604	3617068	95450	0.00765099
Escherichia coli	700891		0.508198	4575098	4674951	0.978641	3	0.99319	5111952	92869	0.0010453
Escherichia coli	BAA-1025		0.50801	4528106	4528106	1	1	0.993881	26544593	150244	0.000373134
Escherichia coli	BAA-2428		0.509156	4826029	4826029	1	1	0.995701	18314516	289177	0.00106647
Escherichia coli	BAA-2774		0.508379	4785902	5174657	0.924873	11	0.995857	4291391	46101	0.00460221
Escherichia coli	29552		0.505827	5019848	5119774	0.980482	2	0.996239	4594392	491909	0.00142639
Escherichia coli	BAA-2326		0.506591	5277264	5440680	0.969964	4	0.996239	3653116	39805	0.00142639
Escherichia coli	BAA-2217		0.508423	5202992	5260484	0.989071	5	0.996239	8468991	93227	0.0010453
Escherichia coli	BAA-3049		0.505395	5124930	5198141	0.985916	5	0.996239	5208260	53651	0.00266224
Escherichia coli	BAA-2778		0.505502	4802371	4993472	0.96173	5	0.996239	4421486	81570	0.00193452
Escherichia coli	BAA-2219		0.506183	5360017	5471157	0.979686	8	0.996239	5815055	206242	0.00358595
Escherichia coli	BAA-3048		0.506016	4806076	5277231	0.910719	8	0.996239	3978388	33002	0.00333188
Escherichia coli	BAA-3047		0.505469	5044020	5273299	0.956521	9	0.996239	2815106	107907	0.00563057
Escherichia coli	BAA-3055		0.507051	4984068	5411702	0.92098	10	0.996239	3872185	77003	0.00491071
Escherichia coli	BAA-2731		0.50768	4679938	4679938	1	1	0.996693	4440376	191079	0.000372024
Escherichia coli	35695		0.507832	4527185	4527185	1	1	0.996693	6487063	156325	0.000372024
Escherichia coli	BAA-1431		0.507395	4735678	4889976	0.968446	2	0.996693	4911114	159764	0.000372024
Escherichia coli	BAA-1427		0.507382	4737025	4891214	0.968476	5	0.996693	5115190	185915	0.000372024
Escherichia coli	BAA-196		0.505554	4682590	4973735	0.941464	2	0.996693	3183504	229017	0.000797194
Escherichia coli	BAA-2780		0.508671	4836748	5130442	0.942755	5	0.996693	4814008	135180	0.00390625
Escherichia coli	31616		0.506158	4653623	5166275	0.90077	9	0.996693	14333282	180304	0.00900604
Escherichia coli	BAA-769		0.507786	3818527	4769537	0.800607	11	0.996693	4899958	51663	0.000372024
Escherichia coli	35638		0.508042	4576966	4576966	1	1	0.99709	2855479	133795	0.000372024
Escherichia coli	29842		0.508341	4632186	4632186	1	1	0.998677	3311143	185982	0.000372024
Escherichia coli	BAA-1428		0.507806	4782247	4875087	0.980956	3	0.999287	4060661	110884	0.00432274
Escherichia coli	9637		0.508243	4898325	5006220	0.978448	3	0.999287	3078187	121992	0.0010453
Escherichia coli	51813		0.508479	4876337	5081701	0.959588	4	0.999287	4363739	116839	0.00165505
Escherichia coli	11105		0.508266	4678373	5007859	0.934206	6	0.999287	3554205	88474	0.0010453
Escherichia coli	700928		0.504843	5236651	5236651	1	1	0.999614	3746527	74402	0.00617284
Escherichia coli	8739		0.508683	4747260	4747260	1	1	0.999614	4254936	66317	0.000771605
Escherichia coli	13706		0.509596	4616141	4616141	1	1	0.999614	5291430	153893	0.00105219
Escherichia coli	35218		0.50429	5114772	5150558	0.993052	2	0.999614	3466552	69910	0.00115741
Escherichia coli	10536		0.506006	5180743	5220258	0.99243	2	0.999614	4734767	73017	0.000771605
Escherichia coli	BAA-2781		0.50703	5152507	5260169	0.979533	5	0.999614	4195760	84379	0.00308642
Escherichia coli	35401		0.507099	5152467	5393109	0.95538	6	0.999614	5026195	288719	0.00540123
Escherichia coli	BAA-2776		0.507403	4992636	5275169	0.946441	8	0.999614	4381620	96713	0.000771605
Escherichia coli	BAA-2779		0.506015	4805783	5276938	0.910714	8	0.999614	4336686	50689	0.000771605
Escherichia coli	BAA-2193		0.506822	5468582	5573558	0.981165	9	0.999614	4044386	91238	0.00756173
Escherichia coli	BAA-2215		0.505677	4536120	5738992	0.790404	14	0.999614	4859746	18948	0.000771605
Escherichia coli	BAA-2440		0.50589	1316289	5351257	0.245978	15	0.999614	3740933	57376	0.000771605
Escherichia coli	BAA-2523		0.506688	5289825	5289825	1	1	0.999669	4502016	137056	0.00390625
Escherichia coli	BAA-1429		0.506866	4812931	4812931	1	1	0.999669	4424173	107028	0.00334821
Escherichia coli	700926		0.507915	4642497	4642497	1	1	0.999669	4753388	27017	0.000372024
Escherichia coli	10798		0.50754	4661949	4736147	0.984334	3	0.999669	4079572	142060	0.00334821
Escherichia coli	BAA-3058		0.507159	5215402	5386617	0.968215	3	0.999669	4590526	52273	0.00334821
Escherichia coli	23631		0.507526	4627396	4726554	0.979021	2	0.999669	3819805	88886	0.000372024
Escherichia coli	700336		0.504257	5155850	5270080	0.978325	2	0.999669	3693102	111878	0.00102613
Escherichia coli	9339		0.506764	5405591	5499024	0.983009	4	0.999669	17230471	231336	0.000372024
Escherichia coli	BAA-460		0.504746	5483611	5580675	0.982607	4	0.999669	3704072	168477	0.00334821
Escherichia coli	BAA-1161		0.50656	5202103	5362340	0.970118	4	0.999669	15177970	86532	0.000868056
Escherichia coli	BAA-2340		0.506122	5189612	5440115	0.953953	4	0.999669	3002617	122441	0.0091075
Escherichia coli	27256		0.507216	4285277	4798558	0.893034	4	0.999669	4598729	699854	0.000372024
Escherichia coli	BAA-2777		0.507801	5294339	5471777	0.967572	5	0.999669	3660662	18890	0.00334821
Escherichia coli	BAA-3054		0.507531	5258057	5527755	0.95121	5	0.999669	3720050	127633	0.00394345
Escherichia coli	15669		0.507263	4517665	4789615	0.943221	5	0.999669	5723670	84938	0.000372024
Escherichia coli	BAA-2452		0.508589	4644066	5049283	0.919748	5	0.999669	4360379	20746	0.00624114
Escherichia coli	BAA-3053		0.505993	5103621	5123012	0.996215	6	0.999669	4474559	43081	0.0015625
Escherichia coli	BAA-3050		0.50761	4796879	5163452	0.929006	7	0.999669	4573692	129145	0.00334821
Escherichia coli	BAA-2192		0.506738	5422576	5538423	0.979083	8	0.999669	4138416	63634	0.00595238
Escherichia coli	BAA-3057		0.508045	5116938	5336525	0.958852	8	0.999669	5010594	97145	0.00334821
Escherichia coli	BAA-2775		0.5074	4992640	5275200	0.946436	8	0.999669	4023875	93990	0.00334821
Escherichia coli	25922		0.503902	5132161	5225961	0.982051	9	0.999669	3150467	495037	0.00122236
Escherichia coli	11775	Type Strain	0.50645	4716592	5036153	0.936547	9	0.999669	3883152	164998	0.00390625
Escherichia coli	BAA-2469		0.508281	5141320	5511769	0.932789	9	0.999669	5579736	45949	0.00962656
Escherichia coli	43888		0.503354	5119813	5506416	0.92979	9	0.999669	4264475	97078	0.00334821
Escherichia coli	35150		0.504449	5440104	5570114	0.976659	10	0.999669	4820886	64747	0.00334821
Escherichia coli	BAA-3051		0.508094	5054112	5388165	0.938002	10	0.999669	5060122	58222	0.00421402
Escherichia coli	700728		0.504941	3480936	5525213	0.630009	11	0.999669	5467631	370926	0.000372024
Escherichia coli	19138		0.50488	3409000	5188488	0.657031	12	0.999669	4017606	69649	0.000797194
Escherichia coli	BAA-2196		0.506278	2965190	5953743	0.498038	24	0.999669	3747130	42924	0.000868056
Escherichia coli	43895		0.504189	2148778	5534597	0.388245	30	0.999669	4418443	116585	0.00334821
Escherichia coli	11303		0.507786	4622284	4622284	1	1	1	4667299	92888	0.000373134
Escherichia coli	15144		0.507792	4624436	4624436	1	1	1	16703162	346121	0.000373134
Escherichia fergusonii	35469	Type Strain	0.499412	4575266	4632480	0.987649	2	0.999008	4346986	22736	0.000372024
Eubacterium limosum	8486	Type Strain	0.472066	4383890	4383890	1	1	0.992958	4805951	61575	0
Exiguobacterium sp.	BAA-1283		0.484625	2999928	2999928	1	1	0.993421	4202573	243435	0.00657895
Faecalibacterium prausnitzii	27768	Type Strain	0.563311	3091715	3091715	1	1	1	19308857	219602	0
Fannyhessea vaginae	BAA-55	Type Strain	0.427134	1447020	1447020	1	1	1	5056571	115285	0
Flavobacterium johnsoniae	17061	Type Strain	0.341134	6096847	6096847	1	1	0.996466	4293425	226990	0.00141343
Flavobacterium psychrophilum	49511		0.325366	2861669	2865076	0.998811	2	0.992933	3148967	176369	0.00441696
Flavonifractor plautii	29863	Type Strain	0.609019	3985810	3985810	1	1	0.993289	2987956	156909	0.00134228
Fluoribacter bozemanae	35545		0.380359	3827390	3827390	1	1	1	7110588	181858	0.00636132
Fluoribacter gormanii	33297	Type Strain	0.38173	3747046	3872655	0.967565	2	1	15235476	171960	0.0152672
Francisella philomiragia	25017		0.327615	1919487	1924559	0.997365	2	0.998228	2983775	76398	0
Fusobacterium nucleatum subsp. nucleatum	25586	Type Strain	0.271466	2177851	2177851	1	1	1	2986474	143833	0
Fusobacterium nucleatum subsp. nucleatum	23726		0.271831	2299627	2299627	1	1	1	25640905	954022	0.00160514
Gardnerella vaginalis	14018	Type Strain	0.413632	1667384	1667384	1	1	0.995455	5524690	24559	0
Gardnerella vaginalis	14019		0.413635	1667342	1667342	1	1	0.995455	4747023	232026	0
Gardnerella vaginalis	49145		0.412636	1716585	1716585	1	1	1	4903196	33015	0
Geobacillus stearothermophilus	7953		0.524292	2828031	2934485	0.963723	3	0.98736	6742132	31787	0.00561798
Geobacillus stearothermophilus	12980	Type Strain	0.527781	2830082	2859252	0.989798	2	0.989071	3849961	124350	0
Geobacter metallireducens	53774	Type Strain	0.596852	2254759	3865102	0.583363	6	0.987481	5028724	51292	0
Geobacter sulfurreducens	51573	Type Strain	0.609443	3814162	3814162	1	1	0.993548	4025691	698525	0
Geodermatophilus obscurus	25078	Type Strain	0.739801	5320306	5320306	1	1	0.995283	3662332	25021	0.0163971
Glaesserella parasuis	19417	Type Strain	0.400484	2450624	2450624	1	1	0.993561	22412564	61181	0.0205303
Gluconacetobacter diazotrophicus	49037	Type Strain	0.663155	2164482	3953981	0.547418	13	1	4025859	72883	0.0149254
Gluconobacter oxydans	621H		0.607736	2740888	2950384	0.928994	5	1	3978545	43540	0
Gordonia bronchialis	25592	Type Strain	0.670355	5209108	5334379	0.976516	7	1	3642159	250543	0.000603865
Granulibacter bethesdensis	BAA-1260		0.590718	2656118	2708232	0.980757	2	0.995025	5190336	20679	0
Granulicatella adiacens	49175	Type Strain	0.377812	1965423	1965423	1	1	0.994536	13138384	32044	0.00182149
Grimontia hollisae	33564	Type Strain	0.494984	3215268	4019220	0.799973	3	1	20562578	172214	0
Haemophilus influenzae	33930		0.382173	1974288	1986331	0.993937	3	0.995624	21496870	472032	0.00437637
Haemophilus influenzae	700223		0.379743	1837020	1858493	0.988446	4	0.996591	16877088	41483	0.00227273
Haemophilus influenzae	9795		0.380529	1884487	1884487	1	1	0.996718	12525249	158778	0
Haemophilus influenzae	9008		0.381768	1877709	1895884	0.990413	2	0.996718	5374866	50726	0.00218818
Haemophilus influenzae	49766		0.380917	1850809	1850809	1	1	0.997727	15494390	251381	0.00227273
Haemophilus influenzae	51907		0.381394	1830651	1830651	1	1	0.997727	1399620	26953	0.00272727
Haemophilus influenzae	19418		0.381939	1857439	1857439	1	1	0.997727	18740771	138400	0
Haemophilus influenzae	33391	Type Strain	0.382253	1890645	1890645	1	1	0.997727	3386348	112890	0
Haemophilus parainfluenzae	33392	Type Strain	0.392909	2141700	2146009	0.997992	2	0.998864	3832650	59927	0.00227273
Hafnia alvei	51873		0.482541	4974612	4984823	0.997952	3	0.998655	4695980	66032	0.00357675
Hallella seregens	51272	Type Strain	0.559176	2044767	3367344	0.607234	2	0.993243	4005668	34798	0
Halobacillus halophilus	35676	Type Strain	0.418225	4151331	4170707	0.995354	3	0.993333	8466894	35351	0.0133333
Halobacillus trueperi	700077	Type Strain	0.437195	4149866	4149866	1	1	0.993333	4602941	227570	0
Halomonas elongata	33173	Type Strain	0.636078	4062891	4062891	1	1	0.998563	17961078	77094	0.00431034
Halomonas halmophila	19717	Type Strain	0.636514	3322672	3322672	1	1	0.99569	8939726	172376	0.00431034
Helicobacter pylori	43504	Type Strain	0.388297	1633647	1633647	1	1	0.970974	3738294	33866	0
Helicobacter pylori	BAA-945		0.389507	1563314	1563314	1	1	0.994202	15378183	317078	0
Helicobacter pylori	BAA-1606		0.390972	1667666	1672982	0.996822	2	0.995654	19505996	40356	0
Helicobacter pylori	700392		0.388744	1667794	1667794	1	1	0.997653	4546899	160971	0
Helicobacter pylori	700824		0.391865	1645141	1645141	1	1	0.997653	4401767	69810	0
Heliobacterium modesticaldum	51547	Type Strain	0.569917	3073318	3073318	1	1	1	4692295	123452	0.00892857
Holdemania filiformis	51649	Type Strain	0.500101	3941114	3947673	0.998339	2	1	7593155	39469	0.0031746
Hyphomonas neptunium	15444	Type Strain	0.619296	3704666	3704666	1	1	0.996753	4789701	127618	0
Idiomarina loihiensis	BAA-735	Type Strain	0.470405	2839312	2839312	1	1	1	4207709	97635	0.0016835
Janthinobacterium lividum	14487		0.60982	5307028	5314976	0.998505	3	0.9995	4584938	168659	0.0055
Jonesia denitrificans	14870	Type Strain	0.584141	2749565	2749565	1	1	1	4126584	110097	0
Kineococcus radiotolerans	BAA-149	Type Strain	0.742377	4758541	4968109	0.957817	12	0.986486	4937536	420774	0.00540541
Klebsiella aerogenes	13048	Type Strain	0.548505	5286295	5286295	1	1	1	3969352	29192	0.00414529
Klebsiella aerogenes	35029		0.549958	5283276	5292570	0.998244	2	1	4613118	203352	0.00628307
Klebsiella aerogenes	15038		0.549132	5083259	5230446	0.97186	2	1	4732365	31346	0.00109699
Klebsiella oxytoca	13182	Type Strain	0.551387	5856480	5856480	1	1	1	5183045	242942	0.000702712
Klebsiella oxytoca	49131		0.551768	5864658	5864658	1	1	1	64892900	164074	0.000702712
Klebsiella oxytoca	13030		0.557443	5453753	5743501	0.949552	4	1	13082410	208998	0.00149991
Klebsiella oxytoca	BAA-3059		0.552413	5937112	6602842	0.899175	5	1	5792666	259456	0.00439638
Klebsiella oxytoca	51983		0.549659	5783196	6176456	0.936329	8	1	3368792	151965	0.00814319
Klebsiella pneumoniae	BAA-3074		0.570116	5442769	5797456	0.93882	4	0.989371	4592830	84501	0.00119048
Klebsiella pneumoniae	BAA-3061		0.571474	5282723	5659228	0.933471	5	0.991071	7675938	141123	0.000198413
Klebsiella pneumoniae	4352		0.575313	5246056	5246056	1	1	0.994048	4514561	133029	0.00260417
Klebsiella pneumoniae	BAA-3076		0.565686	5376036	5976791	0.899485	7	0.994048	8563652	112222	0.00267857
Klebsiella pneumoniae	BAA-3069		0.571531	5351921	5562093	0.962214	5	0.997024	5375842	40126	0.000793651
Klebsiella pneumoniae	BAA-3077		0.566906	5473533	5722034	0.956571	8	0.997024	4530431	73732	0.00483631
Klebsiella pneumoniae	BAA-2782		0.566951	5346180	5728531	0.933255	9	0.997024	4855534	156156	0.00483631
Klebsiella pneumoniae	BAA-1706		0.571547	5304241	5521365	0.960676	3	0.998765	3326557	20576	0.00385802
Klebsiella pneumoniae	BAA-3070		0.578442	5126303	5274112	0.971975	3	0.999904	4131836	109394	0.00312275
Klebsiella pneumoniae	BAA-3075		0.574734	5421937	5897407	0.919376	5	0.999904	9325223	223921	0.00384425
Klebsiella pneumoniae	BAA-3064		0.5697	5498669	5639955	0.974949	6	0.999904	6434834	43989	0.00334821
Klebsiella pneumoniae	BAA-2784		0.57193	5366540	5564720	0.964386	3	1	5275243	206806	0.000771605
Klebsiella pneumoniae	BAA-2786		0.570971	5368130	5655202	0.949238	4	1	4935584	746877	0.000198413
Klebsiella pneumoniae	BAA-2789		0.572461	5363433	5663966	0.946939	4	1	4610147	149531	0.00385802
Klebsiella pneumoniae	BAA-1898		0.571065	5354389	5730161	0.934422	4	1	18575750	409735	0.000198413
Klebsiella pneumoniae	BAA-3067		0.572171	5379052	5596027	0.961227	2	1	5161491	102001	0.000198413
Klebsiella pneumoniae	BAA-3078		0.572894	5007616	5525115	0.906337	4	1	5195964	88216	0.00840774
Klebsiella pneumoniae	BAA-2787		0.571325	5350357	5611689	0.953431	5	1	4770964	298113	0.000771605
Klebsiella pneumoniae	BAA-2788		0.571607	5334741	5671467	0.940628	5	1	3261851	154679	0.000198413
Klebsiella pneumoniae	BAA-2146		0.569665	5435730	5780684	0.940326	5	1	4991697	52605	0.0102146
Klebsiella pneumoniae	BAA-2790		0.570958	5351513	5731904	0.933636	5	1	4483597	66268	0.000771605
Klebsiella pneumoniae	BAA-3065		0.569724	5306962	5685259	0.93346	5	1	7358111	209674	0.00150227
Klebsiella pneumoniae	BAA-3068		0.571036	5273760	5650895	0.933261	5	1	3745302	93715	0.00756448
Klebsiella pneumoniae	BAA-3072		0.567859	5331875	5833983	0.913934	5	1	4988891	426869	0.00307894
Klebsiella pneumoniae	BAA-3062		0.569868	5408715	5633815	0.960045	6	1	5086950	187313	0.00334821
Klebsiella pneumoniae	BAA-2814		0.570272	5437548	5822330	0.933913	6	1	4702522	217564	0.000198413
Klebsiella pneumoniae	BAA-2785		0.571577	5314902	5706377	0.931397	6	1	4362903	141930	0.000198413
Klebsiella pneumoniae	BAA-3063		0.569967	5317688	5711924	0.93098	6	1	4165761	108838	0.00510204
Klebsiella pneumoniae	BAA-3060		0.567758	5102746	5784026	0.882214	6	1	5291990	58798	0.00465916
Klebsiella pneumoniae	BAA-1900		0.572946	5367688	5562875	0.964913	7	1	15050553	200779	0.000198413
Klebsiella pneumoniae	BAA-3071		0.570347	5183721	5702240	0.909067	7	1	5140812	536444	0.00657242
Klebsiella pneumoniae	BAA-3079		0.566233	5298473	5944085	0.891386	7	1	8605598	144118	0.0140873
Klebsiella pneumoniae	BAA-3073		0.566826	5174062	5932601	0.872141	8	1	7216141	251636	0.0142609
Klebsiella pneumoniae	BAA-3066		0.569868	5394163	5678469	0.949933	12	1	4571344	171594	0.0111607
Klebsiella pneumoniae	BAA-2783		0.569129	4545013	5946842	0.764273	23	1	3863920	163077	0.00684878
Klebsiella pneumoniae	BAA-1705		0.571	5302865	5760495	0.920557	7	1	3052594	126488	0.0012
Klebsiella pneumoniae subsp. ozaenae	11296	Type Strain	0.570691	5054985	5372589	0.940884	7	0.994048	13134128	115925	0.00649351
Klebsiella pneumoniae subsp. pneumoniae	4208		0.573763	5020059	5271834	0.952241	6	0.99628	14830283	189031	0.00731776
Klebsiella pneumoniae subsp. pneumoniae	10031		0.575342	5278269	5278269	1	1	0.997024	4563671	361201	0.00669643
Klebsiella pneumoniae subsp. pneumoniae	29665		0.573503	5256667	5386865	0.97583	2	0.997024	4561657	67865	0.0131448
Klebsiella pneumoniae subsp. pneumoniae	700603		0.577343	5284710	5513818	0.958448	3	0.9999	5419220	31510	0.00385802
Klebsiella pneumoniae subsp. pneumoniae	43816		0.57381	5175574	5362145	0.965206	5	1	3651931	77051	0.00111607
Klebsiella pneumoniae subsp. pneumoniae	BAA-2524		0.569435	5355834	5633085	0.950782	6	1	4814196	99399	0.0059333
Klebsiella pneumoniae subsp. pneumoniae	13883	Type Strain	0.569984	5248952	5548441	0.946023	6	1	4861550	28579	0.00967262
Klebsiella pneumoniae subsp. pneumoniae	700721		0.572084	5303843	5652019	0.938398	9	1	3496311	79974	0.00334821
Klebsiella pneumoniae subsp. rhinoscleromatis	13884	Type Strain	0.570748	5400236	5518913	0.978496	4	0.997024	21052106	167272	0.00751488
Klebsiella variicola	BAA-830	Type Strain	0.575607	5521199	5521199	1	1	1	3873680	99291	0.00263724
Klebsiella variicola	31488		0.574634	5476096	5560418	0.984835	2	1	3886484	80724	0.00863922
Kocuria rhizophila	9341		0.711616	2696980	2696980	1	1	0.983553	3568578	362753	0
Kocuria varians	15306	Type Strain	0.705282	2865084	2875997	0.996205	2	0.993421	29128120	90852	0
Komagataeibacter xylinus	53524		0.625604	3336944	3553774	0.938986	3	1	18172267	125581	0
Kurthia zopfii	33403	Type Strain	0.369387	2983676	2988707	0.998317	2	0.993377	19439491	432061	0
Lachnoclostridium phytofermentans	700394	Type Strain	0.353501	4841693	4841693	1	1	0.991051	2511788	456787	0.033557
Lacticaseibacillus casei	393	Type Strain	0.47865	2940980	2969012	0.990558	2	0.977355	3473806	156856	0.00362319
Lacticaseibacillus casei	27139		0.463546	3058371	3058371	1	1	0.994565	16332113	137182	0
Lacticaseibacillus casei	334		0.465407	2896623	2950578	0.981714	5	0.994565	4374215	38874	0
Lacticaseibacillus paracasei subsp. paracasei	25302	Type Strain	0.465546	2952896	3017822	0.978486	4	0.994565	3897900	352138	0
Lacticaseibacillus rhamnosus	BAA-2836		0.467268	3013762	3013762	1	1	0.983696	21759390	115488	0
Lacticaseibacillus rhamnosus	21052		0.467681	2924908	2924908	1	1	0.994565	4175090	204515	0
Lacticaseibacillus rhamnosus	53103		0.46696	2899029	3004470	0.964905	6	0.994565	3785080	748800	0
Lactiplantibacillus plantarum	8014		0.444986	1662020	3170206	0.524262	18	0.969136	2467398	150765	0.0216049
Lactiplantibacillus plantarum	14917	Type Strain	0.445038	3243285	3250506	0.997778	2	0.990741	7472784	334962	0.0277778
Lactiplantibacillus plantarum	BAA-793		0.444175	3307843	3348194	0.987948	4	0.993827	2148344	21802	0.0223765
Lactobacillus acidophilus	4357		0.347015	2015805	2015805	1	1	0.982955	4464052	74118	0
Lactobacillus acidophilus	4356	Type Strain	0.347182	1978850	1978850	1	1	0.989448	5387814	228100	0.000590319
Lactobacillus crispatus	33820	Type Strain	0.370016	2239080	2239080	1	1	0.99026	4317509	342228	0.000927644
Lactobacillus crispatus	33197		0.369959	1191274	2327282	0.511874	3	0.99026	3347203	434632	0
Lactobacillus delbrueckii	11842	Type Strain	0.497185	1863657	1863657	1	1	0.983766	3820591	235113	0
Lactobacillus delbrueckii	9649	Type Strain	0.497248	1921308	1921308	1	1	0.99026	5589574	71307	0
Lactobacillus gasseri	33323	Type Strain	0.352346	1854273	1854273	1	1	0.984496	4743645	46731	0
Lactobacillus helveticus	7995		0.369513	2004067	2004067	1	1	0.989332	4616545	619194	0
Lactobacillus jensenii	25258	Type Strain	0.345595	1668444	1668444	1	1	0.988341	4503597	67246	0
Lactobacillus johnsonii	33200	Type Strain	0.346843	1795113	1798668	0.998024	2	0.992248	4216338	90464	0
Lactobacillus leichmannii	7830		0.500182	1695902	1955242	0.867362	6	0.987013	5499369	57693	0
Lactobacillus sp.	33222		0.426785	1663364	1663364	1	1	0.994764	17934670	75153	0.0052356
Lactococcus lactis	19435	Type Strain	0.353763	2518724	2590315	0.972362	3	0.996226	5060895	44364	0.0113208
Lactococcus lactis subsp. lactis	11454		0.350864	2399762	2595814	0.924474	15	1	5125249	845758	0.00757576
Lancefieldella parvula	33793	Type Strain	0.457317	1549228	1555815	0.995766	2	1	4536746	65054	0
Lancefieldella rimae	49626	Type Strain	0.492688	1634108	1634108	1	1	1	8875070	134922	0
Latilactobacillus sakei	15521	Type Strain	0.4117	1942106	1948321	0.99681	2	0.994565	4142070	236790	0
Legionella anisa	35292	Type Strain	0.382589	4213418	4543501	0.927351	4	1	4167865	173841	0.0162214
Legionella longbeachae	33462	Type Strain	0.370556	4160913	4160913	1	1	1	4757903	764729	0.00572519
Legionella longbeachae	33484		0.371714	4036439	4170100	0.967948	2	1	21325078	89010	0.0019084
Legionella pneumophila	33823		0.383502	3363501	3363501	1	1	1	3667831	219288	0.0019084
Legionella pneumophila subsp. pneumophila	43290		0.382276	3369573	3369573	1	1	1	4475488	277962	0.0019084
Legionella pneumophila subsp. pneumophila	33153		0.383005	3426100	3426100	1	1	1	3484179	151937	0.0019084
Legionella pneumophila subsp. pneumophila	43703		0.383045	3434249	3434249	1	1	1	4209855	92791	0.0019084
Legionella pneumophila subsp. pneumophila	33154		0.383047	3307650	3307650	1	1	1	15108501	281403	0.00381679
Legionella pneumophila subsp. pneumophila	33152	Type Strain	0.383204	3407565	3407565	1	1	1	3671755	118861	0
Lelliottia amnigena	33072	Type Strain	0.528574	4469612	4469612	1	1	0.996693	4507777	25968	0.00428359
Lelliottia nimipressuralis	9912	Type Strain	0.548319	4602536	4729243	0.973208	2	0.994048	3109460	81792	0.00665509
Leptospira interrogans	BAA-1198		0.35431	4279907	4691425	0.912283	3	0.964706	4302321	279343	0
Leptospira interrogans	43782		0.350477	4301233	4651226	0.924753	2	0.964706	12103357	873653	0
Leuconostoc mesenteroides subsp. mesenteroides	10830		0.377539	1975484	2006941	0.984326	2	1	22777477	214280	0.00529101
Leuconostoc mesenteroides subsp. mesenteroides	8293	Type Strain	0.376672	2038070	2075437	0.981996	2	1	5380036	29030	0.0104712
Levilactobacillus brevis	14869	Type Strain	0.459982	2493955	2493955	1	1	0.990625	4068928	219405	0.0015625
Levilactobacillus brevis	367		0.460581	2099348	2339686	0.897278	10	0.990625	3464981	276991	0
Ligilactobacillus ruminis	25644		0.438699	2192581	2192581	1	1	0.993717	18154743	154700	0.0052356
Limosilactobacillus reuteri	53608		0.387737	1948372	2095980	0.929576	3	0.994536	4324647	568411	0.00273224
Limosilactobacillus reuteri	23272	Type Strain	0.388786	2047264	2047264	1	1	0.994565	8553599	536623	0.00543478
Listeria innocua	33091		0.374842	2864972	2924703	0.979577	2	0.994475	4665216	164605	0.00552486
Listeria innocua	33090	Type Strain	0.375147	2782574	2887186	0.963767	2	0.994475	4624270	402729	0.00552486
Listeria ivanovii	BAA-678		0.371319	2928879	2928879	1	1	0.994475	4284646	35681	0.00552486
Listeria monocytogenes	BAA-679		0.379806	2944536	2944536	1	1	0.994475	5327347	240315	0
Listeria monocytogenes	19115		0.379949	2950984	2950984	1	1	0.994475	3931119	6811	0
Listeria monocytogenes	19114		0.381923	2979685	2979685	1	1	0.994475	6506690	180558	0
Listeria monocytogenes	19112		0.37932	2972782	3009515	0.987794	2	0.994505	4176576	54922	0.00274725
Listeria monocytogenes	15313	Type Strain	0.37955	1457232	2842332	0.512689	10	0.994505	20226764	167603	0.00274725
Listeria monocytogenes	19111		0.378834	1500643	2879613	0.521127	12	0.994505	5544874	709562	0.00274725
Listeria monocytogenes	49594		0.379344	3030822	3030822	1	1	0.994536	6220265	448543	0
Listeria monocytogenes	51780		0.379506	2968581	2968581	1	1	0.994536	18631053	323752	0.00273224
Listeria monocytogenes	13932		0.379949	2950984	2950984	1	1	0.994536	22322537	37897	0
Listeria monocytogenes	43256		0.38041	2905174	2905174	1	1	0.994536	4577461	254908	0
Listeria monocytogenes	BAA-751		0.380356	3008862	3044754	0.988212	2	0.994536	25101063	378323	0.00546448
Listeria seeligeri	35967	Type Strain	0.373699	2474867	2799769	0.883954	5	0.994475	3486416	38164	0
Listeria welshimeri	35897	Type Strain	0.363521	2814131	2814131	1	1	0.994475	7450156	52084	0.00552486
Luteovulum sphaeroides	BAA-808		0.687739	2387371	4479861	0.532912	10	0.956061	3878419	54836	0.00151515
Luteovulum sphaeroides	17023	Type Strain	0.687142	3188742	4744290	0.672122	6	0.988636	4589547	25892	0.00151515
Luteovulum sphaeroides	49419		0.680237	1051893	4708005	0.223426	7	0.99697	13086528	134000	0.00227273
Magnetospirillum magneticum	700264		0.650972	4938785	4938785	1	1	0.995025	5289807	508139	0
Mammaliicoccus sciuri	29061		0.326633	2785024	2785024	1	1	0.994475	4854958	56292	0.0239411
Maridesulfovibrio salexigens	14822	Type Strain	0.47093	4289854	4289854	1	1	1	5141483	165372	0.000657462
Marinobacter hydrocarbonoclasticus	700491	Type Strain	0.56924	4301022	4753406	0.90483	3	1	3502069	87878	0.00502874
Megasphaera cerevisiae	43254	Type Strain	0.449361	3283063	3283063	1	1	1	17590417	295243	0.0187126
Megasphaera elsdenii	17752		0.527851	2478910	2478910	1	1	1	19801896	972694	0
Meiothermus ruber	35948	Type Strain	0.633538	2967325	2999101	0.989405	10	0.987179	4698854	86791	0
Melissococcus plutonius	35311	Type Strain	0.312524	1891045	2053110	0.921064	2	0.960763	4421555	115357	0
Melittangium lichenicola	25944	Type Strain	0.717051	3070507	9595222	0.320004	4	0.987013	17440645	223841	0.00649351
Mesoplasma florum	33453	Type Strain	0.270207	793473	793473	1	1	1	2643629	101107	0.0037594
Methylibium petroleiphilum	BAA-1232	Type Strain	0.687695	4043975	4607808	0.877635	4	0.995327	3225832	132105	0.0291277
Methylobacillus flagellatus	51484	Type Strain	0.557574	1816458	2822956	0.64346	6	0.993562	4327128	214732	0
Methylobacterium organophilum	27886	Type Strain	0.699565	5024812	5024812	1	1	0.998955	3521124	336847	0.00470219
Methylobacterium radiotolerans	27329	Type Strain	0.710411	6077868	6883720	0.882934	12	1	8115183	161164	0.0015674
Methylococcus capsulatus	33009		0.635852	3302391	3302391	1	1	0.988512	4267468	14204	0
Methylocystis sp.	49242		0.628242	4315571	4725447	0.913262	6	0.996835	3555600	99942	0.00855039
Methylorubrum extorquens	14718		0.684613	5512323	6912312	0.797464	6	0.995726	4490972	33546	0.00641026
Methylorubrum extorquens	BAA-2500		0.682262	5803438	5833684	0.994815	3	0.996865	22884171	144709	0.0031348
Methylorubrum podarium	BAA-547	Type Strain	0.700504	5826631	5826631	1	1	0.995472	3180425	10910	0.0015674
Microbacterium paraoxydans	BAA-1818		0.701393	3397074	3397074	1	1	0.994949	4761921	257339	0
Microbacterium testaceum	15829	Type Strain	0.696861	3605986	3605986	1	1	0.989899	4453635	338136	0.00252525
Micrococcus luteus	12698		0.730606	1321694	2471669	0.534737	3	0.982454	21004330	67575	0.00458716
Micrococcus luteus	15220		0.730096	2491444	2504101	0.994945	7	0.983219	4895764	27146	0.00688073
Micrococcus luteus	53598		0.727814	2539127	2539127	1	1	0.985003	4783424	54524	0.00496942
Micrococcus luteus	4698	Type Strain	0.731036	2443843	2461456	0.992844	3	0.987041	4426499	249212	0.00917431
Micrococcus luteus	10240		0.729573	2477210	2523092	0.981815	8	0.987041	3426342	51076	0.0122324
Micrococcus lylae	27567		0.731919	2177532	2665229	0.817015	2	0.985337	25533527	161466	0.00688073
Mobiluncus curtisii	35241	Type Strain	0.5565	2038187	2153087	0.946635	3	1	5142431	46083	0.014218
Mobiluncus mulieris	35243	Type Strain	0.551113	2434791	2434791	1	1	0.995261	4660165	75682	0.014218
Mobiluncus mulieris	35240		0.550754	2408109	2413034	0.997959	3	0.995261	3774263	185471	0.00947867
Moorella thermoacetica	39073		0.557031	1704597	2451218	0.695408	3	0.963435	5363690	7196	0
Moraxella bovis	10900	Type Strain	0.438246	2813740	2913226	0.96585	7	0.975389	23688794	202539	0.0164835
Moraxella catarrhalis	25240		0.414865	1942085	1942085	1	1	0.997253	4575830	125287	0.00274725
Moraxella catarrhalis	25238	Type Strain	0.415875	1907969	1907969	1	1	0.997253	19147489	167961	0.00274725
Morganella morganii	35200		0.508651	4037361	4037361	1	1	1	3549558	215829	0
Morganella morganii subsp. morganii	25830	Type Strain	0.511679	3814515	3814515	1	1	1	21608994	141358	0
Morganella morganii subsp. morganii	25829		0.50865	3352353	4197473	0.79866	12	1	5141364	55407	0
Moryella indoligenes	BAA-695		0.513117	2618377	2648262	0.988715	3	0.991561	5523067	48067	0.00949367
Mycobacterium avium subsp. paratuberculosis	BAA-968		0.692968	4831825	4835097	0.999323	2	0.995455	4516741	98018	0.00909091
Mycobacterium gordonae	35760		0.668837	3706902	7193626	0.515304	9	0.999444	13074972	77228	0.0168651
Mycobacterium kansasii	12478	Type Strain	0.662269	6423922	6571251	0.97758	3	0.999444	4863546	273559	0.00708333
Mycobacterium marinum	BAA-535		0.657558	3654349	6712068	0.544445	14	0.998778	5013326	61278	0.00733333
Mycobacterium tuberculosis	25177		0.655969	556715	4292481	0.129695	22	0.966667	3047565	9021	0
Mycobacterium tuberculosis	35818		0.656247	4416579	4421280	0.998937	4	0.999444	17116461	692750	0
Mycobacterium tuberculosis variant bovis	19210	Type Strain	0.655817	2344893	4277862	0.548146	7	0.977778	4708369	21145	0.00333333
Mycobacterium tuberculosis variant bovis	35747		0.656509	3059719	4309963	0.709918	6	0.991111	15164084	97591	0.01
Mycobacterium tuberculosis variant bovis	35741		0.656645	3273879	4327190	0.756583	7	0.997778	18150842	130735	0
Mycobacterium tuberculosis variant bovis	35743		0.656346	950305	4318807	0.220039	16	0.997778	4449453	226702	0
Mycobacteroides abscessus	700868		0.641906	4906525	4906525	1	1	1	18861504	485955	0.00333333
Mycobacteroides abscessus	19977	Type Strain	0.641481	5067199	5090518	0.995419	2	1	15832320	282987	0
Mycolicibacterium fortuitum subsp. fortuitum	6841	Type Strain	0.661991	6091760	6333448	0.961839	5	0.998113	8009245	81003	0.00503145
Mycolicibacterium gilvum	43909	Type Strain	0.676282	6149871	6408123	0.959699	4	0.99812	32296998	821753	0.0018797
Mycolicibacterium hassiacum	700660		0.694193	2699371	5161229	0.523009	3	0.997727	18305943	262629	0.00151515
Mycolicibacterium houstonense	49403	Type Strain	0.671369	5586222	6292311	0.887785	3	0.962264	17183068	101270	0.00377358
Mycolicibacterium malmesburyense	BAA-2759	Type Strain	0.67412	5466108	5466108	1	1	0.997727	3837068	9574	0.00909091
Mycolicibacterium neworleansense	49404	Type Strain	0.668816	6304676	6304676	1	1	0.998113	15787315	205728	0.00251572
Mycolicibacterium smegmatis	700084		0.674012	5652033	6947810	0.813498	3	0.999373	6618319	91493	0.0037594
Mycolicibacterium thermoresistibile	19527	Type Strain	0.689829	1682633	4958324	0.339355	3	0.993182	21098693	183696	0
Mycoplasma hominis	23114	Type Strain	0.271058	669676	669676	1	1	1	7496186	127862	0
Mycoplasma orale	15539		0.253077	734191	734191	1	1	1	17090195	595654	0
Mycoplasma salivarium	14277		0.264964	719849	719849	1	1	0.992481	8837356	135780	0
Myxococcus xanthus	25232	Type Strain	0.688565	9346058	9346058	1	1	0.993506	12017985	127026	0.012987
Nakamurella multipartita	700099	Type Strain	0.708799	6060060	6291433	0.963224	3	0.999329	6339588	491706	0.014364
Neisseria cinerea	14685	Type Strain	0.506738	1910597	1913754	0.99835	2	0.983446	12411410	355559	0
Neisseria elongata subsp. elongata	25295	Type Strain	0.538517	2292252	2396141	0.956643	2	0.999016	5381757	49551	0.00225734
Neisseria gonorrhoeae	BAA-1833		0.523633	2209712	2238626	0.987084	3	0.997139	4317440	57112	0.00208768
Neisseria gonorrhoeae	BAA-1845		0.52425	2219107	2224478	0.997586	3	0.997661	3675363	73887	0.00208768
Neisseria gonorrhoeae	53420		0.524652	2210855	2215008	0.998125	2	0.998183	2856110	62672	0.00208768
Neisseria gonorrhoeae	49226		0.526007	2163327	2167534	0.998059	2	0.998183	20422147	299906	0.00417537
Neisseria gonorrhoeae	23050		0.52462	2210401	2218272	0.996452	4	0.998183	13166504	130102	0.00417537
Neisseria gonorrhoeae	53423		0.522966	2199595	2226806	0.98778	4	0.998183	2831528	49749	0.0135699
Neisseria gonorrhoeae	700825		0.526875	1369112	2156034	0.635014	4	0.998183	2480643	32334	0.00208768
Neisseria gonorrhoeae	53422		0.522737	2233428	2285449	0.977238	5	0.998183	2836328	66456	0.00521921
Neisseria lactamica	23970	Type Strain	0.521506	2191524	2191524	1	1	0.999248	16200569	116592	0
Neisseria macacae	33926	Type Strain	0.51101	2801967	2801967	1	1	0.996802	4103406	80084	0
Neisseria meningitidis	53415		0.514354	2304579	2304579	1	1	0.994613	2892456	205526	0.00253485
Neisseria meningitidis	53417		0.518839	2180418	2180418	1	1	0.995129	2138107	106915	0.00208768
Neisseria meningitidis	35558		0.514606	2181689	2181689	1	1	0.995564	17383223	174139	0.00712928
Neisseria meningitidis	53414		0.515013	2244721	2244721	1	1	0.996173	2598045	65475	0.00208768
Neisseria meningitidis	13102		0.510518	2396856	2396856	1	1	0.997465	5016704	131451	0.00380228
Neisseria meningitidis	35560		0.513852	2343374	2343374	1	1	0.997465	77180486	76506	0.00190114
Neisseria meningitidis	BAA-335		0.514752	2240102	2240102	1	1	0.997465	4205790	36913	0.00190114
Neisseria meningitidis	700532		0.516238	2194814	2194814	1	1	0.99826	4656289	69995	0.00208768
Neisseria meningitidis	35559		0.51651	2197933	2202001	0.998153	2	0.99826	21484381	170591	0.00626305
Neisseria perflava	14799		0.496551	2207181	2207181	1	1	1	4143413	61016	0.00225734
Neisseria sicca	29259		0.521606	2098250	2098250	1	1	0.999161	23942125	17317	0
Neisseria subflava	49275	Type Strain	0.494779	2195926	2195926	1	1	0.999248	4506341	22141	0.003386
Nitrosomonas europaea	19718		0.507335	2815924	2815924	1	1	0.999737	3988820	14346	0.00738779
Nocardioides sp.	BAA-499		0.714079	1011390	5093493	0.198565	9	0.963731	4758378	9546	0.0215889
Nostoc sp.	27893		0.412656	6409989	7211623	0.888841	8	0.991852	5676492	17886	0
Novosphingobium aromaticivorans	700278	Type Strain	0.65112	3561522	4233249	0.841321	3	0.99818	3648388	22814	0
Ochrobactrum anthropi	BAA-749		0.564428	3032216	5503328	0.550979	4	1	21436817	171706	0
Oenococcus oeni	BAA-331		0.379225	393640	1775301	0.221731	11	0.986631	4907214	951	0
Paenarthrobacter aurescens	BAA-1386		0.622837	4481353	4891894	0.916077	4	0.997076	16175001	451237	0
Paenibacillus larvae	9545	Type Strain	0.441666	4287327	4288592	0.999705	2	0.99086	5080208	122320	0
Paenibacillus larvae	49843	Type Strain	0.441303	4370031	4490192	0.973239	4	0.997312	16263259	366996	0.00268817
Paenibacillus validus	43897	Type Strain	0.522084	5678487	5678487	1	1	0.997312	18171770	72296	0.0134409
Pantoea agglomerans	29002		0.575031	4161457	4897390	0.84973	3	0.999818	3984158	571207	0.00655738
Pantoea ananatis	19321	Type Strain	0.529211	4552089	5279184	0.862271	6	1	5491758	158884	0.0118512
Parabacteroides distasonis	8503	Type Strain	0.450589	4812038	4812038	1	1	0.994231	4753298	42455	0.00384615
Parabacteroides merdae	43184	Type Strain	0.453234	3191624	4385757	0.727725	24	0.996154	17370031	136420	0
Paraburkholderia graminis	700544	Type Strain	0.628295	4200866	7555770	0.555981	2	0.995968	7694590	60760	0.00415445
Paracoccus denitrificans	17741	Type Strain	0.668009	2853118	5237042	0.544796	3	0.99697	17736928	413519	0.0128788
Parvimonas micra	33270	Type Strain	0.285327	1677405	1677405	1	1	0.984756	20679864	286078	0.00609756
Pectobacterium atrosepticum	BAA-672		0.509789	520741	5016242	0.103811	26	0.999639	4027931	32750	0.00245902
Pediococcus acidilactici	8042		0.421242	2009598	2009598	1	1	0.993827	23225046	279684	0
Pediococcus pentosaceus	25745		0.373468	1832332	1856689	0.986881	2	0.993827	5800802	143413	0
Pedobacter heparinus	13125	Type Strain	0.420498	5168085	5168085	1	1	1	3429720	84844	0.00478469
Peptostreptococcus anaerobius	49031		0.358312	2232486	2232486	1	1	1	5835926	198510	0
Peribacillus simplex	13368		0.402116	5995438	6279626	0.954744	6	0.989071	4965326	64309	0.0307377
Phocaeicola vulgatus	8482	Type Strain	0.422016	5163177	5163177	1	1	0.992453	4414423	7634	0.00943396
Photobacterium leiognathi	33469		0.411144	3275397	4952211	0.661401	4	0.996721	14615844	508280	0.0100182
Photobacterium profundum	BAA-1253		0.417716	4118588	6230805	0.661004	3	0.995232	3849273	740158	0.00348168
Photorhabdus asymbiotica subsp. asymbiotica	43950	Type Strain	0.421461	5032603	5103034	0.986198	4	1	13332258	312191	0
Photorhabdus luminescens subsp. luminescens	29999	Type Strain	0.42866	5434214	5434214	1	1	1	3932874	347397	0
Photorhabdus temperata	29304		0.436408	5217635	5333390	0.978296	3	1	17729028	390579	0
Pluralibacter gergoviae	33028	Type Strain	0.58592	5477332	5735286	0.955023	3	0.999259	8103713	50466	0.0154989
Porphyromonas endodontalis	35406	Type Strain	0.475255	2102790	2102790	1	1	0.996069	3897123	76469	0
Porphyromonas gingivalis	BAA-308		0.482858	2344474	2344474	1	1	0.999214	6117367	751360	0
Porphyromonas gingivalis	33277	Type Strain	0.483436	2399479	2399479	1	1	0.999214	3735156	101667	0
Prevotella bivia	29303	Type Strain	0.399192	1348775	2559699	0.526927	3	0.996622	3515576	117917	0
Prevotella intermedia	49046		0.435124	2064881	2711190	0.761614	2	0.993243	17951438	44721	0
Prevotella intermedia	25611	Type Strain	0.43384	1937356	2607249	0.743065	2	0.993243	4031326	171642	0
Prevotella melaninogenica	25845	Type Strain	0.409827	1796366	3167999	0.567035	2	0.993243	4501480	17917	0
Prevotella nigrescens	33563	Type Strain	0.426293	2103671	2671473	0.787457	2	0.993144	4166221	361033	0
Priestia megaterium	14581	Type Strain	0.378259	5341889	5745428	0.929763	7	0.994253	4191169	689884	0.00690621
Priestia megaterium	11778		0.379493	5106093	5531793	0.923045	8	0.994253	3136567	81702	0.0024917
Priestia megaterium	9885		0.376664	5170643	6029626	0.85754	10	0.994253	5007486	121332	0.00694572
Proteus hauseri	700826	Type Strain	0.375184	3822277	3826950	0.998779	2	1	25837072	251375	0
Proteus mirabilis	21100		0.38637	3929022	3929022	1	1	1	5335149	98597	0
Proteus mirabilis	43071		0.388206	4007546	4007546	1	1	1	5961668	355766	0
Proteus mirabilis	BAA-2792		0.390948	4171970	4219710	0.988686	3	1	4034950	907087	0
Proteus mirabilis	BAA-3089		0.391901	4257880	4295771	0.991179	4	1	6085101	84594	0
Proteus mirabilis	BAA-2791		0.391589	4256567	4315061	0.986444	9	1	3040098	231376	0
Proteus mirabilis	12453		0.385978	280385	3894507	0.071995	28	1	5031221	226187	0
Proteus vulgaris	9920		0.374178	458693	4256220	0.10777	27	1	5218297	165679	0
Providencia rustigianii	33673	Type Strain	0.412389	3923362	3982218	0.98522	6	1	4949733	10436	0
Providencia stuartii	29914	Type Strain	0.413318	4438675	4438675	1	1	1	22291810	327473	0
Pseudarthrobacter chlorophenolicus	700700	Type Strain	0.659567	4395322	4980612	0.882486	3	0.997076	3686042	73451	0
Pseudoalteromonas atlantica	BAA-1087		0.44616	5186825	5186825	1	1	1	3906500	283088	0.00505051
Pseudoalteromonas haloplanktis	14393	Type Strain	0.403478	3177082	4236602	0.749913	8	1	8001266	92990	0.00591216
Pseudomonas aeruginosa	BAA-3105		0.65857	6799406	6830019	0.995518	2	0.99026	4947856	155702	0.00154607
Pseudomonas aeruginosa	33354		0.659256	4220916	6790313	0.621608	8	0.99026	17884738	627686	0.00108225
Pseudomonas aeruginosa	BAA-3096		0.659291	7061332	7063088	0.999751	2	0.994318	4739833	442299	0.00487391
Pseudomonas aeruginosa	BAA-47		0.665329	6263639	6263639	1	1	0.995671	17936037	212719	0.00108225
Pseudomonas aeruginosa	33353		0.660212	4891609	6865952	0.712444	11	0.995671	16101022	391674	0.0188621
Pseudomonas aeruginosa	BAA-3099		0.656911	7021732	7021732	1	1	0.996753	5462756	139525	0.00757576
Pseudomonas aeruginosa	BAA-3104		0.65841	7097030	7097030	1	1	0.996753	4005431	128804	0.00187313
Pseudomonas aeruginosa	BAA-3098		0.658581	7178845	7178845	1	1	0.996753	4354752	272552	0.00154607
Pseudomonas aeruginosa	BAA-3093		0.658673	6938621	6938621	1	1	0.996753	4268989	339271	0.00497835
Pseudomonas aeruginosa	BAA-3108		0.658812	7073712	7073712	1	1	0.996753	6140263	205153	0.00187313
Pseudomonas aeruginosa	BAA-1744		0.659762	6890913	6890913	1	1	0.996753	5113673	126921	0.00108225
Pseudomonas aeruginosa	BAA-2797		0.659899	7097583	7097583	1	1	0.996753	4822836	439383	0.00108225
Pseudomonas aeruginosa	12121		0.66069	6571566	6571566	1	1	0.996753	23690008	177142	0.00270563
Pseudomonas aeruginosa	700888		0.660844	6837173	6837173	1	1	0.996753	34178085	383707	0.012987
Pseudomonas aeruginosa	14207		0.660851	6837363	6837363	1	1	0.996753	18240221	709641	0.012987
Pseudomonas aeruginosa	27853		0.660925	6839777	6839777	1	1	0.996753	4669448	20314	0.00108225
Pseudomonas aeruginosa	39327		0.661069	6780030	6780030	1	1	0.996753	21356889	1788008	0.00324675
Pseudomonas aeruginosa	15442		0.661729	6790077	6790077	1	1	0.996753	4636218	14601	0.00605545
Pseudomonas aeruginosa	BAA-427		0.662315	6749892	6749892	1	1	0.996753	4071398	130587	0.0021645
Pseudomonas aeruginosa	33352		0.662516	6531273	6531273	1	1	0.996753	16107859	199789	0.00108225
Pseudomonas aeruginosa	9721		0.664612	6370296	6370296	1	1	0.996753	4329066	195422	0.00137741
Pseudomonas aeruginosa	10145	Type Strain	0.665236	6317054	6317054	1	1	0.996753	4788696	23077	0.00108225
Pseudomonas aeruginosa	55734		0.665623	6262029	6262029	1	1	0.996753	17502466	166783	0.00108225
Pseudomonas aeruginosa	BAA-2796		0.658372	6795828	6798644	0.999586	3	0.996753	4291402	85747	0.00544218
Pseudomonas aeruginosa	BAA-3103		0.659537	6931373	6940026	0.998753	3	0.996753	5311422	299622	0.00533774
Pseudomonas aeruginosa	19660		0.662157	6743917	6756089	0.998198	3	0.996753	4809518	220620	0.00108225
Pseudomonas aeruginosa	BAA-2795		0.659011	7003653	7023072	0.997235	2	0.996753	8618250	114855	0.00167257
Pseudomonas aeruginosa	47085		0.665054	6273172	6297144	0.996193	3	0.996753	4211707	44692	0.00108225
Pseudomonas aeruginosa	BAA-3095		0.660085	6896653	6943505	0.993252	3	0.996753	4200032	240278	0.00108225
Pseudomonas aeruginosa	BAA-2794		0.659153	6967606	7014024	0.993382	2	0.996753	7874182	136835	0.004329
Pseudomonas aeruginosa	BAA-3106		0.657434	7108876	7159821	0.992885	2	0.996753	4631197	63806	0.00191854
Pseudomonas aeruginosa	BAA-3107		0.655396	6608251	6815972	0.969524	3	0.996753	6613864	351035	0.00757576
Pseudomonas aeruginosa	BAA-2799		0.65569	6890553	7341707	0.938549	3	0.996753	4583089	63750	0.0196647
Pseudomonas aeruginosa	BAA-3090		0.65694	6464879	6945274	0.930831	3	0.996753	3726090	356566	0.0156926
Pseudomonas aeruginosa	BAA-2798		0.657626	7121496	7265944	0.98012	2	0.996753	4802117	70626	0.00184123
Pseudomonas aeruginosa	BAA-2793		0.658742	7082170	7184823	0.985713	4	0.996753	22922941	145848	0.00516907
Pseudomonas aeruginosa	BAA-3102		0.655553	6848199	7315765	0.936088	4	0.996753	4343136	202041	0.012741
Pseudomonas aeruginosa	BAA-3109		0.658664	7138804	7161647	0.99681	5	0.996753	6912213	219067	0.00108225
Pseudomonas aeruginosa	BAA-3094		0.655018	6889706	7183369	0.959119	5	0.996753	4629971	187036	0.0017316
Pseudomonas aeruginosa	BAA-3110		0.66069	7026701	7091322	0.990887	7	0.996753	7580983	896711	0.00108225
Pseudomonas aeruginosa	BAA-3097		0.658637	6689829	6846327	0.977141	7	0.996753	3953051	12239	0.00154607
Pseudomonas aeruginosa	BAA-3100		0.656523	7162730	7162730	1	1	1	4831522	95096	0.0119123
Pseudomonas aeruginosa	9027		0.666136	6374461	6374461	1	1	1	4900520	204322	0.00400433
Pseudomonas aeruginosa	BAA-3101		0.663973	6601465	6667792	0.990053	2	1	4400571	419401	0.0017316
Pseudomonas brenneri	49642		0.601528	5969048	5969048	1	1	0.991848	22168546	831309	0.00951087
Pseudomonas chlororaphis subsp. aureofaciens	13985	Type Strain	0.626995	7037524	7037524	1	1	1	4478085	849807	0.00270099
Pseudomonas fluorescens	13525	Type Strain	0.599874	6510973	6510973	1	1	0.998641	4872788	27923	0.00520833
Pseudomonas frederiksbergensis	BAA-257	Type Strain	0.589279	6296174	6378019	0.987168	2	0.993819	16830039	122924	0.0032967
Pseudomonas monteilii	700476	Type Strain	0.61377	6066573	6454355	0.939919	2	0.998668	4367428	90702	0.0116829
Pseudomonas protegens	17386		0.634035	7032319	7032319	1	1	0.99375	20855268	951828	0.0120833
Pseudomonas protegens	BAA-477		0.633029	1505615	7070224	0.212952	19	0.99375	4712039	158833	0.0114583
Pseudomonas putida	47054		0.615197	6185012	6185012	1	1	0.996433	4675283	26877	0.0021891
Pseudomonas putida	700007		0.618612	5960780	5960780	1	1	0.999119	4310204	26353	0.00676862
Pseudomonas putida	17484		0.5938	7058408	7169745	0.984471	4	0.999313	19350354	163582	0.0119963
Pseudomonas sp.	35402		0.632122	3862513	5185020	0.744937	4	0.992898	14158531	22004	0.0241951
Pseudomonas stutzeri	17588	Type Strain	0.639361	4275458	4534272	0.94292	5	0.998634	5073731	87713	0.00546448
Pseudomonas syringae	BAA-871		0.583391	6232417	6538490	0.953189	5	1	3942741	194512	0.0021645
Psychrobacter arcticus 273-4	BAA-1227		0.427915	2652726	2652726	1	1	0.997253	18313079	72189	0
Psychrobacter cryohalolentis	BAA-1226	Type Strain	0.422463	3067365	3108586	0.98674	2	1	3977657	73460	0
Ralstonia insidiosa	49129		0.62848	3922247	5793613	0.676995	5	0.994839	17953756	434195	0.00944414
Ralstonia pickettii	27511	Type Strain	0.639115	3416263	4832784	0.706893	2	0.999427	3425757	211030	0.000143349
Ralstonia solanacearum	BAA-1114		0.670003	3715263	5791169	0.641539	6	0.999427	4345888	403839	0
Ralstonia solanacearum	11696	Type Strain	0.664115	3793015	5695766	0.665936	2	0.999427	3967321	63732	0.00458716
Renibacterium salmoninarum	33209	Type Strain	0.562712	3155318	3155318	1	1	0.99017	4029883	10295	0.00491481
Rhizobium sp.	21680		0.590092	3034945	5517516	0.550056	4	1	17357179	233184	0.000313873
Rhizobium sp.	43056		0.590371	2066528	5705192	0.362219	4	1	20446246	265722	0
Rhodobacter capsulatus	BAA-309		0.665671	3740523	3873482	0.965675	2	0.990909	3052162	43654	0.00631313
Rhodobacter sphaeroides	17029		0.6898	3146984	4488518	0.701119	3	0.9828	4095956	110976	0.0862
Rhodoferax ferrireducens	BAA-621	Type Strain	0.595989	4713692	4971139	0.948212	2	0.99795	3260501	184194	0.0188474
Rhodopseudomonas palustris	BAA-1125		0.644426	5505445	5505445	1	1	0.996622	7834409	532796	0.00353925
Rhodopseudomonas palustris	BAA-1122		0.660376	5331326	5331326	1	1	0.997185	3362190	54136	0
Rhodopseudomonas palustris	BAA-98		0.650301	5459098	5467525	0.998459	2	0.998874	4617853	28785	0
Rhodopseudomonas palustris	17001	Type Strain	0.651549	4879423	5262262	0.927248	3	0.998874	19221221	300010	0
Rhodopseudomonas palustris	BAA-1123		0.648042	4891759	4891759	1	1	1	4374248	33479	0.00506757
Rhodospirillum centenum	51521		0.704661	3294806	4362282	0.755294	2	0.995633	30050929	175081	0
Rhodospirillum rubrum	11170	Type Strain	0.653968	1333682	4342610	0.307115	12	0.985075	5675954	31682	0.00829187
Rhodothermus marinus	43812	Type Strain	0.643036	611621	3383908	0.180744	8	1	4770049	1826	0
Roseobacter denitrificans	33942	Type Strain	0.588799	4133018	4331147	0.954255	5	0.992545	4378290	175786	0
Roseobacter litoralis	49566	Type Strain	0.572312	4505211	4745450	0.949375	4	0.992545	5313332	59194	0.00319489
Roseomonas mucosa	BAA-692	Type Strain	0.703266	4241776	4994009	0.849373	4	1	16283657	65284	0.00497512
Ruegeria pomeroyi	700808	Type Strain	0.640806	4021346	4690528	0.857333	4	0.99361	4095409	73794	0
Ruminococcus flavefaciens	49949		0.437413	2597011	2597011	1	1	0.986577	5762871	263143	0
Saccharophagus degradans	43961	Type Strain	0.458296	4895177	5055637	0.968261	2	1	4115138	69967	0.012931
Saccharopolyspora erythraea	11635	Type Strain	0.711458	8210743	8210743	1	1	0.996454	7905912	81697	0.0194576
Salinibacter ruber	BAA-605	Type Strain	0.661329	3551421	3586926	0.990102	2	0.965116	4581972	48069	0.0116279
Salinispora tropica	BAA-916	Type Strain	0.694636	5176966	5176966	1	1	0.994894	8192964	218951	0.00772692
Salmonella bongori	43975	Type Strain	0.513295	4460330	4460330	1	1	1	3923825	287466	0.000771605
Salmonella enterica	BAA-1586		0.5223	4640249	4786353	0.969475	3	0.997059	4585405	106737	0.000694444
Salmonella enterica	BAA-1672		0.522218	4483145	4564360	0.982207	2	0.997059	4828671	170363	0.000367647
Salmonella enterica	BAA-731		0.513765	4600334	4600334	1	1	0.998512	3964528	669041	0.000372024
Salmonella enterica	BAA-1585		0.520722	4853772	4853772	1	1	1	4240857	285238	0.00428922
Salmonella enterica	BAA-1737		0.52219	4833348	4833348	1	1	1	5310780	76148	0.00330882
Salmonella enterica	35640		0.523212	4547607	4547607	1	1	1	4115630	815716	0.000367647
Salmonella enterica	BAA-1738		0.522374	4709553	4712381	0.9994	2	1	5771500	239678	0.000367647
Salmonella enterica	BAA-1715		0.521681	4833965	4889379	0.988666	2	1	4972354	473573	0.000367647
Salmonella enterica	BAA-1582		0.518734	4937125	5058483	0.976009	3	1	4286441	107657	0.0036789
Salmonella enterica	51812	Type Strain	0.521513	4910795	5004648	0.981247	2	1	20643050	126038	0.000367647
Salmonella enterica	14028		0.522138	4869951	4963783	0.981097	2	1	4665658	37785	0.000367647
Salmonella enterica subsp. diarizonae	BAA-1579		0.516148	5397547	5758515	0.937316	4	1	4438233	1254100	0.0086176
Salmonella enterica subsp. enterica	29629		0.522178	4807580	4901513	0.980836	2	0.985294	4173055	59214	0.000367647
Salmonella enterica subsp. enterica	BAA-1671		0.521116	4594136	4779891	0.961138	5	0.99705	3719755	73056	0.000368732
Salmonella enterica subsp. enterica	7001	Type Strain	0.521807	4757999	4807885	0.989624	2	0.997059	5027036	76977	0.000367647
Salmonella enterica subsp. enterica	39184	Type Strain	0.521316	4842616	4917178	0.984836	2	0.997059	16298226	406306	0.000735294
Salmonella enterica subsp. enterica	19945		0.522131	4687709	4776859	0.981337	3	0.997365	4909174	63719	0.000367647
Salmonella enterica subsp. enterica	13036		0.522027	4703223	4797842	0.980279	5	0.997365	4075819	36960	0.000367647
Salmonella enterica subsp. enterica	9150		0.521889	2666401	4578171	0.582416	5	0.998971	2316614	825644	0.000771605
Salmonella enterica subsp. enterica	700730	Type Strain	0.521582	4734841	4892751	0.967726	2	0.999183	4801699	58692	0.000367647
Salmonella enterica subsp. enterica	31194	Type Strain	0.521477	4467163	4854348	0.92024	6	0.99951	19983888	436475	0.000367647
Salmonella enterica subsp. enterica	700931	Type Strain	0.520521	4791947	4791947	1	1	1	20059309	436281	0.000368732
Salmonella enterica subsp. enterica	BAA-1250		0.521236	4817632	4817632	1	1	1	7484755	192828	0.0036327
Salmonella enterica subsp. enterica	BAA-1575		0.521409	4787743	4787743	1	1	1	5001697	1436554	0.000367647
Salmonella enterica subsp. enterica	BAA-2162		0.521797	4737348	4737348	1	1	1	4211145	149827	0.00330882
Salmonella enterica subsp. enterica	7308		0.522157	4746186	4746186	1	1	1	4815520	140570	0.00330882
Salmonella enterica subsp. enterica	10719	Type Strain	0.52266	4751954	4751954	1	1	1	4138256	54510	0.00330882
Salmonella enterica subsp. enterica	51741		0.52277	4689533	4689533	1	1	1	4471401	1211925	0.000367647
Salmonella enterica subsp. enterica	8387		0.523184	4625104	4625104	1	1	1	4758620	125548	0.00507353
Salmonella enterica subsp. enterica	BAA-1740		0.522728	4676221	4676339	0.999975	1	1	3391165	830097	0.000735294
Salmonella enterica subsp. enterica	BAA-1675		0.521471	4892206	4895035	0.999422	2	1	3912401	448628	0.00111454
Salmonella enterica subsp. enterica	13311		0.52126	4793227	4860935	0.986071	3	1	5220610	132549	0.000735294
Salmonella enterica subsp. enterica	BAA-190	Type Strain	0.521307	4933534	5030774	0.980671	3	1	17260339	68501	0.00367647
Salmonella enterica subsp. enterica	9261	Type Strain	0.523454	4595532	4659204	0.986334	2	1	3396184	65573	0.00183824
Salmonella enterica subsp. enterica	700720		0.522381	4856927	4950860	0.981027	2	1	3871736	134180	0.000771605
Salmonella enterica subsp. enterica	BAA-1674		0.523276	4651702	4684999	0.992893	4	1	3969652	526176	0.000551471
Salmonella enterica subsp. enterica	BAA-1676		0.521469	2988048	4700368	0.635705	4	1	5130465	266589	0.000367647
Salmonella enterica subsp. enterica	10708		0.521779	4590562	4804334	0.955504	6	1	4208134	14144	0.000771605
Salmonella enterica subsp. enterica	13428		0.521711	4605142	4889818	0.941782	6	1	5961640	257341	0.000367647
Salmonella enterica subsp. enterica	BAA-1736		0.5208	820080	4820989	0.170106	8	1	4650806	475509	0.00154412
Salmonella enterica subsp. enterica	BAA-1673		0.52221	3390073	5080332	0.667294	10	1	9510294	235057	0.00167484
Salmonella enterica subsp. enterica	BAA-1735		0.52203	711086	4783411	0.148657	14	1	3693484	211813	0.00238971
Salmonella enterica subsp. enterica	BAA-1734		0.522058	818861	4728117	0.17319	16	1	2958805	1140467	0.000367647
Salmonella enterica subsp. enterica	BAA-1587		0.5218	1243148	4769037	0.260671	29	1	3826710	969482	0.00234886
Salmonella enterica subsp. enterica serovar Anatum str. 9270	9270	Type Strain	0.521188	4723375	4924221	0.959213	3	1	14847315	1062141	0.00219888
Salmonella enterica subsp. enterica serovar Braenderup	BAA-1739		0.521375	4824268	4943398	0.975901	2	1	3312906	268250	0.00376003
Salmonella enterica subsp. enterica serovar Paratyphi B	BAA-1584		0.523729	4663553	4663553	1	1	1	3894780	1077000	0.00507353
Salmonella enterica subsp. enterica serovar Senftenberg	43845		0.519091	4920584	5261957	0.935124	2	1	4667755	87200	0.00574124
Salmonella enterica subsp. houtenae	BAA-1580		0.521531	2551472	4771765	0.534702	8	0.997059	5371817	400645	0.000367647
Salmonella enterica subsp. houtenae	BAA-1581		0.517289	4672147	4811681	0.971001	6	1	3790964	1306196	0.0055095
Salmonella enterica subsp. indica	BAA-1578		0.517791	4740543	5008276	0.946542	7	1	4704581	1029656	0.00662202
Salmonella enterica subsp. salamae	BAA-1576		0.516348	4726273	4806030	0.983405	6	1	5802038	909992	0.000372024
Sanguibacter keddieii	51767	Type Strain	0.718823	4252208	4252208	1	1	1	4874690	229001	0.000963391
Schaalia odontolytica	17982		0.654392	2396044	2396044	1	1	1	3932179	272492	0.00473934
Schaalia radingae	51856	Type Strain	0.589356	2394328	2394328	1	1	0.992891	4813966	6953	0.0106635
Sebaldella termitidis	33386	Type Strain	0.33424	4335484	4451574	0.973922	6	1	6871344	66946	0.0168539
Serratia fonticola	29845		0.538959	5737311	5737311	1	1	0.999362	6118013	36118	0.000637755
Serratia grimesii	14461		0.527484	5070263	5117374	0.990794	5	1	3722401	181535	0
Serratia marcescens	13880	Type Strain	0.597815	5117313	5160502	0.991631	2	0.997957	12559754	862483	0.0014881
Serratia marcescens	274		0.595223	5149779	5149779	1	1	0.998122	6420773	274536	0.00223214
Serratia marcescens	43862		0.595886	5179490	5179490	1	1	0.998122	16876568	106571	0
Serratia marcescens	BAA-885	Type Strain	0.595929	5104581	5104581	1	1	0.998122	15831970	170730	0.0014881
Serratia marcescens	BAA-3111		0.584921	5104932	5808138	0.878927	6	0.999032	4007878	170328	0.0236235
Serratia marcescens	27137		0.592404	5301699	5301699	1	1	0.999256	4610479	179256	0
Serratia sp.	BAA-2808		0.591598	5512273	5639312	0.977473	4	0.998288	3603776	138065	0.00186012
Shewanella baltica	BAA-1091		0.462375	5019332	5210096	0.963386	3	0.998427	7109266	549330	0
Shewanella denitrificans	BAA-1090	Type Strain	0.451396	4542348	4542348	1	1	0.960082	2968625	497493	0.0116843
Shewanella frigidimarina	BAA-1089		0.415798	4843708	4843708	1	1	0.998354	2703875	113592	0.0037037
Shewanella loihica	BAA-1088		0.536709	4603012	4603012	1	1	0.997037	3167454	567300	0.00308642
Shewanella oneidensis	700550	Type Strain	0.458982	4966637	5129447	0.96826	4	0.998427	4767682	296078	0.000421408
Shewanella pealeana	700345	Type Strain	0.446597	5111055	5173657	0.9879	7	0.996811	3030183	442632	0.000385802
Shewanella putrefaciens	BAA-453		0.4445	4658667	4658667	1	1	0.99941	3962685	71612	0.00147493
Shewanella woodyi	51908	Type Strain	0.437015	5935379	5935379	1	1	0.998354	4018521	267857	0
Shigella dysenteriae	49547		0.511793	4613304	4803114	0.960482	4	0.991913	4221211	63193	0.00804322
Shigella flexneri	700930		0.507415	4643650	4816018	0.964209	4	0.999383	4606246	179900	0.00121252
Shigella flexneri	29903	Type Strain	0.505264	4643637	5038876	0.921562	4	0.999383	4131423	28447	0.00121252
Shigella sonnei	11060		0.509142	4872151	5101027	0.955131	6	0.989477	3829864	243613	0.0010582
Shigella sonnei	9290		0.508362	4954278	5085771	0.974145	4	0.995958	24732442	1253395	0.0010582
Sinorhizobium meliloti	9930	Type Strain	0.619709	3959359	7377046	0.536713	4	0.995885	4249320	62938	0.00310559
Sinorhizobium meliloti	51124		0.62175	3654083	6693309	0.545931	3	0.999576	3582454	29965	0
Sodalis praecaptivus	BAA-2554	Type Strain	0.571026	4709483	5159494	0.91278	2	0.986928	3752888	109144	0
Sphingomonas elodea 31461	31461		0.673267	3795786	4172105	0.909801	2	0.996587	29395883	201977	0.000853242
Sphingomonas sp. 31555	31555		0.659118	3689977	4000150	0.92246	2	0.994767	10303975	127833	0.00365675
Spirosoma linguale	33905	Type Strain	0.501355	8078771	8496665	0.950817	15	1	14063737	159748	0.00892857
Staphylococcus aureus	700699		0.328483	1676845	2849367	0.588497	6	0.976625	5214151	10649	0.000802568
Staphylococcus aureus	33591		0.327467	517662	2843452	0.182054	19	0.979869	4598360	51422	0.000802568
Staphylococcus aureus	6538P		0.328578	2772559	2800049	0.990182	2	0.992275	6937049	102081	0.000802568
Staphylococcus aureus	9144		0.328919	2788307	2829715	0.985367	2	0.992275	5908236	50515	0.00220706
Staphylococcus aureus	6538		0.328568	2772995	2800485	0.990184	2	0.993914	3555223	2462	0.000802568
Staphylococcus aureus	BAA-44		0.32883	2918433	2994851	0.974484	4	0.994282	4925414	158688	0.000802568
Staphylococcus aureus	BAA-1720		0.328071	2902490	2902490	1	1	0.995084	6098839	250832	0.00220706
Staphylococcus aureus	33592		0.328915	2905974	2905974	1	1	0.995084	5524570	382646	0.000802568
Staphylococcus aureus	27664		0.329422	2765521	2765521	1	1	0.995084	17745122	428480	0.00782504
Staphylococcus aureus	BAA-977		0.328821	2966221	2969198	0.998997	2	0.995084	4177719	252066	0.00220706
Staphylococcus aureus	BAA-1680		0.327936	2921701	2951818	0.989797	3	0.995084	4729183	120037	0.00642055
Staphylococcus aureus	BAA-1697		0.328083	2834766	2864372	0.989664	3	0.995084	22362309	316415	0.000802568
Staphylococcus aureus	BAA-1691		0.32887	2815484	2845092	0.989593	3	0.995084	5390434	186958	0.000802568
Staphylococcus aureus	BAA-1717		0.327572	2877824	2908200	0.989555	3	0.995084	4661569	6400	0.00642055
Staphylococcus aureus	BAA-1769		0.328304	2799908	2827076	0.99039	2	0.995084	23143052	72207	0.00220706
Staphylococcus aureus	23235		0.3286	2762368	2789637	0.990225	2	0.995084	4861010	134381	0.000802568
Staphylococcus aureus	12600	Type Strain	0.32838	2755075	2782564	0.990121	2	0.995084	6805605	186367	0.000802568
Staphylococcus aureus	BAA-1760		0.327874	2930477	2968225	0.987283	2	0.995084	5207943	226154	0.00220706
Staphylococcus aureus	35556		0.328777	2785782	2830265	0.984283	2	0.995084	3095347	222126	0.000802568
Staphylococcus aureus	BAA-41		0.328401	2884004	2933736	0.983048	2	0.995084	19454196	145415	0.00660781
Staphylococcus aureus	43300		0.327306	2891242	2946738	0.981167	2	0.995084	4610051	3468	0.00220706
Staphylococcus aureus	BAA-1026-mini		0.328283	2862597	2920105	0.980306	2	0.995084	4322058	156372	0.00660781
Staphylococcus aureus	BAA-976		0.327784	2918626	2948441	0.989888	5	0.995084	3702638	308386	0.00642055
Staphylococcus aureus	BAA-1681		0.328983	2863612	2931638	0.976796	13	0.995084	16516077	69032	0.00113304
Staphylococcus aureus	BAA-1683		0.327623	2822427	2843080	0.992736	2	0.996489	5870420	137148	0.000802568
Staphylococcus aureus	10832		0.328385	2834988	2834988	1	1	0.996723	6136077	7330	0.000802568
Staphylococcus aureus	BAA-2313		0.329161	2779581	2779581	1	1	0.996723	5503177	198394	0.00244114
Staphylococcus aureus	BAA-2312		0.329135	2821881	2825116	0.998855	2	0.996723	5801075	243522	0.00244114
Staphylococcus aureus	700698		0.328457	2879573	2904682	0.991356	2	0.996723	6817311	54768	0.000802568
Staphylococcus aureus	25904		0.329084	2885550	2919425	0.988397	2	0.996723	3810030	202172	0.000802568
Staphylococcus aureus	25923		0.32856	2709309	2806348	0.965422	3	0.996723	3813832	122196	0.000802568
Staphylococcus aureus	29213		0.328528	2762282	2809261	0.983277	2	0.996723	4202920	141456	0.000802568
Staphylococcus aureus	BAA-1718		0.327315	1419683	2825887	0.502385	6	0.996723	5375524	880	0.000802568
Staphylococcus aureus	BAA-1556		0.32732	2472647	2915427	0.848125	7	0.996723	6682050	165685	0.000802568
Staphylococcus aureus	BAA-1707		0.327962	2820281	2845372	0.991182	3	0.998127	4395373	276283	0.000802568
Staphylococcus epidermidis	700296		0.322183	2422108	2422108	1	1	0.997004	3842066	631033	0
Staphylococcus epidermidis	35984		0.321476	2616531	2641771	0.990446	5	0.998127	4111770	102907	0
Staphylococcus epidermidis	700562		0.321387	2504987	2589944	0.967197	6	0.998127	17753605	205515	0
Staphylococcus epidermidis	51625		0.321178	2460200	2549555	0.964953	6	0.998127	6108726	107771	0.00252809
Staphylococcus epidermidis	12228		0.320737	2503245	2575951	0.971775	7	0.998127	4049811	3655	0
Staphylococcus haemolyticus	29970	Type Strain	0.328788	2514889	2570870	0.978225	4	0.993939	5195861	128497	0
Staphylococcus hominis	700236	Type Strain	0.315579	2440618	2498215	0.976945	6	0.994475	9884865	44184	0.0138122
Staphylococcus hominis subsp. hominis	27845		0.316867	2237312	2286298	0.978574	6	0.990953	27522728	109455	0.00284091
Staphylococcus hominis subsp. hominis	27844	Type Strain	0.316125	2220362	2261062	0.982	4	0.992373	5792151	169079	0.000236742
Staphylococcus hyicus	11249	Type Strain	0.355775	2472135	2472135	1	1	0.994318	12118035	145792	0.00852273
Staphylococcus lugdunensis	43809	Type Strain	0.338485	2540324	2540324	1	1	0.994475	5747745	43464	0.00552486
Staphylococcus pasteuri	51129	Type Strain	0.31579	2476629	2485318	0.996504	2	0.991707	5023981	45935	0.000156055
Staphylococcus pseudintermedius	49051		0.376894	2589391	2589391	1	1	0.994318	4909435	151892	0
Staphylococcus saprophyticus	BAA-750		0.331804	2472445	2553544	0.968241	4	0.994444	3624165	103699	0
Staphylococcus saprophyticus	15305	Type Strain	0.331573	2516435	2616312	0.961825	4	0.994475	5340772	23747	0.00552486
Staphylococcus schleiferi	43808	Type Strain	0.360293	2527555	2527555	1	1	0.994318	4251293	28399	0.00284091
Staphylococcus simulans	27850		0.360123	2723176	2727615	0.998373	2	0.994475	19864181	149281	0.00552486
Staphylococcus warneri	27836	Type Strain	0.328304	2428231	2428231	1	1	0.997325	5979412	64805	0
Stenotrophomonas maltophilia	700267		0.669095	4684518	4684518	1	1	0.996552	4806183	46675	0.00344828
Stenotrophomonas maltophilia	13637	Type Strain	0.661213	5004108	5004108	1	1	1	4726549	53018	0.00344828
Stenotrophomonas maltophilia	49130		0.664329	4458657	4458657	1	1	1	6518324	51240	0.00394089
Stenotrophomonas maltophilia	53199		0.668982	2883048	4619308	0.62413	3	1	13443506	149629	0.0275862
Stenotrophomonas maltophilia	17666		0.656398	4775572	4917731	0.971093	4	1	4909834	31228	0.0128352
Streptobacillus moniliformis	14647	Type Strain	0.262561	1675256	1685957	0.993653	2	0.988764	16496194	35357	0.011236
Streptococcus agalactiae	13813	Type Strain	0.357146	2275888	2290123	0.993784	3	0.996226	3711576	360522	0
Streptococcus agalactiae	49447		0.35452	2017619	2017619	1	1	1	20007964	655187	0
Streptococcus agalactiae	BAA-1175		0.35502	2100143	2100143	1	1	1	7304387	212257	0.00177305
Streptococcus agalactiae	BAA-2672		0.355132	2099602	2099602	1	1	1	22074011	61664	0.00177305
Streptococcus agalactiae	27591		0.356185	2127309	2127309	1	1	1	19192975	532485	0.00177305
Streptococcus agalactiae	BAA-611		0.356446	2159783	2159783	1	1	1	5185639	48134	0.00188679
Streptococcus agalactiae	BAA-2670		0.356911	2135350	2135350	1	1	1	18948702	36317	0.00177305
Streptococcus agalactiae	27956		0.357492	2209376	2209376	1	1	1	22511671	130558	0.00177305
Streptococcus agalactiae	BAA-1138		0.359826	2023542	2192792	0.922815	8	1	5376777	166031	0.00177305
Streptococcus anginosus	33397	Type Strain	0.387122	1955308	1955308	1	1	1	4398096	171107	0
Streptococcus anginosus	9895		0.390013	1939405	1944890	0.99718	2	1	19712862	891035	0.000886525
Streptococcus dysgalactiae subsp. dysgalactiae	43078	Type Strain	0.39337	2141026	2150911	0.995404	3	0.998113	17120223	19161	0
Streptococcus dysgalactiae subsp. equisimilis	12394		0.395284	2165782	2165782	1	1	1	6449690	105291	0
Streptococcus equi subsp. zooepidemicus	700400		0.418018	2074411	2074411	1	1	1	4313344	33762	0
Streptococcus equi subsp. zooepidemicus	43079	Type Strain	0.417265	2094923	2097936	0.998564	2	1	3370277	50855	0
Streptococcus gordonii	35105		0.405079	2196691	2196691	1	1	1	5339986	312880	0
Streptococcus gordonii	10558	Type Strain	0.40593	2187613	2187613	1	1	1	17475685	208687	0
Streptococcus intermedius	27335	Type Strain	0.377071	1932953	1932953	1	1	1	4372202	157756	0
Streptococcus mitis	49456	Type Strain	0.404485	1868859	1868859	1	1	1	3867802	40470	0
Streptococcus mutans	55677		0.36748	2070068	2070068	1	1	1	4565508	304467	0
Streptococcus mutans	700610		0.36826	2031444	2031444	1	1	1	2939778	45801	0
Streptococcus mutans	25175	Type Strain	0.368716	2019345	2019345	1	1	1	5264184	39404	0.00187266
Streptococcus mutans	700611		0.370256	1993924	1993924	1	1	1	14689501	107584	0.00374532
Streptococcus mutans	35668		0.370386	2003862	2003862	1	1	1	13069162	56878	0.00636704
Streptococcus oralis	6249		0.412896	1818524	1928417	0.943014	2	0.998672	3110993	151949	0.00199203
Streptococcus pneumoniae	700669		0.395178	2225168	2225168	1	1	0.99419	4831857	23193	0.00249004
Streptococcus pneumoniae	BAA-661		0.395873	2098337	2098337	1	1	0.99419	18056270	86331	0.00249004
Streptococcus pneumoniae	BAA-334		0.396362	2152976	2152976	1	1	0.99419	6018029	180382	0.00199203
Streptococcus pneumoniae	6324		0.396684	2127932	2127932	1	1	0.99419	5346005	175232	0.0059761
Streptococcus pneumoniae	BAA-1409		0.397541	2105572	2105572	1	1	0.99419	24050562	101835	0.00199203
Streptococcus pneumoniae	6308		0.397483	2032623	2049716	0.991661	2	0.99419	5551507	382447	0.00199203
Streptococcus pneumoniae	700672		0.394392	2241574	2241574	1	1	0.996032	73833814	57901	0.00210084
Streptococcus pneumoniae	BAA-255		0.39719	2038671	2039985	0.999356	2	0.996032	15374974	113434	0.00210084
Streptococcus pneumoniae	700671		0.396855	2117023	2156510	0.981689	2	0.996032	18646913	68554	0.00210084
Streptococcus pneumoniae	BAA-341		0.395497	2208022	2208022	1	1	0.998174	12845293	28703	0.00298805
Streptococcus pneumoniae	6305		0.397338	2071148	2071148	1	1	0.998174	5526271	1432955	0.0059761
Streptococcus pneumoniae	33400	Type Strain	0.395648	2199640	2238348	0.982707	2	0.998174	3988381	97162	0.0059761
Streptococcus pneumoniae	6303		0.395825	2088697	2088697	1	1	1	3813853	324961	0
Streptococcus pneumoniae	49619		0.396897	2093254	2093254	1	1	1	5894130	391961	0
Streptococcus pneumoniae	6314		0.397106	2091816	2091816	1	1	1	4274176	11186	0
Streptococcus pyogenes	BAA-946		0.386826	1901383	1901383	1	1	0.992453	4569841	38786	0
Streptococcus pyogenes	BAA-1064		0.383542	1804672	1897589	0.951034	2	0.998223	4962775	173908	0
Streptococcus pyogenes	BAA-1066		0.383075	1936287	1936287	1	1	0.998528	5443189	526064	0
Streptococcus pyogenes	BAA-1063		0.384295	1928254	1928254	1	1	0.998528	4526660	253548	0.000784929
Streptococcus pyogenes	BAA-572		0.385587	1899554	1899554	1	1	0.998528	4543095	433730	0
Streptococcus pyogenes	12357		0.385825	1863040	1863040	1	1	0.998528	16003299	19695	0
Streptococcus pyogenes	BAA-1065		0.387288	1860249	1860249	1	1	0.998528	4332278	215649	0
Streptococcus pyogenes	BAA-1315		0.385368	1797298	1836290	0.978766	2	0.998528	2551656	14244	0
Streptococcus pyogenes	19615		0.384822	1844942	1844942	1	1	1	3317530	208141	0
Streptococcus pyogenes	12344	Type Strain	0.385033	1914839	1914839	1	1	1	5100422	130878	0
Streptococcus pyogenes	700294		0.385136	1853024	1853024	1	1	1	3350993	23019	0
Streptococcus pyogenes	BAA-947		0.385351	1838582	1838582	1	1	1	4943694	156025	0
Streptococcus pyogenes	BAA-1633		0.385432	1817707	1817707	1	1	1	3466722	2005	0
Streptococcus pyogenes	BAA-595		0.385884	1900752	1900752	1	1	1	4513394	140032	0
Streptococcus salivarius	BAA-1024		0.39628	2105777	2443724	0.861708	7	0.993918	4853189	361688	0.0116752
Streptococcus salivarius	7073	Type Strain	0.401327	2206151	2206151	1	1	0.994645	19852566	96324	0.0014556
Streptococcus salivarius	9759		0.395813	2057029	2318811	0.887105	4	0.99818	5428209	196711	0.0174283
Streptococcus salivarius	BAA-250		0.390539	1793519	1793519	1	1	1	4993630	139459	0.00124844
Streptococcus sanguinis	10556	Type Strain	0.433266	2297406	2297406	1	1	1	5306132	198330	0
Streptococcus sanguinis	BAA-1455		0.433893	2397328	2397328	1	1	1	5558851	111374	0
Streptococcus sobrinus	27352		0.436605	2144782	2144782	1	1	0.988764	3871473	146821	0.00374532
Streptococcus suis	43765	Type Strain	0.414017	1984380	1984380	1	1	1	4487362	356584	0
Streptococcus thermophilus	19258	Type Strain	0.390193	2102268	2102268	1	1	0.998908	4783228	130837	0.00400291
Streptococcus thermophilus	BAA-491		0.390772	1853402	1861212	0.995804	3	1	5068539	116129	0.00124844
Streptococcus uberis	19436	Type Strain	0.365943	1974138	1974138	1	1	1	3383111	417116	0
Streptococcus uberis	BAA-854		0.366725	1858457	1858457	1	1	1	4562884	77307	0
Streptomyces actuosus	BAA-3088		0.388102	4042231	4042231	1	1	1	3441369	499252	0
Streptomyces actuosus	BAA-3086		0.391348	4178591	4218944	0.990435	2	1	5107262	461404	0
Streptomyces actuosus	BAA-3087		0.389458	3982140	4110769	0.968709	2	1	7398442	1026756	0
Streptomyces avermitilis	31267	Type Strain	0.705259	3711396	10279655	0.361043	5	0.951717	8714977	187722	0.0121602
Streptomyces avidinii	27419	Type Strain	0.717738	2902154	8158358	0.355728	11	0.953521	10017557	92134	0.00490443
Streptomyces coelicolor	10147		0.72156	8490421	8553936	0.992575	7	0.995708	5769872	737877	0.00429185
Streptomyces fungicidicus	21013		0.722209	1266755	7671624	0.165122	12	0.998569	20242270	200090	0.00643777
Streptosporangium roseum	12428	Type Strain	0.707844	10634697	10820581	0.982821	4	0.992945	12321960	218754	0.00869237
Sulfitobacter sp.	BAA-1142		0.603259	2973932	3538978	0.840336	4	0.99361	3070692	508630	0
Sulfitobacter sp.	BAA-1157		0.600761	3045916	3985567	0.764237	11	0.99361	3874559	85001	0
Sulfurimonas denitrificans	33889	Type Strain	0.344623	2201576	2201576	1	1	0.995918	4894927	60102	0.0122449
Sulfurospirillum deleyianum	51133	Type Strain	0.3897	2306355	2306355	1	1	0.998718	4282169	96688	0
Synechococcus elongatus	33912		0.554382	2695660	2749868	0.980287	3	1	5505429	86467	0
Synechococcus sp.	27264		0.491874	3212024	3422979	0.938371	6	1	5131751	66161	0.00436681
Synechocystis sp.	27184		0.473771	3569661	3951086	0.903463	8	0.997817	3609259	194267	0
Tannerella forsythia	43037	Type Strain	0.470778	3290811	3290811	1	1	0.989103	3771319	59702	0.00384615
Tatlockia micdadei	33218	Type Strain	0.404568	3310033	3310033	1	1	1	5440346	32423	0.0194932
Tatumella citrea	31623	Type Strain	0.497045	4487558	4491344	0.999157	2	0.978962	5306468	103861	0.00615665
Terrisporobacter glycolicus	14880	Type Strain	0.286412	3734148	4048438	0.922368	5	1	4236134	40183	0
Thermanaerovibrio acidaminovorans	49978	Type Strain	0.637788	1852980	1852980	1	1	0.983051	1377705	264125	0
Thermoanaerobacter ethanolicus	BAA-938		0.345199	2457404	2457404	1	1	0.995215	3883270	254345	0
Thermoanaerobacter pseudethanolicus	33223		0.345143	2355553	2362758	0.996951	2	0.995215	4080276	177256	0.00239234
Thermoanaerobacter thermohydrosulfuricus	35045	Type Strain	0.345265	2704527	2789740	0.969455	2	0.995215	18970295	456609	0.0191388
Thermobaculum terrenum	BAA-798	Type Strain	0.534981	2024500	3099004	0.653274	2	0.985849	2159921	6439	0
Thermobifida fusca	BAA-629		0.675191	3620817	3623951	0.999135	3	1	2825210	295390	0
Thermotoga petrophila	BAA-488	Type Strain	0.461021	1823488	1823488	1	1	1	3754220	66244	0
Thermus thermophilus	27634	Type Strain	0.694432	1850885	2188789	0.845621	4	0.995763	3991534	105916	0
Thiobacillus denitrificans	25259		0.660683	2908415	2908415	1	1	0.988152	3752211	21615	0.0118483
Treponema denticola	35405	Type Strain	0.378744	2842721	2842721	1	1	1	3976212	120718	0
Trichormus variabilis	29413		0.41399	6374466	7092714	0.898734	5	0.993333	4750050	170717	0
Trueperella bernardiae	51727	Type Strain	0.653683	2049856	2049856	1	1	0.997845	4020341	10868	0
Tsukamurella paurometabola	8368	Type Strain	0.683989	4379894	4479700	0.97772	2	0.999396	8556529	52332	0.00483092
Tyzzerella nexilis	27757	Type Strain	0.401761	3648315	3911925	0.932614	4	0.993671	6243927	101284	0.00949367
Veillonella atypica	17744	Type Strain	0.390203	2031935	2031935	1	1	1	19968778	60109	0
Veillonella parvula	10790	Type Strain	0.386312	2132186	2132186	1	1	1	4683319	44815	0
Veillonella parvula	17745	Type Strain	0.386594	2181558	2181558	1	1	1	4721443	66646	0.00598802
Verminephrobacter eiseniae	BAA-1489	Type Strain	0.652417	5565406	5597937	0.994189	3	0.996212	8500932	109367	0.000757576
Vibrio alginolyticus	17749	Type Strain	0.446886	3344256	5158848	0.648256	2	1	6315068	92990	0.00332263
Vibrio anguillarum	68554		0.445082	3078853	4141916	0.74334	3	0.990358	17224848	325923	0.00275482
Vibrio campbellii	BAA-1117		0.454456	3784810	6065242	0.624016	3	0.997275	20664605	43576	0.000908265
Vibrio campbellii	BAA-1121		0.454416	3784306	6077333	0.622692	3	0.997275	4363305	312973	0.000908265
Vibrio campbellii	BAA-1116	Type Strain	0.454278	3776209	6067462	0.62237	3	0.997354	4623247	89808	0.00352734
Vibrio cholerae	11623		0.475306	2066982	4065207	0.508457	6	0.993984	19338930	277520	0.000813008
Vibrio cholerae	51394		0.475451	3074227	4110691	0.747861	2	0.99729	3693993	211815	0.000271003
Vibrio cholerae	55456		0.475576	3003085	4110016	0.730675	3	0.999792	4742192	292939	0.000271003
Vibrio cholerae	39315		0.474849	2901766	4049783	0.716524	4	1	3810232	302038	0.000271003
Vibrio natriegens	14048	Type Strain	0.450925	3252656	5179791	0.627951	2	0.998677	4251770	91177	0.0355779
Vibrio parahaemolyticus	17802	Type Strain	0.453251	3281325	5146979	0.637524	2	1	3368492	108300	0.00185185
Vibrio vulnificus	27562	Type Strain	0.467373	3309387	5034837	0.657298	2	0.998623	5090128	106452	0.0168002
Vibrio vulnificus	29307		0.469157	3250791	5011860	0.64862	2	1	3937034	337796	0.000454133
Weizmannia coagulans	31284		0.463146	3632859	3632859	1	1	0.994536	4719431	50131	0
Weizmannia coagulans	7050	Type Strain	0.469779	3317562	3320802	0.999024	2	1	5136404	11333	0.00546448
Winkia neuii	51849	Type Strain	0.565562	2118564	2118564	1	1	0.993681	3984260	14701	0.00473934
Wolinella succinogenes	29543	Type Strain	0.485404	2107705	2107705	1	1	0.994131	3194735	43640	0.00422535
Xanthobacter autotrophicus	BAA-1158		0.673452	5308923	5625086	0.943794	2	1	11295510	17894	0.00316456
Xanthomonas axonopodis pv. vasculorum	13902		0.640284	4860586	5040364	0.964332	5	1	3395270	69161	0.00744767
Xanthomonas campestris	33913	Type Strain	0.650707	5075445	5075445	1	1	0.996377	3743742	7735	0
Xanthomonas citri	49118	Type Strain	0.647467	5141828	5255009	0.978462	3	1	2922426	33660	0
Xanthomonas euvesicatoria	11633		0.644574	5091173	5375579	0.947093	4	0.996377	19693129	226768	0.00724638
Xenorhabdus nematophila	19061	Type Strain	0.442143	4433100	4587650	0.966312	2	1	6726110	495412	0
Xylella fastidiosa subsp. fastidiosa	700964		0.517768	2438592	2440910	0.99905	2	0.996377	7293482	10576	0
Xylella fastidiosa subsp. fastidiosa	35881		0.518097	2122377	2662246	0.797213	7	0.996377	3644053	80041	0.00362319
Yersinia enterocolitica	27729		0.472305	4551126	4617971	0.985525	2	0.999532	3858257	48665	0
Yersinia enterocolitica subsp. enterocolitica	23715		0.472907	4509790	4509790	1	1	0.999532	6525212	86940	0.000819672
Yersinia enterocolitica subsp. enterocolitica	9610	Type Strain	0.472957	4555542	4555542	1	1	0.999532	4784047	165435	0
Yersinia enterocolitica subsp. enterocolitica	49397		0.472768	4656804	4735830	0.983313	2	0.999532	34819098	86511	0.000819672
Yersinia enterocolitica subsp. enterocolitica	27739		0.472835	4469505	4550670	0.982164	6	0.999532	4039082	1283888	0
Yersinia pestis	BAA-1509		0.476806	4653109	4749316	0.979743	2	0.995308	4556076	154411	0
Yersinia pestis	BAA-1616		0.476167	4552214	4661638	0.976527	6	0.995308	3415239	74174	0
Yersinia pestis	BAA-1621		0.476543	4504187	4624686	0.973944	8	0.995308	4257826	120514	0
Yersinia pestis	BAA-1506		0.476798	4669705	4765915	0.979813	2	0.997874	3110252	83530	0
Yersinia pestis	BAA-1613		0.476269	4567476	4663686	0.97937	2	0.997874	4599782	142600	0
Yersinia pestis	BAA-1508		0.476954	4747567	4747567	1	1	0.99824	3941547	182848	0
Yersinia pestis	BAA-1504		0.476693	4663204	4770444	0.97752	3	0.99824	3502566	94289	0
Yersinia pestis	BAA-1596		0.476096	4504654	4676153	0.963325	3	0.99824	6078081	59194	0
Yersinia pestis	BAA-1612		0.476198	4562497	4660127	0.97905	2	0.99824	4375678	296369	0
Yersinia pestis	BAA-1511		0.477062	4605395	4706385	0.978542	2	0.99824	4612470	156789	0
Yersinia pestis	BAA-1505		0.477053	4605305	4706295	0.978542	2	0.99824	4275482	162361	0
Yersinia pestis	BAA-1614		0.477028	4630118	4731816	0.978508	2	0.99824	4491216	75735	0
Yersinia pestis	BAA-1507		0.477023	4630087	4731785	0.978507	2	0.99824	3520186	287425	0
Yersinia pestis	BAA-1608		0.476522	4504626	4605613	0.978073	2	0.99824	3912469	108734	0
Yersinia pestis	BAA-1622		0.476364	4504654	4629229	0.973089	7	0.99824	5293558	123825	0
Yersinia pseudotuberculosis	6902		0.475466	4692600	4692600	1	1	0.995433	5642337	18644	0.00491803
Yersinia pseudotuberculosis	13980		0.474404	4640908	4640908	1	1	0.998712	4447033	526153	0.0010929
Yersinia pseudotuberculosis	6905		0.475042	4865920	4865920	1	1	0.998712	4830480	618861	0
Yersinia pseudotuberculosis	27802		0.475738	4778679	4779312	0.999868	1	0.998712	4026483	619698	0.000468384
Yersinia pseudotuberculosis	6904		0.476047	4805775	4808535	0.999426	2	0.998712	6008862	71623	0.00409836
Yersinia pseudotuberculosis	4284		0.476069	4762059	4785270	0.995149	2	0.998712	3985591	57611	0.000819672
Yersinia pseudotuberculosis	13979		0.473185	4980404	5029389	0.99026	2	0.998712	3764816	131045	0.00517024
Yersinia pseudotuberculosis	29910		0.47589	4755200	4833170	0.983868	2	0.998712	5202885	156577	0.00431694
Yersinia ruckeri	29473	Type Strain	0.475023	3604639	3812693	0.945431	6	1	20546392	305448	0
Yokenella regensburgei	43003		0.548043	4718336	4718336	1	1	1	2980030	74370	0.00871914
Zymomonas mobilis	31821		0.461326	2058466	2204631	0.933701	5	1	2746216	9889	0
