# Supplementary material for: Comparative Analysis and Data Provenance for 1,113 Bacterial Genome Assemblies
Source: mSphere. 2022 May 2;7(3):e00077-22. doi: 10.1128/msphere.00077-22 (PMC9241530; doi:10.1128/msphere.00077-22)
Supplement: TABLE S2 [file msphere.00077-22-s0006.xlsx]

## Sheet: Table S2
Name	Accession	Genome Portal Published	ATCC ID	Genome coverage	Release type	RefSeq category	Submitter	BioProject	WGS project	GenBank assembly accession	Reference guided assembly	Isolate	Assembly type	Organism name	Infraspecific name	Assembly method	Genome representation	Taxid	Assembly name	Relation to type material	BioSample	Sequencing technology	Date	Assembly level
[Brevibacterium] flavum	GCF_000987865.1	FALSE	15168	736.03x	major	n/a	KRIBB	PRJNA279429	n/a	GCA_000987865.1	n/a	n/a	na	[Brevibacterium] flavum (high GC Gram+)	strain=ATCC 15168	CLC Genomics Workbench v. 7.5.1; SMRT Analysis v. 2.3	full	92706	ASM98786v1	n/a	SAMN03494310	Miseq PE 300; PacBio 10K	2015-05-04	Complete Genome
[Clostridium] bolteae ATCC BAA-613	GCF_000154365.1	TRUE	BAA-613	n/a	major	n/a	Washington University Genome Sequencing Center	PRJNA18165	ABCC02	GCA_000154365.1	n/a	n/a	na	[Clostridium] bolteae ATCC BAA-613 (firmicutes)	strain=ATCC BAA-613	n/a	full	411902	ASM15436v1	assembly from type material	SAMN00627070	n/a	2007-09-12	Scaffold
[Clostridium] cocleatum	GCF_002803405.1	FALSE	29902	250x	major	n/a	University of Nebraska-Lincoln	PRJNA419072	PHNQ01	GCA_002803405.1	n/a	n/a	na	[Clostridium] cocleatum (firmicutes)	strain=ATCC 29902	Celera v. Jun-2014	full	69824	ASM280340v1	assembly from type material	SAMN08042460	PacBio	2017-12-02	Scaffold
[Clostridium] innocuum	GCF_012317185.1	FALSE	14501	100.0x	major	Representative Genome	Ann & Robert H. Lurie Children's Hospital of Chicago	PRJNA606345	n/a	GCA_012317185.1	n/a	n/a	na	[Clostridium] innocuum (firmicutes)	strain=ATCC 14501	Flye v. 2.6; Pilon v. 1.23; Circulator v. 1.5.5	full	1522	ASM1231718v1	n/a	SAMN14089795	Illumina HiSeq; Oxford Nanopore MiniION	2020-04-15	Complete Genome
[Clostridium] innocuum	GCF_018458805.1	FALSE	14501	60x	major	n/a	Northwestern University	PRJNA716959	JAGGIN01	GCA_018458805.1	n/a	n/a	na	[Clostridium] innocuum (firmicutes)	strain=ATCC 14501	SPAdes v. 3.12.0	full	1522	ASM1845880v1	n/a	SAMN18473069	Illumina HiSeq	2021-05-24	Scaffold
[Clostridium] scindens ATCC 35704	GCF_000154505.1	FALSE	35704	n/a	major	n/a	Washington University Genome Sequencing Center	PRJNA18175	ABFY02	GCA_000154505.1	n/a	n/a	na	[Clostridium] scindens ATCC 35704 (firmicutes)	strain=ATCC 35704	n/a	full	411468	ASM15450v1	assembly from type material	SAMN00627066	n/a	2007-11-14	Scaffold
[Clostridium] scindens ATCC 35704	GCF_004295125.1	FALSE	35704	300x	major	Representative Genome	UIUC	PRJNA508260	n/a	GCA_004295125.1	n/a	n/a	na	[Clostridium] scindens ATCC 35704 (firmicutes)	strain=ATCC 35704	Canu v. 1.5	full	411468	ASM429512v1	assembly from type material	SAMN10519000	PacBio RSII	2019-02-25	Complete Genome
[Clostridium] sphenoides JCM 1415	GCF_900105615.1	FALSE	19403	159x	major	n/a	DOE - JOINT GENOME INSTITUTE	PRJEB16486	n/a	GCA_900105615.1	n/a	n/a	na	[Clostridium] sphenoides JCM 1415 (firmicutes)	strain=ATCC 19403	n/a	full	1297793	IMG-taxon 2675902961 annotated assembly	assembly from type material	SAMN02745906	n/a	2016-11-01	Chromosome
[Clostridium] symbiosum (firmicutes)	GCF_900461275.1	FALSE	14940	100x	major	n/a	SC	PRJEB6403	UFXK01	GCA_900461275.1	n/a	n/a	na	[Clostridium] symbiosum (firmicutes)	strain=NCTC13233	n/a	full	1512	51765_A02	n/a	SAMEA4521467	n/a	2018-08-08	Contig
[Clostridium] symbiosum ATCC 14940	GCF_000466485.1	FALSE	14940	103x	major	n/a	Washington University Genome Sequencing Center	PRJNA18183	AWSU01	GCA_000466485.1	n/a	n/a	na	[Clostridium] symbiosum ATCC 14940 (firmicutes)	strain=ATCC 14940	Velvet v. 1.1.06	full	411472	ASM46648v1	assembly from type material	SAMN00627068	Illumina	2013-09-12	Scaffold
[Eubacterium] eligens ATCC 27750	GCF_000146185.1	FALSE	27750	n/a	major	Representative Genome	Center for Genome Sciences, Washington University School of Medicine	PRJNA29073	n/a	GCA_000146185.1	n/a	n/a	na	[Eubacterium] eligens ATCC 27750 (firmicutes)	strain=ATCC 27750	n/a	full	515620	ASM14618v1	assembly from type material	SAMN02603083	n/a	2009-06-04	Complete Genome
[Flexibacter] sp. ATCC 35103	GCF_001975985.1	FALSE	35103	40.0x	major	n/a	McMaster University	PRJNA360555	MTQF01	GCA_001975985.1	GCA_001422725.1	n/a	na	[Flexibacter] sp. ATCC 35103 (CFB group bacteria)	strain=ATCC 35103	CLC Workbench v. 8	full	1937528	ASM197598v1	n/a	SAMN06249474	Illumina MiSeq	2017-01-31	Scaffold
[Flexibacter] sp. ATCC 35208	GCF_001975825.1	FALSE	35208	40.0x	major	n/a	McMaster University	PRJNA360555	MTKN01	GCA_001975825.1	n/a	n/a	na	[Flexibacter] sp. ATCC 35208 (CFB group bacteria)	strain=ATCC 35208	CLC Workbench v. 8	full	1936242	ASM197582v1	n/a	SAMN06212349	Illumina MiSeq	2017-01-30	Scaffold
[Haemophilus] ducreyi	GCF_900109315.1	FALSE	33940	1183x	major	n/a	DOE - JOINT GENOME INSTITUTE	PRJEB16819	FOJC01	GCA_900109315.1	n/a	n/a	na	[Haemophilus] ducreyi (g-proteobacteria)	strain=ATCC 33940	n/a	full	730	IMG-taxon 2597490374 annotated assembly	assembly from type material	SAMN02983000	n/a	2016-10-31	Contig
[Micrococcus luteus] ATCC 49442	GCF_010367585.1	FALSE	49442	1028.0x	major	n/a	Argonne national Lab	PRJNA600743	JAAAXP01	GCA_010367585.1	n/a	n/a	na	[Micrococcus luteus] ATCC 49442 (high GC Gram+)	strain=ATCC 49442	MaSuRCA v. 3.2.9	full	2698727	ASM1036758v1	n/a	SAMN13830636	Illumina MiSeq; Oxford Nanopore GridION	2020-02-10	Contig
[Ruminococcus] gnavus ATCC 29149	GCF_000169475.1	FALSE	29149	n/a	major	n/a	Washington University Genome Sequencing Center	PRJNA18179	AAYG02	GCA_000169475.1	n/a	n/a	na	[Ruminococcus] gnavus ATCC 29149 (firmicutes)	strain=ATCC 29149	n/a	full	411470	ASM16947v1	assembly from type material	SAMN00627102	n/a	2007-05-09	Contig
[Ruminococcus] gnavus ATCC 29149	GCF_002959615.1	FALSE	29149	78x	major	n/a	Mount Sinai School of Medicine	PRJNA343143	PUEL01	GCA_002959615.1	n/a	n/a	na	[Ruminococcus] gnavus ATCC 29149 (firmicutes)	strain=ATCC 29149	HGAP v. v. 3	full	411470	ASM295961v1	assembly from type material	SAMN08570058	PacBio	2018-02-27	Contig
[Ruminococcus] gnavus ATCC 29149	GCF_008121495.1	FALSE	29149	88.2x	major	n/a	University College Cork	PRJNA561308	n/a	GCA_008121495.1	n/a	n/a	na	[Ruminococcus] gnavus ATCC 29149 (firmicutes)	strain=JCM6515	SPAdes v. 3.13	full	411470	ASM812149v1	n/a	SAMN12614805	Illumina HiSeq; Oxford Nanopore MiniION	2019-08-28	Complete Genome
[Ruminococcus] gnavus ATCC 29149	GCF_009831375.1	FALSE	29149	150.0x	major	Representative Genome	Kyungpook National University	PRJNA431711	n/a	GCA_009831375.1	n/a	n/a	na	[Ruminococcus] gnavus ATCC 29149 (firmicutes)	strain=ATCC 29149	HGAP v. 2	full	411470	ASM983137v1	assembly from type material	SAMN08398974	PacBio	2020-01-06	Complete Genome
[Ruminococcus] lactaris ATCC 29176	GCF_000155205.1	FALSE	29176	n/a	major	n/a	Washington University Genome Sequencing Center	PRJNA20557	ABOU02	GCA_000155205.1	n/a	n/a	na	[Ruminococcus] lactaris ATCC 29176 (firmicutes)	strain=ATCC 29176	n/a	full	471875	ASM15520v1	assembly from type material	SAMN00000022	n/a	2008-08-28	Scaffold
[Ruminococcus] torques ATCC 27756	GCF_000153925.1	FALSE	27756	n/a	major	n/a	Washington University Genome Sequencing Center	PRJNA18153	AAVP02	GCA_000153925.1	n/a	n/a	na	[Ruminococcus] torques ATCC 27756 (firmicutes)	strain=ATCC 27756	n/a	full	411460	ASM15392v1	assembly from type material	SAMN00627104	n/a	2007-05-25	Scaffold
[Zimmermannella] faecalis ATCC 13722	GCF_000381765.1	FALSE	13722	Unknown	major	Representative Genome	DOE Joint Genome Institute	PRJNA185227	ARMM01	GCA_000381765.1	n/a	n/a	na	[Zimmermannella] faecalis ATCC 13722 (high GC Gram+)	strain=B187	Velvet v. 1.1.04; ALLPATHS v. r42328	full	1278308	ASM38176v1	assembly from type material	SAMN02440490	Illumina HiSeq 2000	2013-04-24	Scaffold
Abiotrophia defectiva ATCC 49176	GCF_000160075.2	FALSE	49176	34.5x	major	n/a	Washington University Genome Sequencing Center	PRJNA33011	ACIN03	GCA_000160075.2	n/a	n/a	na	Abiotrophia defectiva ATCC 49176 (firmicutes)	strain=ATCC 49176	Newbler v. 2.0.0-PostRelease-1/21/2009	full	592010	ASM16007v2	assembly from type material	SAMN02436801	454	2013-10-31	Scaffold
Acetoanaerobium noterae	GCF_900168025.1	FALSE	35199	407x	major	Representative Genome	DOE - JOINT GENOME INSTITUTE	PRJEB19702	FUYN01	GCA_900168025.1	n/a	n/a	na	Acetoanaerobium noterae (firmicutes)	strain=ATCC 35199	n/a	full	745369	IMG-taxon 2588253727 annotated assembly	assembly from type material	SAMN02745120	n/a	2017-03-08	Scaffold
Acetobacter aceti ATCC 23746	GCF_000379545.1	TRUE	23746	Unknown	major	Representative Genome	DOE Joint Genome Institute	PRJNA165291	ARBD01	GCA_000379545.1	n/a	n/a	na	Acetobacter aceti ATCC 23746 (a-proteobacteria)	strain=ATCC 23746	Velvet v. 1.1.05; ALLPATHS v. r38445; Phrap v. 4.24	full	663932	ASM37954v1	n/a	SAMN02256453	Illumina HiSeq 2000 (Std PE); Illumina HiSeq 2000 (CLIP PE)	2013-04-23	Scaffold
Acetomicrobium hydrogeniformans ATCC BAA-1850	GCF_000160455.2	FALSE	BAA-1850	97.2x	major	Representative Genome	The Genome Center	PRJNA33123	ACJX03	GCA_000160455.2	n/a	n/a	na	Acetomicrobium hydrogeniformans ATCC BAA-1850 (bacteria)	strain=OS1	Newbler v. 14-OCT-2011	full	592015	ASM16045v2	assembly from type material	SAMN00009040	Illumina; 454	2015-11-12	Contig
Acholeplasma axanthum (mycoplasmas)	GCF_900660745.1	FALSE	25176	100x	major	Representative Genome	SC	PRJEB6403	n/a	GCA_900660745.1	n/a	n/a	na	Acholeplasma axanthum (mycoplasmas)	strain=NCTC10138	n/a	full	29552	57728_G01-3	assembly from type material	SAMEA104224787	n/a	2019-01-29	Complete Genome
Acholeplasma axanthum ATCC 25176	GCF_000428705.1	FALSE	25176	Unknown	major	n/a	DOE Joint Genome Institute	PRJNA185235	AUAL01	GCA_000428705.1	n/a	n/a	na	Acholeplasma axanthum ATCC 25176 (mycoplasmas)	strain=ATCC 25176	Unknown program v. before 2013-04-01	full	1278311	ASM42870v1	assembly from type material	SAMN02441544	Illumina HiSeq 2000	2013-09-05	Scaffold
Acholeplasma equifetale ATCC 29724	GCF_000687735.1	FALSE	29724	Unknown	major	Representative Genome	DOE Joint Genome Institute	PRJNA223127	JHXL01	GCA_000687735.1	n/a	n/a	na	Acholeplasma equifetale ATCC 29724 (mycoplasmas)	strain=ATCC 29724	vpAllpaths v. r46652	full	1408415	ASM68773v1	assembly from type material	SAMN02743882	Illumina HiSeq 2000; Illumina	2014-04-08	Contig
Acholeplasma granularum ATCC 19168	GCF_000526235.1	FALSE	19168	Unknown	major	Representative Genome	DOE Joint Genome Institute	PRJNA185223	JAFR01	GCA_000526235.1	n/a	n/a	na	Acholeplasma granularum ATCC 19168 (mycoplasmas)	strain=ATCC 19168	Unknown program v. before 2013-07-22	full	1278304	ASM52623v1	assembly from type material	SAMN02584924	Illumina HiSeq 2000	2014-01-14	Contig
Acholeplasma hippikon (mycoplasmas)	GCF_900660755.1	FALSE	29725	100x	major	Representative Genome	SC	PRJEB6403	n/a	GCA_900660755.1	n/a	n/a	na	Acholeplasma hippikon (mycoplasmas)	strain=NCTC10172	n/a	full	264636	57792_F01-3	assembly from type material	SAMEA104224796	n/a	2019-01-29	Complete Genome
Acholeplasma hippikon ATCC 29725	GCF_000702765.1	FALSE	29725	Unknown	major	n/a	DOE Joint Genome Institute	PRJNA223075	JNJT01	GCA_000702765.1	n/a	n/a	na	Acholeplasma hippikon ATCC 29725 (mycoplasmas)	strain=ATCC 29725	vpAllpaths v. r46652	full	1408416	ASM70276v1	assembly from type material	SAMN02841174	Illumina HiSeq 2000; Illumina	2014-06-11	Contig
Acholeplasma laidlawii (mycoplasmas)	GCF_900476025.1	FALSE	23206	100x	major	n/a	SC	PRJEB6403	n/a	GCA_900476025.1	n/a	n/a	na	Acholeplasma laidlawii (mycoplasmas)	strain=NCTC10116	n/a	full	2148	50465_E02	assembly from type material	SAMEA4384074	n/a	2018-06-17	Complete Genome
Acholeplasma modicum ATCC 29102	GCF_000687835.1	FALSE	29102	Unknown	major	Representative Genome	DOE Joint Genome Institute	PRJNA223044	JHYB01	GCA_000687835.1	n/a	n/a	na	Acholeplasma modicum ATCC 29102 (mycoplasmas)	strain=ATCC 29102	vpAllpaths v. r46652	full	1408417	ASM68783v1	assembly from type material	SAMN02743893	Illumina HiSeq 2000	2014-04-08	Contig
Acholeplasma morum	GCF_016907055.1	FALSE	33211	943.0x	major	Representative Genome	DOE Joint Genome Institute	PRJNA257872	JAFBBG01	GCA_016907055.1	n/a	n/a	na	Acholeplasma morum (mycoplasmas)	strain=ATCC 33211	AllPaths v. r46652	full	264637	ASM1690705v1	assembly from type material	SAMN02983008	Illumina HiSeq	2021-02-19	Contig
Acholeplasma multilocale ATCC 49900	GCF_000483165.1	FALSE	49900	Unknown	major	Representative Genome	DOE Joint Genome Institute	PRJNA185218	AXXW01	GCA_000483165.1	n/a	n/a	na	Acholeplasma multilocale ATCC 49900 (mycoplasmas)	strain=ATCC 49900	Unknown program v. before 2013-04-29	full	1278299	ASM48316v1	assembly from type material	SAMN02441097	Illumina HiSeq 2000	2013-10-25	Scaffold
Acholeplasma oculi	GCF_900166985.1	FALSE	27350	794x	major	n/a	DOE - JOINT GENOME INSTITUTE	PRJEB19584	FUZK01	GCA_900166985.1	n/a	n/a	na	Acholeplasma oculi (mycoplasmas)	strain=ATCC 27350	n/a	full	35623	IMG-taxon 2585428188 annotated assembly	assembly from type material	SAMN02745122	n/a	2017-03-09	Scaffold
Acholeplasma oculi (mycoplasmas)	GCF_900444665.1	FALSE	27350	100x	major	Representative Genome	SC	PRJEB6403	UFRU01	GCA_900444665.1	n/a	n/a	na	Acholeplasma oculi (mycoplasmas)	strain=NCTC10150	n/a	full	35623	57752_G01	assembly from type material	SAMEA104224792	n/a	2018-08-07	Contig
Achromobacter denitrificans (b-proteobacteria)	GCF_900444675.1	FALSE	15173	100x	major	n/a	SC	PRJEB6403	UFRY01	GCA_900444675.1	n/a	n/a	na	Achromobacter denitrificans (b-proteobacteria)	strain=NCTC8582	n/a	full	32002	44257_D01	assembly from type material	SAMEA3867444	n/a	2018-08-08	Contig
Achromobacter kerstersii	GCF_001298955.1	FALSE	31444	100x	major	Representative Genome	SC	PRJEB4659	CYTC01	GCA_001298955.1	n/a	n/a	na	Achromobacter kerstersii (b-proteobacteria)	strain=ATCC 31444	n/a	full	1353890	11861_6#29	n/a	SAMEA2247603	n/a	2015-09-19	Scaffold
Achromobacter piechaudii ATCC 43553	GCF_000164035.1	FALSE	43553	26.2x	major	n/a	Baylor College of Medicine	PRJNA46343	ADMS01	GCA_000164035.1	n/a	n/a	na	Achromobacter piechaudii ATCC 43553 (b-proteobacteria)	strain=ATCC 43553	Newbler Assembler v. 2.0-01162009	full	742159	ASM16403v1	n/a	SAMN00120564	454	2010-04-09	Scaffold
Achromobacter xylosoxidans (b-proteobacteria)	GCF_001457475.1	FALSE	27061	100x	major	n/a	SC	PRJEB6403	n/a	GCA_001457475.1	n/a	n/a	na	Achromobacter xylosoxidans (b-proteobacteria)	strain=NCTC10807	n/a	full	85698	NCTC10807	assembly from type material	SAMEA2517358	n/a	2015-03-22	Complete Genome
Achromobacter xylosoxidans (b-proteobacteria)	GCF_900475575.1	FALSE	17062	100x	major	n/a	SC	PRJEB6403	n/a	GCA_900475575.1	n/a	n/a	na	Achromobacter xylosoxidans (b-proteobacteria)	strain=NCTC10808	n/a	full	85698	44257_A01	n/a	SAMEA3867441	n/a	2018-06-17	Complete Genome
Achromobacter xylosoxidans NBRC 15126 = ATCC 27061	GCF_001598595.1	FALSE	27061	96x	major	n/a	National Institute of Technology and Evaluation	PRJDB238	BCZG01	GCA_001598595.1	n/a	n/a	na	Achromobacter xylosoxidans NBRC 15126 = ATCC 27061 (b-proteobacteria)	strain=NBRC 15126	newbler v. 3.0	full	1216976	ASM159859v1	assembly from type material	SAMD00046892	454 GS-FLX Titanium; Illumina HiSeq 1000	2016-03-11	Contig
Acidiphilium angustum ATCC 35903	GCF_000701585.1	FALSE	35903	Unknown	major	Representative Genome	DOE Joint Genome Institute	PRJNA223034	JNJH01	GCA_000701585.1	n/a	n/a	na	Acidiphilium angustum ATCC 35903 (a-proteobacteria)	strain=ATCC 35903	Unknown program v. before 2014-03-14	full	1408418	ASM70158v1	assembly from type material	SAMN02841149	Illumina HiSeq 2000	2014-06-11	Scaffold
Acidiphilium rubrum	GCF_900156265.1	FALSE	35905	375x	major	n/a	DOE - JOINT GENOME INSTITUTE	PRJEB18877	FTNE01	GCA_900156265.1	n/a	n/a	na	Acidiphilium rubrum (a-proteobacteria)	strain=ATCC 35905	n/a	full	526	IMG-taxon 2681812815 annotated assembly	assembly from type material	SAMN05421828	n/a	2017-01-14	Scaffold
Acidipropionibacterium acidipropionici	GCF_001602115.1	FALSE	55737	300	major	n/a	Australian Institute for Bioengineering and Nanotechnology	PRJNA310791	n/a	GCA_001602115.1	n/a	n/a	na	Acidipropionibacterium acidipropionici (high GC Gram+)	strain=ATCC 55737	SOAPdenovo v. 3.6.2	full	1748	ASM160211v1	n/a	SAMN04455717	PacBio; Illumina HiSeq	2016-03-30	Complete Genome
Acidipropionibacterium acidipropionici ATCC 4875	GCF_000310065.1	FALSE	4875	n/a	major	n/a	State University of Campinas	PRJNA158149	n/a	GCA_000310065.1	n/a	n/a	na	Acidipropionibacterium acidipropionici ATCC 4875 (high GC Gram+)	strain=ATCC 4875	Velvet v. 0.11	full	1171373	ASM31006v1	n/a	SAMN02603885	454; Illumina	2012-11-06	Complete Genome
Acidipropionibacterium jensenii (high GC Gram+)	GCF_900637925.1	FALSE	4868	100x	major	n/a	SC	PRJEB6403	n/a	GCA_900637925.1	n/a	n/a	na	Acidipropionibacterium jensenii (high GC Gram+)	strain=NCTC13652	n/a	full	1749	52941_C01	n/a	SAMEA48420418	n/a	2018-12-20	Complete Genome
Acidithiobacillus caldus ATCC 51756	GCF_000175575.2	FALSE	51756	9X	major	n/a	Center for Bioinformatics and Genome Biology	PRJNA36585	n/a	GCA_000175575.2	n/a	n/a	na	Acidithiobacillus caldus ATCC 51756 (proteobacteria)	strain=ATCC 51756	Phred/Phrap v. 0.020425.c	full	637389	ASM17557v2	assembly from type material	SAMN02469802	ABI3730	2014-05-27	Complete Genome
Acidithiobacillus caldus ATCC 51756	GCF_018853615.1	FALSE	51756	149.48x	major	n/a	Fundacion Ciencia y Vida	PRJNA612091	JAAOMK01	GCA_018853615.1	n/a	n/a	na	Acidithiobacillus caldus ATCC 51756 (proteobacteria)	strain=DSM 8584	Velvet v. 1.2.10	full	637389	ASM1885361v1	assembly from type material	SAMN14361141	Illumina MiSeq	2021-06-11	Contig
Acidithiobacillus ferridurans	GCF_018854555.1	FALSE	33020	34.55x	major	n/a	Fundacion Ciencia y Vida	PRJNA623800	JABBHQ01	GCA_018854555.1	n/a	n/a	na	Acidithiobacillus ferridurans (proteobacteria)	strain=ATCC 33020	Velvet v. 1.2.10	full	1232575	ASM1885455v1	assembly from type material	SAMN14558872	Illumina MiSeq	2021-06-11	Contig
Acidithiobacillus ferrooxidans ATCC 23270	GCF_000021485.1	FALSE	23270	n/a	major	Representative Genome	TIGR	PRJNA53	n/a	GCA_000021485.1	n/a	n/a	na	Acidithiobacillus ferrooxidans ATCC 23270 (proteobacteria)	strain=ATCC 23270	n/a	full	243159	ASM2148v1	assembly from type material	SAMN02603974	n/a	2008-12-19	Complete Genome
Acidithiobacillus ferrooxidans ATCC 53993	GCF_000020825.1	FALSE	53993	n/a	major	n/a	US DOE Joint Genome Institute	PRJNA16689	n/a	GCA_000020825.1	n/a	n/a	na	Acidithiobacillus ferrooxidans ATCC 53993 (proteobacteria)	strain=ATCC 53993	n/a	full	380394	ASM2082v1	n/a	SAMN02598372	n/a	2008-09-05	Complete Genome
Acidithiobacillus sp. ATCC 19703	GCF_018853445.1	FALSE	19703	90.86x	major	n/a	Fundacion Ciencia y Vida	PRJNA628530	JABELD01	GCA_018853445.1	n/a	n/a	na	Acidithiobacillus sp. ATCC 19703 (proteobacteria)	strain=ATCC 19703	Velvet v. 1.2.10	full	2730918	ASM1885344v1	n/a	SAMN14733559	Illumina MiSeq	2021-06-11	Contig
Acidithiobacillus thiooxidans	GCF_018853915.1	FALSE	21835	54.31x	major	n/a	Fundacion Ciencia y Vida	PRJNA622789	JAAVXF01	GCA_018853915.1	n/a	n/a	na	Acidithiobacillus thiooxidans (proteobacteria)	strain=ATCC 21835	Velvet v. 1.2.10	full	930	ASM1885391v1	n/a	SAMN14527107	Illumina MiSeq	2021-06-11	Contig
Acidithiobacillus thiooxidans	GCF_018854645.1	FALSE	8085	54.64x	major	n/a	Fundacion Ciencia y Vida	PRJNA623943	JABBDT01	GCA_018854645.1	n/a	n/a	na	Acidithiobacillus thiooxidans (proteobacteria)	strain=ATCC 8085	Velvet v. 1.2.10	full	930	ASM1885464v1	n/a	SAMN14561483	Illumina MiSeq	2021-06-11	Contig
Acidithiobacillus thiooxidans	GCF_018854725.1	FALSE	15494	47.89x	major	n/a	Fundacion Ciencia y Vida	PRJNA623949	JABBDW01	GCA_018854725.1	n/a	n/a	na	Acidithiobacillus thiooxidans (proteobacteria)	strain=ATCC 15494	Velvet v. 1.2.10	full	930	ASM1885472v1	n/a	SAMN14562510	Illumina MiSeq	2021-06-11	Contig
Acidithiobacillus thiooxidans ATCC 19377	GCF_000227215.1	FALSE	19377	9.6x	major	n/a	Center for Bioinformatics and Genome Biology	PRJNA36587	AFOH01	GCA_000227215.2	n/a	n/a	na	Acidithiobacillus thiooxidans ATCC 19377 (proteobacteria)	strain=ATCC 19377	Phred/Phrap/Consed v. - Sept 2006	full	637390	ASM22721v2	assembly from type material	SAMN02469801	Sanger	2011-10-03	Contig
Acidithiobacillus thiooxidans ATCC 19377	GCF_006718285.1	FALSE	19377	30.0x	major	n/a	Universite de Montreal	PRJNA534527	SZUV01	GCA_006718285.1	n/a	n/a	na	Acidithiobacillus thiooxidans ATCC 19377 (proteobacteria)	strain=ATCC 19377	SPAdes v. 3.11	full	637390	ASM671828v1	assembly from type material	SAMN11492794	Illumina MiSeq	2019-07-08	Scaffold
Acidithiobacillus thiooxidans ATCC 19377	GCF_009662475.1	FALSE	19377	237.7x	major	Representative Genome	Shandong University(Qingdao)	PRJNA577769	n/a	GCA_009662475.1	n/a	n/a	na	Acidithiobacillus thiooxidans ATCC 19377 (proteobacteria)	strain=ATCC 19377	Canu snapshot v. v1.6 +14 changes	full	637390	ASM966247v1	assembly from type material	SAMN13037501	PacBio Sequel	2019-11-14	Complete Genome
Acidobacterium capsulatum ATCC 51196	GCF_000022565.1	FALSE	51196	n/a	major	Representative Genome	J. Craig Venter Institute	PRJNA28085	n/a	GCA_000022565.1	n/a	n/a	na	Acidobacterium capsulatum ATCC 51196 (bacteria)	strain=ATCC 51196	n/a	full	240015	ASM2256v1	assembly from type material	SAMN02603447	n/a	2009-03-30	Complete Genome
Acidocella facilis ATCC 35904	GCF_000687875.1	FALSE	35904	Unknown	major	Representative Genome	DOE Joint Genome Institute	PRJNA223023	JHYG01	GCA_000687875.1	n/a	n/a	na	Acidocella facilis ATCC 35904 (a-proteobacteria)	strain=ATCC 35904	vpAllpaths v. r46652	full	1408419	ASM68787v1	assembly from type material	SAMN02743889	Illumina HiSeq 2000	2014-04-08	Contig
Acidothermus cellulolyticus 11B	GCF_000015025.1	TRUE	43068	n/a	major	Representative Genome	DOE Joint Genome Institute	PRJNA16097	n/a	GCA_000015025.1	n/a	n/a	na	Acidothermus cellulolyticus 11B (high GC Gram+)	strain=11B; ATCC 43068	n/a	full	351607	ASM1502v1	assembly from type material	SAMN02598358	n/a	2006-11-09	Complete Genome
Acidovorax avenae subsp. avenae ATCC 19860	GCF_000176855.2	FALSE	19860	30x	major	Representative Genome	US DOE Joint Genome Institute (JGI-PGF)	PRJNA37867	n/a	GCA_000176855.2	n/a	n/a	na	Acidovorax avenae subsp. avenae ATCC 19860 (b-proteobacteria)	strain=ATCC 19860	Newbler v. 2.3	full	643561	ASM17685v2	assembly from type material	SAMN00006197	454/Illumina	2011-02-14	Complete Genome
Acidovorax oryzae ATCC 19882	GCF_000687165.1	FALSE	19882	Unknown	major	Representative Genome	DOE Joint Genome Institute	PRJNA223028	JMKU01	GCA_000687165.1	n/a	n/a	na	Acidovorax oryzae ATCC 19882 (b-proteobacteria)	strain=ATCC 19882	Unknown program v. before 2014-04-03	full	1408420	ASM68716v1	assembly from type material	SAMN02743377	Illumina HiSeq 2000	2014-05-08	Scaffold
Acidovorax temperans	GCF_017353205.1	FALSE	49666	86.0x	major	n/a	University of the Sunshine Coast	PRJNA707322	JAFMZA01	GCA_017353205.1	GCA_006716905.1	n/a	na	Acidovorax temperans (b-proteobacteria)	strain=ATCC 49666	MGAP v. v1.0	full	80878	ASM1735320v1	n/a	SAMN18200683	Illumina NextSeq	2021-03-14	Contig
Acinetobacter baumannii	GCF_001077675.1	TRUE	17978	153X	major	n/a	University of Alberta	PRJNA288605	n/a	GCA_001077675.1	n/a	n/a	na	Acinetobacter baumannii (g-proteobacteria)	strain=ATCC 17978-mff	SPAdes v. 2.5.0; HGAP v. 2.2.0.133377-patch-3	full	470	ASM107767v1	n/a	SAMN03817043	Illumina; PacBio	2015-07-14	Complete Genome
Acinetobacter baumannii	GCF_001593425.2	TRUE	17978	300.0x	major	n/a	University of Manitoba	PRJNA302452	n/a	GCA_001593425.2	n/a	n/a	na	Acinetobacter baumannii (g-proteobacteria)	strain=ATCC 17978	Geneious v. 9.1.5	full	470	ASM159342v2	n/a	SAMN04273153	Illumina MiSeq	2016-12-19	Complete Genome
Acinetobacter baumannii	GCF_001997285.1	FALSE	17945	83x	major	n/a	California Department of Public Health	PRJNA341407	MTGG01	GCA_001997285.1	n/a	n/a	na	Acinetobacter baumannii (g-proteobacteria)	strain=ATCC 17945	CLCbio Genomic Workbench v. 8.0.2	full	470	ASM199728v1	n/a	SAMN05721782	Illumina MiSeq	2017-02-13	Scaffold
Acinetobacter baumannii	GCF_008033255.2	TRUE	BAA-1790	100.0x	major	n/a	Scientific Center for Anti-infectious Drugs (SCAID)	PRJNA557366	n/a	GCA_008033255.2	n/a	n/a	na	Acinetobacter baumannii (g-proteobacteria)	strain=ATCC BAA-1790	HGAP v. 4	full	470	ASM803325v2	n/a	SAMN12399660	PacBio	2021-01-28	Complete Genome
Acinetobacter baumannii	GCF_009035845.1	TRUE	19606	100.0x	major	n/a	University of Technology Sydney	PRJNA557095	n/a	GCA_009035845.1	n/a	n/a	na	Acinetobacter baumannii (g-proteobacteria)	strain=ATCC 19606	Hybrid assembly v. July-31	full	470	ASM903584v1	assembly from type material	SAMN12389466	Illumina MiSeq; Oxford Nanopore MiniION	2019-10-16	Complete Genome
Acinetobacter baumannii	GCF_009759685.1	TRUE	19606	170.0x	major	n/a	Monash University	PRJNA577968	n/a	GCA_009759685.1	n/a	n/a	na	Acinetobacter baumannii (g-proteobacteria)	strain=ATCC 19606	HGAP v. 3	full	470	ASM975968v1	assembly from type material	SAMN13045090	PacBio RSII	2019-12-17	Complete Genome
Acinetobacter baumannii	GCF_011067065.1	TRUE	17978	231.08x	major	n/a	Korea university	PRJNA609015	n/a	GCA_011067065.1	n/a	n/a	na	Acinetobacter baumannii (g-proteobacteria)	strain=ATCC 17978	Pacbio v. 20K	full	470	ASM1106706v1	n/a	SAMN14217790	PacBio	2020-03-07	Complete Genome
Acinetobacter baumannii	GCF_014116765.1	TRUE	19606	570x	major	n/a	Shenzhen People's Hospital	PRJNA649401	JACGXZ01	GCA_014116765.1	n/a	n/a	na	Acinetobacter baumannii (g-proteobacteria)	strain=ATCC 19606_3M	SPAdes v. 3.13.2	full	470	ASM1411676v1	n/a	SAMN15644206	Illumina HiSeq	2020-08-08	Scaffold
Acinetobacter baumannii	GCF_014116785.1	TRUE	19606	370x	major	n/a	Shenzhen People's Hospital	PRJNA649401	JACGXY01	GCA_014116785.1	n/a	n/a	na	Acinetobacter baumannii (g-proteobacteria)	strain=ATCC 19606_5M	SPAdes v. 3.13.2	full	470	ASM1411678v1	n/a	SAMN15644207	Illumina HiSeq	2020-08-08	Scaffold
Acinetobacter baumannii	GCF_014116795.1	TRUE	19606	270x	major	n/a	Shenzhen People's Hospital	PRJNA649401	JACGYA01	GCA_014116795.1	n/a	n/a	na	Acinetobacter baumannii (g-proteobacteria)	strain=ATCC 19606	SPAdes v. 3.13.2	full	470	ASM1411679v1	assembly from type material	SAMN15644205	Illumina HiSeq	2020-08-08	Scaffold
Acinetobacter baumannii	GCF_014672755.1	TRUE	19606	217.27x	major	n/a	EPFL	PRJNA645521	n/a	GCA_014672755.1	n/a	n/a	na	Acinetobacter baumannii (g-proteobacteria)	strain=ATCC 19606	HGAP v. 3.0	full	470	ASM1467275v1	assembly from type material	SAMN15507635	PacBio RSII	2020-09-21	Complete Genome
Acinetobacter baumannii	GCF_014672775.1	TRUE	17978	399.24x	major	n/a	EPFL	PRJNA645521	n/a	GCA_014672775.1	n/a	n/a	na	Acinetobacter baumannii (g-proteobacteria)	strain=ATCC 17978	HGAP v. 3.0	full	470	ASM1467277v1	n/a	SAMN15507625	PacBio RSII	2020-09-21	Complete Genome
Acinetobacter baumannii	GCF_015910475.1	FALSE	17961	188.0x	major	n/a	East Carolina University	PRJNA437968	n/a	GCA_015910475.1	n/a	n/a	na	Acinetobacter baumannii (g-proteobacteria)	strain=ATCC 17961	Unicycler v. v0.4.3	full	470	ASM1591047v1	n/a	SAMN08687991	Illumina MiSeq; Oxford Nanopore MinION	2020-12-10	Complete Genome
Acinetobacter baumannii	GCF_900011295.1	TRUE	19606	42x	major	n/a	LSHTM	PRJEB10709	CZWC01	GCA_900011295.1	n/a	ATCC19606	na	Acinetobacter baumannii (g-proteobacteria)	n/a	n/a	full	470	ATCC19606 assembly	assembly from type material	SAMEA3650403	n/a	2016-04-11	Contig
Acinetobacter baumannii (g-proteobacteria)	GCF_900444725.1	TRUE	19606	100x	major	n/a	SC	PRJEB6403	UFRW01	GCA_900444725.1	n/a	n/a	na	Acinetobacter baumannii (g-proteobacteria)	strain=NCTC12156	n/a	full	470	34576_B02	assembly from type material	SAMEA3146526	n/a	2018-08-08	Contig
Acinetobacter baumannii ATCC 17978	GCF_004794235.2	TRUE	17978	322.69x	major	n/a	Korea university	PRJNA530195	n/a	GCA_004794235.2	n/a	n/a	na	Acinetobacter baumannii ATCC 17978 (g-proteobacteria)	strain=ATCC 17978 substr. Lab-WT	PacBio SMRT Analysis v. 2.3.0	full	400667	ASM479423v2	n/a	SAMN11304548	PacBio	2019-08-02	Chromosome
Acinetobacter baumannii ATCC 17978	GCF_004794275.2	TRUE	17978	299.8x	major	n/a	Korea university	PRJNA530197	n/a	GCA_004794275.2	n/a	n/a	na	Acinetobacter baumannii ATCC 17978 (g-proteobacteria)	strain=ATCC 17978 substr. PMR-Low	PacBio SMRT Analysis v. 2.3.0	full	400667	ASM479427v2	n/a	SAMN11304549	PacBio	2019-07-26	Chromosome
Acinetobacter baumannii ATCC 17978	GCF_004797155.2	TRUE	17978	247.19x	major	n/a	Korea university	PRJNA530202	n/a	GCA_004797155.2	n/a	n/a	na	Acinetobacter baumannii ATCC 17978 (g-proteobacteria)	strain=ATCC 17978 substr. PMR-High	PacBio SMRT Analysis v. 2.3.0	full	400667	ASM479715v2	n/a	SAMN11304550	PacBio	2019-07-26	Complete Genome
Acinetobacter baumannii ATCC 17978	GCF_013372085.1	TRUE	17978	80.0x	major	n/a	UC San Diego	PRJNA629538	n/a	GCA_013372085.1	n/a	n/a	na	Acinetobacter baumannii ATCC 17978 (g-proteobacteria)	strain=ATCC 17978	Unicycler v. 0.4.2	full	400667	ASM1337208v1	n/a	SAMN14779651	Illumina HiSeq; Oxford Nanopore MiniION	2020-06-24	Complete Genome
Acinetobacter baumannii ATCC 17978	GCF_902728005.1	TRUE	17978	533x	major	n/a	Sanford Burnham Prebys Medical Discovery Institute	PRJEB36129	CACVBA01	GCA_902728005.1	n/a	Acinetobacter baumannii ATCC17978	na	Acinetobacter baumannii ATCC 17978 (g-proteobacteria)	n/a	n/a	full	400667	Acinetobacter baumannii ATCC17978	n/a	SAMEA6463085	n/a	2021-03-25	Contig
Acinetobacter baumannii ATCC 19606 = CIP 70.34 = JCM 6841	GCF_000162295.1	TRUE	19606	n/a	major	n/a	Broad Institute	PRJNA38509	ACQB01	GCA_000162295.1	n/a	n/a	na	Acinetobacter baumannii ATCC 19606 = CIP 70.34 = JCM 6841 (g-proteobacteria)	strain=ATCC 19606	n/a	full	575584	ASM16229v1	assembly from type material	SAMN02463741	n/a	2009-10-02	Scaffold
Acinetobacter baumannii ATCC 19606 = CIP 70.34 = JCM 6841	GCF_000369385.1	TRUE	19606	125.0x	major	n/a	Broad Institute	PRJNA183249	APRG01	GCA_000369385.1	n/a	n/a	na	Acinetobacter baumannii ATCC 19606 = CIP 70.34 = JCM 6841 (g-proteobacteria)	strain=CIP 70.34	allpaths v. R43241	full	575584	Acin_baum_CIP_70_34T_V1	assembly from type material	SAMN01828140	Illumina	2013-04-19	Scaffold
Acinetobacter baumannii ATCC 19606 = CIP 70.34 = JCM 6841	GCF_000737145.1	TRUE	19606	313.0x	major	n/a	Los Alamos National Laboratory	PRJNA243515	JMRY01	GCA_000737145.1	n/a	n/a	na	Acinetobacter baumannii ATCC 19606 = CIP 70.34 = JCM 6841 (g-proteobacteria)	strain=ATCC 19606	Newbler v. 2.6; Velvet v. 1.1.05; AllPaths v. 39750; phredPhrap v. SPS-4.24	full	575584	ASM73714v1	assembly from type material	SAMN02767370	454; Illumina	2014-08-01	Scaffold
Acinetobacter baumannii ATCC 19606 = CIP 70.34 = JCM 6841	GCF_002811175.1	TRUE	19606	300.0x	major	n/a	Shanghai Institutes for Biological Sciences,CAS	PRJNA343702	MJHA01	GCA_002811175.1	n/a	n/a	na	Acinetobacter baumannii ATCC 19606 = CIP 70.34 = JCM 6841 (g-proteobacteria)	strain=ATCC 19606	SPAdes v. 3.7.2	full	575584	ASM281117v1	assembly from type material	SAMN05792419	Illumina HiSeq	2017-12-05	Scaffold
Acinetobacter baumannii ATCC 19606 = CIP 70.34 = JCM 6841 (g-proteobacteria)	GCF_019331655.1	TRUE	19606	426x	major	n/a	Roma Tre University	PRJNA637288	n/a	GCA_019331655.1	n/a	n/a	na	Acinetobacter baumannii ATCC 19606 = CIP 70.34 = JCM 6841 (g-proteobacteria)	strain=ATCC 19606	SPAdes v. 3.13	full	575584	ASM1933165v1	assembly from type material	SAMN15099408	Illumina MiSeq and MinION	2021-07-23	Complete Genome
Acinetobacter calcoaceticus (g-proteobacteria)	GCF_900444805.1	FALSE	23055	100x	major	n/a	SC	PRJEB6403	UFSJ01	GCA_900444805.1	n/a	n/a	na	Acinetobacter calcoaceticus (g-proteobacteria)	strain=NCTC12983	n/a	full	471	58932_B01	assembly from type material	SAMEA104338389	n/a	2018-08-08	Contig
Acinetobacter haemolyticus (g-proteobacteria)	GCF_900444825.1	FALSE	17907	100x	major	n/a	SC	PRJEB6403	UFRT01	GCA_900444825.1	n/a	n/a	na	Acinetobacter haemolyticus (g-proteobacteria)	strain=NCTC10306	n/a	full	29430	53550_H01	n/a	SAMEA80458168	n/a	2018-08-08	Contig
Acinetobacter haemolyticus (g-proteobacteria)	GCF_900444835.1	FALSE	17906	100x	major	n/a	SC	PRJEB6403	UFRR01	GCA_900444835.1	n/a	n/a	na	Acinetobacter haemolyticus (g-proteobacteria)	strain=NCTC10305	n/a	full	29430	51699_D01	n/a	SAMEA4504056	n/a	2018-08-08	Contig
Acinetobacter haemolyticus ATCC 19194	GCF_000164055.1	FALSE	19194	21.7x	major	n/a	Baylor College of Medicine	PRJNA43187	ADMT01	GCA_000164055.1	n/a	n/a	na	Acinetobacter haemolyticus ATCC 19194 (g-proteobacteria)	strain=ATCC 19194	Newbler Assembler v. 2.0.01.12	full	707232	ASM16405v1	n/a	SAMN00113594	454	2010-04-09	Scaffold
Acinetobacter johnsonii (g-proteobacteria)	GCF_900444855.1	TRUE	17909	100x	major	n/a	SC	PRJEB6403	UFRV01	GCA_900444855.1	n/a	n/a	na	Acinetobacter johnsonii (g-proteobacteria)	strain=NCTC10308	n/a	full	40214	46338_D01	n/a	SAMEA3936795	n/a	2018-08-08	Contig
Acinetobacter junii (g-proteobacteria)	GCF_900444875.1	FALSE	17908	100x	major	n/a	SC	PRJEB6403	UFRZ01	GCA_900444875.1	n/a	n/a	na	Acinetobacter junii (g-proteobacteria)	strain=NCTC10307	n/a	full	40215	46338_C01	n/a	SAMEA3936794	n/a	2018-08-07	Contig
Acinetobacter lwoffii (g-proteobacteria)	GCF_900699155.1	FALSE	15309	100x	major	n/a	SC	PRJEB6403	CAADHN01	GCA_900699155.1	n/a	n/a	na	Acinetobacter lwoffii (g-proteobacteria)	strain=NCTC5866	n/a	full	28090	44927_B02-4	assembly from type material	SAMEA3881066	n/a	2019-03-02	Contig
Acinetobacter lwoffii ATCC 9957 = CIP 70.31	GCF_000369125.1	FALSE	9957	74.0x	major	n/a	Broad Institute	PRJNA183262	APQT01	GCA_000369125.1	n/a	n/a	na	Acinetobacter lwoffii ATCC 9957 = CIP 70.31 (g-proteobacteria)	strain=CIP 70.31	allpaths v. R43388	full	1311804	Acin_lwof_CIP_70_31_V1	n/a	SAMN01087832	Illumina	2013-04-19	Scaffold
Acinetobacter lwoffii NCTC 5866 = CIP 64.10 = NIPH 512 (g-proteobacteria)	GCF_000487975.1	FALSE	15309	147.0x	major	n/a	Broad Institute	PRJNA219244	AYHO01	GCA_000487975.1	n/a	n/a	na	Acinetobacter lwoffii NCTC 5866 = CIP 64.10 = NIPH 512 (g-proteobacteria)	strain=NIPH 512	allpaths v. R47584	full	981327	Acin_lwof_CIP64_10_V2	n/a	SAMN02356578	Illumina	2013-10-29	Scaffold
Acinetobacter nosocomialis (g-proteobacteria)	GCF_003143895.1	FALSE	17903	204.38x	major	n/a	Chungnam National University, College of medicine	PRJNA471013	n/a	GCA_003143895.1	n/a	n/a	na	Acinetobacter nosocomialis (g-proteobacteria)	strain=NCTC 8102	PacBio SMRT Analysis v. 2.3.0	full	106654	ASM314389v1	n/a	SAMN09197281	PacBio	2018-05-20	Complete Genome
Acinetobacter pittii ATCC 19004 = CIP 70.29	GCF_000369045.1	FALSE	19004	256.0x	major	n/a	Broad Institute	PRJNA183266	APQP01	GCA_000369045.1	n/a	n/a	na	Acinetobacter pittii ATCC 19004 = CIP 70.29 (g-proteobacteria)	strain=CIP 70.29	allpaths v. R43241	full	1311774	Acin_pitt_CIP_70_29_V1	assembly from type material	SAMN01828154	Illumina	2013-04-19	Scaffold
Acinetobacter sp. ATCC 27244	GCF_000156555.1	FALSE	27244	n/a	major	n/a	Baylor College of Medicine	PRJNA30949	ABYN01	GCA_000156555.1	n/a	n/a	na	Acinetobacter sp. ATCC 27244 (g-proteobacteria)	strain=ATCC 27244	n/a	full	525244	ASM15655v1	n/a	SAMN00000625	n/a	2009-05-01	Scaffold
Actinobacillus equuli (g-proteobacteria)	GCF_900636745.1	FALSE	19392	100x	major	n/a	SC	PRJEB6403	n/a	GCA_900636745.1	n/a	n/a	na	Actinobacillus equuli (g-proteobacteria)	strain=NCTC8529	n/a	full	718	44087_C02	assembly from type material	SAMEA3861964	n/a	2018-12-20	Complete Genome
Actinobacillus lignieresii (g-proteobacteria)	GCF_900444945.1	FALSE	49236	100x	major	Representative Genome	SC	PRJEB6403	UFRM01	GCA_900444945.1	n/a	n/a	na	Actinobacillus lignieresii (g-proteobacteria)	strain=NCTC4189	n/a	full	720	50450_B01	assembly from type material	SAMEA4384238	n/a	2018-08-07	Contig
Actinobacillus pleuropneumoniae (g-proteobacteria)	GCF_900444975.1	FALSE	33590	100x	major	n/a	SC	PRJEB6403	UIFY01	GCA_900444975.1	n/a	n/a	na	Actinobacillus pleuropneumoniae (g-proteobacteria)	strain=NCTC11407	n/a	full	715	42650_D01	n/a	SAMEA3643322	n/a	2018-08-07	Contig
Actinobacillus pleuropneumoniae (g-proteobacteria)	GCF_900475195.1	FALSE	33378	100x	major	n/a	SC	PRJEB6403	n/a	GCA_900475195.1	n/a	n/a	na	Actinobacillus pleuropneumoniae (g-proteobacteria)	strain=NCTC11384	n/a	full	715	42650_C01	n/a	SAMEA3643321	n/a	2018-06-17	Complete Genome
Actinobacillus seminis	GCF_002263215.1	FALSE	15768	100.0x	major	n/a	Centro de Investigaciones en Ciencias Microbiologicas, BUAP	PRJNA393051	NLFK01	GCA_002263215.1	n/a	n/a	na	Actinobacillus seminis (g-proteobacteria)	strain=ATCC 15768	CLC NGS Cell v. 8	full	722	ASM226321v1	assembly from type material	SAMN07314126	454	2017-08-22	Contig
Actinobacillus seminis (g-proteobacteria)	GCF_900460625.1	FALSE	15768	100x	major	Representative Genome	SC	PRJEB6403	UFSB01	GCA_900460625.1	n/a	n/a	na	Actinobacillus seminis (g-proteobacteria)	strain=NCTC10851	n/a	full	722	49642_E01	assembly from type material	SAMEA4076732	n/a	2018-08-07	Contig
Actinobacillus suis	GCF_002081685.1	FALSE	15557	200.0x	major	n/a	Ontario Veterinary College, University of Guelph	PRJNA288594	MTBV01	GCA_002081685.1	n/a	n/a	na	Actinobacillus suis (g-proteobacteria)	strain=ATCC 15557	DNASTAR SeqMan NGen v. 12	full	716	ASM208168v1	n/a	SAMN03817046	Illumina	2017-04-06	Contig
Actinobacillus suis (g-proteobacteria)	GCF_900187155.1	FALSE	33415	439x	major	n/a	SC	PRJEB6403	n/a	GCA_900187155.1	n/a	n/a	na	Actinobacillus suis (g-proteobacteria)	strain=NCTC12996	n/a	full	716	51726_C01	assembly from type material	SAMEA4504061	n/a	2017-08-15	Complete Genome
Actinobacillus suis ATCC 33415	GCF_000739435.1	FALSE	33415	n/a	major	Representative Genome	University of Missouri	PRJNA46463	n/a	GCA_000739435.1	n/a	n/a	na	Actinobacillus suis ATCC 33415 (g-proteobacteria)	strain=ATCC 33415	Newbler v. 2.0.01.14	full	743972	ASM73943v1	assembly from type material	SAMN01918029	454	2014-08-14	Complete Genome
Actinobacillus ureae (g-proteobacteria)	GCF_900445015.1	FALSE	29691	100x	major	Representative Genome	SC	PRJEB6403	UFSD01	GCA_900445015.1	n/a	n/a	na	Actinobacillus ureae (g-proteobacteria)	strain=NCTC10220	n/a	full	723	55147_H01	n/a	SAMEA104062573	n/a	2018-08-07	Contig
Actinobacillus ureae (g-proteobacteria)	GCF_900445035.1	FALSE	29692	100x	major	n/a	SC	PRJEB6403	UFSH01	GCA_900445035.1	n/a	n/a	na	Actinobacillus ureae (g-proteobacteria)	strain=NCTC10221	n/a	full	723	35661_C01	n/a	SAMEA3222077	n/a	2018-08-07	Contig
Actinobacillus ureae ATCC 25976	GCF_000188255.1	FALSE	25976	36.2x	major	n/a	Baylor College of Medicine	PRJNA52977	AEVG01	GCA_000188255.1	n/a	n/a	na	Actinobacillus ureae ATCC 25976 (g-proteobacteria)	strain=ATCC 25976	Newbler Assembler v. 2.3 04192010	full	887324	ASM18825v1	assembly from type material	SAMN00253301	454	2011-02-10	Scaffold
Actinobaculum suis (high GC Gram+)	GCF_900618115.1	TRUE	27142	100x	major	Representative Genome	SC	PRJEB6403	UYIO01	GCA_900618115.1	n/a	n/a	na	Actinobaculum suis (high GC Gram+)	strain=NCTC10327	n/a	full	1657	NCTC10327	n/a	SAMEA104062567	n/a	2018-12-05	Contig
Actinomadura latina	GCF_012396395.1	FALSE	BAA-277	198.9x	major	n/a	Bacterial Special Pathogens Branch (CDC)	PRJNA622446	JAAXPI01	GCA_012396395.1	n/a	n/a	na	Actinomadura latina (high GC Gram+)	strain=ATCC BAA-277	SPAdes v. 3.13.0	full	163603	ASM1239639v1	assembly from type material	SAMN14517852	NovaSeq	2020-04-15	Contig
Actinomadura oligospora ATCC 43269	GCF_000518265.1	FALSE	43269	Unknown	major	Representative Genome	DOE Joint Genome Institute	PRJNA218807	JADG01	GCA_000518265.1	n/a	n/a	na	Actinomadura oligospora ATCC 43269 (high GC Gram+)	strain=ATCC 43269	Unknown program v. before 2013-09-10	full	1399798	ASM51826v1	assembly from type material	SAMN02584999	Illumina HiSeq 2000	2014-01-13	Scaffold
Actinomyces denticolens (high GC Gram+)	GCF_900445045.1	FALSE	43322	100x	major	Representative Genome	SC	PRJEB6403	UFSA01	GCA_900445045.1	n/a	n/a	na	Actinomyces denticolens (high GC Gram+)	strain=NCTC11490	n/a	full	52767	49888_F01	assembly from type material	SAMEA44525668	n/a	2018-08-07	Contig
Actinomyces naeslundii (high GC Gram+)	GCF_001956585.1	TRUE	12104	12.0x	major	n/a	King's College London	PRJNA347929	MSRR01	GCA_001956585.1	n/a	n/a	na	Actinomyces naeslundii (high GC Gram+)	strain=NCTC 10301	CLC Denovo Assembly v. 5.1	full	1655	ASM195658v1	assembly from type material	SAMN05898701	Illumina GAIIx; 454	2017-01-18	Scaffold
Actinomyces slackii ATCC 49928	GCF_000428685.1	FALSE	49928	Unknown	major	n/a	DOE Joint Genome Institute	PRJNA185215	AUAK01	GCA_000428685.1	n/a	n/a	na	Actinomyces slackii ATCC 49928 (high GC Gram+)	strain=ATCC 49928	Unknown program v. before 2013-05-17	full	1278298	ASM42868v1	assembly from type material	SAMN02441219	Illumina HiSeq 2000	2013-09-05	Scaffold
Actinomyces viscosus (high GC Gram+)	GCF_900637975.1	FALSE	15987	100x	major	Representative Genome	SC	PRJEB6403	n/a	GCA_900637975.1	n/a	n/a	na	Actinomyces viscosus (high GC Gram+)	strain=NCTC10951	n/a	full	1656	53550_F01	assembly from type material	SAMEA101153668	n/a	2018-12-20	Complete Genome
Actinoplanes sp. ATCC 53533	GCF_003947245.1	FALSE	53533	33.0x	major	n/a	McMaster University	PRJNA472056	QHHV01	GCA_003947245.1	n/a	n/a	na	Actinoplanes sp. ATCC 53533 (high GC Gram+)	strain=ATCC 53533	MIRA v. 3.9rc4	full	1288362	ASM394724v1	n/a	SAMN09238303	454	2018-12-14	Contig
Actinoplanes teichomyceticus ATCC 31121	GCF_003711105.1	FALSE	31121	184.1x	major	Representative Genome	Bielefeld University	PRJNA400386	n/a	GCA_003711105.1	n/a	n/a	na	Actinoplanes teichomyceticus ATCC 31121 (high GC Gram+)	strain=ATCC 31121	Newbler v. 2.8; canu v. 1.5	full	457423	ASM371110v1	assembly from type material	SAMN07567289	Illumina; Oxford Nanopore	2018-11-05	Complete Genome
Actinosynnema pretiosum subsp. pretiosum	GCF_003516205.1	FALSE	31280	10.0x	major	n/a	Shanghai Jiao Tong University	PRJNA471980	n/a	GCA_003516205.1	n/a	n/a	na	Actinosynnema pretiosum subsp. pretiosum (high GC Gram+)	strain=ATCC 31280	Newbler v. October-2013	full	103721	ASM351620v1	n/a	SAMN09223211	PacBio	2018-09-10	Complete Genome
Aerococcus urinae	GCF_002087935.1	FALSE	51268	231.0x	major	n/a	Loyola University Chicago	PRJNA379934	NARE01	GCA_002087935.1	n/a	n/a	na	Aerococcus urinae (firmicutes)	strain=ATCC 51268	SPAdes v. 3.5	full	1376	ASM208793v1	assembly from type material	SAMN06624124	Illumina MiSeq	2017-04-12	Scaffold
Aerococcus viridans (firmicutes)	GCF_900445095.1	FALSE	11563	100x	major	n/a	SC	PRJEB6403	UFSK01	GCA_900445095.1	n/a	n/a	na	Aerococcus viridans (firmicutes)	strain=NCTC8251	n/a	full	1377	48290_F02	assembly from type material	SAMEA4040026	n/a	2018-08-07	Contig
Aerococcus viridans ATCC 11563 = CCUG 4311	GCF_000178435.1	FALSE	11563	37.6x	major	n/a	Baylor College of Medicine	PRJNA38729	ADNT01	GCA_000178435.1	n/a	n/a	na	Aerococcus viridans ATCC 11563 = CCUG 4311 (firmicutes)	strain=ATCC 11563	Newbler Assembler v. 2.0.0-Eclipse	full	655812	ASM17843v1	assembly from type material	SAMN00139312	454	2010-04-20	Contig
Aeromonas allosaccharophila	GCF_006246445.1	FALSE	35942	73x	major	n/a	University of Connecticut Graf Lab	PRJNA391781	NKWZ01	GCA_006246445.1	n/a	n/a	na	Aeromonas allosaccharophila (g-proteobacteria)	strain=ATCC 35942	CLC NGS Cell v. CLC Genomics workbench 8	full	656	ASM624644v1	n/a	SAMN07312751	Illumina MiSeq	2019-06-11	Scaffold
Aeromonas caviae (g-proteobacteria)	GCF_900476005.1	FALSE	15468	100x	major	n/a	SC	PRJEB6403	n/a	GCA_900476005.1	n/a	n/a	na	Aeromonas caviae (g-proteobacteria)	strain=NCTC12244	n/a	full	648	51438_H01	assembly from type material	SAMEA4475690	n/a	2018-06-17	Complete Genome
Aeromonas hydrophila	GCF_001999685.1	TRUE	7966	86x	major	n/a	California Department of Public Health	PRJNA341407	MTGJ01	GCA_001999685.1	n/a	n/a	na	Aeromonas hydrophila (g-proteobacteria)	strain=ATCC 7966	CLCbio Genomic Workbench v. 8.0.2	full	644	ASM199968v1	assembly from type material	SAMN05721785	Illumina MiSeq	2017-02-13	Scaffold
Aeromonas hydrophila	GCF_018360025.1	TRUE	7966	1.01x	major	n/a	Institut d'Investigacio Biomedica Sant Pau	PRJNA685948	JAGDEM01	GCA_018360025.1	n/a	n/a	na	Aeromonas hydrophila (g-proteobacteria)	strain=ATCC 7966	SPAdes v. 3.14.1	full	644	ASM1836002v1	assembly from type material	SAMN17101835	Illumina HiSeq	2021-05-14	Contig
Aeromonas hydrophila (g-proteobacteria)	GCF_900445175.1	TRUE	7966	100x	major	n/a	SC	PRJEB6403	UFSL01	GCA_900445175.1	n/a	n/a	na	Aeromonas hydrophila (g-proteobacteria)	strain=NCTC8049	n/a	full	644	49243_E02	assembly from type material	SAMEA4076704	n/a	2018-08-08	Contig
Aeromonas hydrophila subsp. hydrophila ATCC 7966	GCF_000014805.1	TRUE	7966	n/a	major	n/a	TIGR	PRJNA16697	n/a	GCA_000014805.1	n/a	n/a	na	Aeromonas hydrophila subsp. hydrophila ATCC 7966 (g-proteobacteria)	strain=ATCC 7966	n/a	full	380703	ASM1480v1	assembly from type material	SAMN02604052	n/a	2006-11-06	Complete Genome
Aeromonas media	GCF_018359985.1	FALSE	33907	1.11x	major	n/a	Institut d'Investigacio Biomedica Sant Pau	PRJNA685948	JAGDEO01	GCA_018359985.1	n/a	n/a	na	Aeromonas media (g-proteobacteria)	strain=ATCC 33907	SPAdes v. 3.14.1	full	651	ASM1835998v1	assembly from type material	SAMN17101837	Illumina HiSeq	2021-05-14	Contig
Aeromonas salmonicida (g-proteobacteria)	GCF_900445115.1	TRUE	33658	100x	major	n/a	SC	PRJEB6403	UAPT01	GCA_900445115.1	n/a	n/a	na	Aeromonas salmonicida (g-proteobacteria)	strain=NCTC12959	n/a	full	645	52121_E02	assembly from type material	SAMEA4530645	n/a	2018-06-29	Contig
Aeromonas salmonicida subsp. salmonicida	GCF_001643305.1	TRUE	33658	8.0x	major	n/a	Universidad Mayor	PRJNA310296	LSGW01	GCA_001643305.1	n/a	n/a	na	Aeromonas salmonicida subsp. salmonicida (g-proteobacteria)	strain=ATCC 33658	CLC NGS Cell v. 8.5	full	29491	ASM164330v1	assembly from type material	SAMN04449999	Illumina MiSeq	2016-05-13	Contig
Aeromonas schubertii	GCF_001481395.1	FALSE	43700	114.9x	major	Representative Genome	Pearl River Fishery Research Institute, Chinese Academy of Fishery Sciences	PRJNA304368	LPUO01	GCA_001481395.1	n/a	n/a	na	Aeromonas schubertii (g-proteobacteria)	strain=ATCC 43700	SOAPdenovo v. 2.04	full	652	ASM148139v1	assembly from type material	SAMN04299626	Illumina	2015-12-22	Scaffold
Aeromonas veronii bv. veronii	GCF_018359905.1	FALSE	35624	1.03x	major	n/a	Institut d'Investigacio Biomedica Sant Pau	PRJNA685948	JAGDEQ01	GCA_018359905.1	n/a	n/a	na	Aeromonas veronii bv. veronii (g-proteobacteria)	strain=ATCC 35624	SPAdes v. 3.14.1	full	197701	ASM1835990v1	assembly from type material	SAMN17101839	Illumina HiSeq	2021-05-14	Contig
Afipia broomeae ATCC 49717	GCF_000314675.2	FALSE	49717	110x	major	Representative Genome	Broad Institute	PRJNA52155	AGWX01	GCA_000314675.2	n/a	n/a	na	Afipia broomeae ATCC 49717 (a-proteobacteria)	strain=ATCC 49717	ALLPATHS v. R39721	full	883078	Afip_broo_ATCC_49717_V1	assembly from type material	SAMN02596753	Illumina	2013-02-06	Scaffold
Afipia carboxidovorans OM5	GCF_000021365.1	FALSE	49405	n/a	major	n/a	Mississippi State University	PRJNA28805	n/a	GCA_000021365.1	n/a	n/a	na	Afipia carboxidovorans OM5 (a-proteobacteria)	strain=OM5; ATCC 49405	n/a	full	504832	ASM2136v1	assembly from type material	SAMN02603611	n/a	2008-10-22	Complete Genome
Afipia clevelandensis ATCC 49720	GCF_000336555.1	FALSE	49720	144x	major	Representative Genome	Broad Institute	PRJNA52157	AGWY01	GCA_000336555.1	n/a	n/a	na	Afipia clevelandensis ATCC 49720 (a-proteobacteria)	strain=ATCC 49720	ALLPATHS v. R38642	full	883079	Afip_clev_ATCC49720_G12581_V1	assembly from type material	SAMN02463899	Illumina	2013-02-06	Scaffold
Afipia felis (cat scratch disease bacillus)	GCF_900445145.1	FALSE	49714	100x	major	n/a	SC	PRJEB6403	UIGB01	GCA_900445145.1	n/a	n/a	na	Afipia felis (cat scratch disease bacillus)	strain=NCTC12722	n/a	full	1035	57800_E01	n/a	SAMEA104224810	n/a	2018-08-08	Contig
Afipia felis (cat scratch disease bacillus)	GCF_900445155.1	FALSE	53690	100x	major	Representative Genome	SC	PRJEB6403	UFSI01	GCA_900445155.1	n/a	n/a	na	Afipia felis (cat scratch disease bacillus)	strain=NCTC12499	n/a	full	1035	52067_E01	assembly from type material	SAMEA4556071	n/a	2018-08-08	Contig
Afipia felis ATCC 53690	GCF_000314735.2	FALSE	53690	134x	major	n/a	Broad Institute	PRJNA52159	AGWZ01	GCA_000314735.2	n/a	n/a	na	Afipia felis ATCC 53690 (cat scratch disease bacillus)	strain=ATCC 53690	ALLPATHS v. R39721	full	883080	Afip_feli_felis_ATCC_53690_V1	assembly from type material	SAMN02463900	Illumina	2013-02-06	Scaffold
Agathobaculum desmolans ATCC 43058	GCF_000701665.1	FALSE	43058	Unknown	major	Representative Genome	DOE Joint Genome Institute	PRJNA223055	JNJN01	GCA_000701665.1	n/a	n/a	na	Agathobaculum desmolans ATCC 43058 (firmicutes)	strain=ATCC 43058	Unknown program v. before 2014-03-12	full	1408437	ASM70166v1	assembly from type material	SAMN02841159	Illumina HiSeq 2000	2014-06-11	Scaffold
Aggregatibacter aphrophilus	GCF_001680765.1	FALSE	19415	77.0x	major	n/a	Menzies School of Health Research	PRJNA327278	MAQF01	GCA_001680765.1	CP012067	n/a	na	Aggregatibacter aphrophilus (g-proteobacteria)	strain=ATCC 19415	Microbial Genome Assembler Pipeline v. 1.0	full	732	ASM168076v1	n/a	SAMN05327945	Illumina HiSeq	2016-07-06	Scaffold
Aggregatibacter aphrophilus	GCF_001680805.1	FALSE	7901	81.0x	major	n/a	Menzies School of Health Research	PRJNA327277	MAQE01	GCA_001680805.1	CP012067	n/a	na	Aggregatibacter aphrophilus (g-proteobacteria)	strain=ATCC 7901	Microbial Genome Assembler Pipeline v. 1.0	full	732	ASM168080v1	n/a	SAMN05327896	Illumina HiSeq	2016-07-06	Scaffold
Aggregatibacter aphrophilus ATCC 33389	GCF_000226495.2	FALSE	33389	32.560172x	major	n/a	Bumgarner laboratory, Department of Microbiology, University of Washington	PRJNA62995	AEWB02	GCA_000226495.3	AEWB01000000	n/a	na	Aggregatibacter aphrophilus ATCC 33389 (g-proteobacteria)	strain=ATCC 33389	gsMapper v. 2.9	full	985008	ASM22649v3	assembly from type material	SAMN02471993	Illumina MiSeq	2015-07-31	Contig
Aggregatibacter aphrophilus ATCC 33389	GCF_900636915.1	FALSE	33389	100x	major	Representative Genome	SC	PRJEB6403	n/a	GCA_900636915.1	n/a	n/a	na	Aggregatibacter aphrophilus ATCC 33389 (g-proteobacteria)	strain=NCTC5906	n/a	full	985008	45532_F02	assembly from type material	SAMEA3919800	n/a	2018-12-20	Complete Genome
Aggregatibacter segnis ATCC 33393	GCF_000185305.1	FALSE	33393	40.4x	major	n/a	Baylor College of Medicine	PRJNA53019	AEPS01	GCA_000185305.1	n/a	n/a	na	Aggregatibacter segnis ATCC 33393 (g-proteobacteria)	strain=ATCC 33393	Newbler Assembler v. 2.3-04192010	full	888057	ASM18530v1	assembly from type material	SAMN00210783	454	2011-01-14	Scaffold
Aggregatibacter segnis ATCC 33393	GCF_900476035.1	FALSE	33393	100x	major	Representative Genome	SC	PRJEB6403	n/a	GCA_900476035.1	n/a	n/a	na	Aggregatibacter segnis ATCC 33393 (g-proteobacteria)	strain=NCTC10977	n/a	full	888057	53694_C01	assembly from type material	SAMEA87357418	n/a	2018-06-17	Complete Genome
Agrobacterium larrymoorei AF3.10 = ATCC 51759	GCF_000518585.1	FALSE	51759	Unknown	major	n/a	DOE Joint Genome Institute	PRJNA204114	JADW01	GCA_000518585.1	n/a	n/a	na	Agrobacterium larrymoorei AF3.10 = ATCC 51759 (a-proteobacteria)	strain=ATCC 51759	Unknown program v. before 2013-09-06	full	1367849	ASM51858v1	assembly from type material	SAMN02584975	Illumina HiSeq 2000	2014-01-13	Scaffold
Agrobacterium radiobacter K84	GCF_000016265.1	FALSE	BAA-868	n/a	major	n/a	Agrobacterium consortium	PRJNA13402	n/a	GCA_000016265.1	n/a	ATCC BAA-868	na	Agrobacterium radiobacter K84 (a-proteobacteria)	strain=K84	n/a	full	311403	ASM1626v1	n/a	SAMN02602977	n/a	2009-01-27	Complete Genome
Agrobacterium rhizogenes	GCF_000705135.2	TRUE	15834	350.0x	minor	n/a	UC Davis	PRJNA240998	JFZP01	GCA_000705135.2	n/a	n/a	na	Agrobacterium rhizogenes (a-proteobacteria)	strain=ATCC 15834	A5 assembly pipeline v. A5-miseq	full	359	Draft genome assembly of Agrobacterium rhizogenes ATCC15834	n/a	SAMN02687897	Illumina MiSeq	2014-06-12	Contig
Agrobacterium rhizogenes	GCF_006802085.1	TRUE	15834	261.0x	major	n/a	Institute for Agricultural and Fisheries and Food Research (ILVO)	PRJNA521484	VCBD01	GCA_006802085.1	n/a	n/a	na	Agrobacterium rhizogenes (a-proteobacteria)	strain=ATCC 15834	SPAdes v. 3.13.0	full	359	ASM680208v1	n/a	SAMN11783991	Illumina HiSeq	2019-07-09	Contig
Agrobacterium rhizogenes	GCF_013321955.1	TRUE	15834	60x	major	n/a	Oregon State University	PRJNA607555	JAAMEO01	GCA_013321955.1	n/a	n/a	na	Agrobacterium rhizogenes (a-proteobacteria)	strain=ATCC 15834	SPAdes v. 3.13.1	full	359	ASM1332195v1	n/a	SAMN14165497	Illumina HiSeq	2020-06-10	Contig
Agrobacterium sp. ATCC 31749	GCF_000214615.1	FALSE	31749	16x	major	n/a	Georgia Institute of Technology	PRJNA48083	AECL01	GCA_000214615.2	n/a	n/a	na	Agrobacterium sp. ATCC 31749 (a-proteobacteria)	strain=ATCC 31749	GS De Novo Assembler v. May 2008	full	82789	Agro31749_1.0	n/a	SAMN02469831	454 FLX	2011-05-23	Contig
Agrobacterium tumefaciens	GCF_001975795.1	FALSE	31700	50.0x	major	n/a	McMaster University	PRJNA360555	MTKI01	GCA_001975795.1	n/a	n/a	na	Agrobacterium tumefaciens (a-proteobacteria)	strain=ATCC 31700	CLC Workbench v. 8	full	358	ASM197579v1	n/a	SAMN06212346	Illumina MiSeq	2017-01-30	Scaffold
Agrobacterium tumefaciens	GCF_011684035.1	FALSE	4720	30x	major	n/a	Universidad de Salamanca	PRJNA613057	JAAQPP01	GCA_011684035.1	n/a	n/a	na	Agrobacterium tumefaciens (a-proteobacteria)	strain=ATCC 4720	Velvet v. 1.2.1	full	358	ASM1168403v1	n/a	SAMN14391717	Illumina MiSeq	2020-03-23	Contig
Agrobacterium tumefaciens	GCF_013318185.1	FALSE	15955	266x	major	n/a	Oregon State University	PRJNA607555	JAALZM01	GCA_013318185.1	n/a	n/a	na	Agrobacterium tumefaciens (a-proteobacteria)	strain=ATCC 15955	SPAdes v. 3.13.1	full	358	ASM1331818v1	n/a	SAMN14165503	Illumina HiSeq	2020-06-10	Scaffold
Agrobacterium vitis S4	GCF_000016285.1	FALSE	BAA-846	n/a	major	n/a	Agrobacterium consortium	PRJNA13372	n/a	GCA_000016285.1	n/a	Kecskemet-Hungary; ATCC BAA-846	na	Agrobacterium vitis S4 (a-proteobacteria)	strain=S4	n/a	full	311402	ASM1628v1	n/a	SAMN02602976	n/a	2009-01-27	Complete Genome
Akkermansia muciniphila ATCC BAA-835	GCF_000020225.1	TRUE	BAA-835	n/a	major	n/a	US DOE Joint Genome Institute (JGI-PGF)	PRJNA20089	n/a	GCA_000020225.1	n/a	n/a	na	Akkermansia muciniphila ATCC BAA-835 (verrucomicrobia)	strain=ATCC BAA-835	n/a	full	349741	ASM2022v1	assembly from type material	SAMN00138213	n/a	2008-05-05	Complete Genome
Akkermansia muciniphila ATCC BAA-835	GCF_017504145.1	TRUE	BAA-835	356.0x	major	n/a	Korean Collection for Type Culture, Biological Resource Center, Korea Research Institute of Bioscience and Biotechnology	PRJDB7416	n/a	GCA_017504145.1	n/a	n/a	na	Akkermansia muciniphila ATCC BAA-835 (verrucomicrobia)	strain=ATCC BAA-835	HGAP v. 3.0	full	349741	ASM1750414v1	assembly from type material	SAMN00138213	PacBio RSII	2021-03-22	Complete Genome
Alcaligenes faecalis	GCF_001298815.1	TRUE	8750	100x	major	n/a	SC	PRJEB4659	CYTB01	GCA_001298815.1	n/a	n/a	na	Alcaligenes faecalis (b-proteobacteria)	strain=ATCC 8750	n/a	full	511	11861_6#28	assembly from type material	SAMEA2247602	n/a	2015-09-19	Scaffold
Alcaligenes faecalis subsp. faecalis (b-proteobacteria)	GCF_900445215.1	FALSE	19209	100x	major	n/a	SC	PRJEB6403	UFSQ01	GCA_900445215.1	n/a	n/a	na	Alcaligenes faecalis subsp. faecalis (b-proteobacteria)	strain=NCTC10388	n/a	full	32001	56089_D02	n/a	SAMEA104200667	n/a	2018-08-08	Contig
Aliarcobacter butzleri (e-proteobacteria)	GCF_900187115.1	FALSE	49616	185x	major	n/a	SC	PRJEB6403	n/a	GCA_900187115.1	n/a	n/a	na	Aliarcobacter butzleri (e-proteobacteria)	strain=NCTC 12481	n/a	full	28197	51699_F01	assembly from type material	SAMEA4475700	n/a	2017-08-15	Complete Genome
Alicyclobacillus acidoterrestris ATCC 49025	GCF_000444055.1	FALSE	49025	200.0x	major	Representative Genome	Agricultural Research Organisation	PRJNA210955	AURB01	GCA_000444055.1	n/a	n/a	na	Alicyclobacillus acidoterrestris ATCC 49025 (firmicutes)	strain=ATCC 49025	CLC NGS Cell v. 5.0	full	1356854	Alicyclobac_acidoter_v1	assembly from type material	SAMN02230327	Illumina HiSeq	2013-08-05	Contig
Aliivibrio fischeri	GCF_016464335.1	TRUE	7744	33.0x	major	n/a	UCSI University	PRJNA669590	JADCNP01	GCA_016464335.1	n/a	n/a	na	Aliivibrio fischeri (g-proteobacteria)	strain=ATCC 7744	Velvet v. 1.2.10	full	668	ASM1646433v1	assembly from type material	SAMN16456059	Illumina HiSeq 4000	2021-01-03	Scaffold
Aliivibrio logei ATCC 35077	GCF_000390125.1	FALSE	35077	100.0x	major	n/a	Smithsonian Institution	PRJNA183872	ASAH01	GCA_000390125.1	n/a	n/a	na	Aliivibrio logei ATCC 35077 (g-proteobacteria)	strain=ATCC 35077	Geneious v. 5.5	full	1269941	Whole genome shotgun assembly	n/a	SAMN02470997	Illumina HiSeq	2013-05-10	Contig
Aliivibrio sifiae	GCF_002954705.1	FALSE	33715	140.0x	major	n/a	Atmosphere and Ocean Research Institute, The University of Tokyo	PRJNA357163	MSCO01	GCA_002954705.1	n/a	n/a	na	Aliivibrio sifiae (g-proteobacteria)	strain=ATCC 33715	Platanus v. 1.2.4	full	566293	ASM295470v1	n/a	SAMN06134494	Illumina MiSeq	2018-02-27	Scaffold
Alkaliphilus transvaalensis ATCC 700919	GCF_000621485.1	FALSE	700919	Unknown	major	Representative Genome	DOE Joint Genome Institute	PRJNA223027	JHYF01	GCA_000621485.1	n/a	n/a	na	Alkaliphilus transvaalensis ATCC 700919 (firmicutes)	strain=ATCC 700919	vpAllpaths v. r46652	full	1408422	ASM62148v1	assembly from type material	SAMN02743997	Illumina HiSeq 2000	2014-04-08	Scaffold
Alloiococcus otitis (firmicutes)	GCF_900445205.1	FALSE	51267	100x	major	n/a	SC	PRJEB6403	UFSN01	GCA_900445205.1	n/a	n/a	na	Alloiococcus otitis (firmicutes)	strain=NCTC13840	n/a	full	1652	52223_B01	n/a	SAMEA4535746	n/a	2018-08-07	Contig
Alloiococcus otitis ATCC 51267	GCF_000315445.1	FALSE	51267	115x	major	Representative Genome	Broad Institute	PRJNA52161	AGXA01	GCA_000315445.1	n/a	n/a	na	Alloiococcus otitis ATCC 51267 (firmicutes)	strain=ATCC 51267	allpaths v. R39980	full	883081	Allo_otit_ATCC_51267_V1	assembly from type material	SAMN02463901	Illumina	2012-11-30	Scaffold
Alloprevotella tannerae ATCC 51259	GCF_000159995.1	FALSE	51259	n/a	major	Representative Genome	Washington University Genome Sequencing Center	PRJNA33153	ACIJ02	GCA_000159995.1	n/a	n/a	na	Alloprevotella tannerae ATCC 51259 (CFB group bacteria)	strain=ATCC 51259	n/a	full	626522	ASM15999v1	assembly from type material	SAMN00008849	n/a	2009-09-16	Scaffold
Altererythrobacter ishigakiensis	GCF_007830695.1	FALSE	BAA-2084	578.0x	major	n/a	DOE Joint Genome Institute	PRJNA257873	VLLK01	GCA_007830695.1	n/a	n/a	na	Altererythrobacter ishigakiensis (a-proteobacteria)	strain=ATCC BAA-2084	AllPaths v. r46652	full	476157	ASM783069v1	assembly from type material	SAMN02982999	Illumina HiSeq	2019-08-02	Contig
Alteromonas macleodii ATCC 27126	GCF_000172635.2	FALSE	27126	n/a	major	n/a	Evolucinary Genomics Group, Universidad Miguel Hernandez	PRJNA29793	n/a	GCA_000172635.2	n/a	n/a	na	Alteromonas macleodii ATCC 27126 (g-proteobacteria)	strain=ATCC 27126	n/a	full	529120	ASM17263v2	assembly from type material	SAMN02603229	n/a	2012-09-21	Complete Genome
Alysiella crassa (b-proteobacteria)	GCF_900445245.1	FALSE	15533	100x	major	Representative Genome	SC	PRJEB6403	UFSO01	GCA_900445245.1	n/a	n/a	na	Alysiella crassa (b-proteobacteria)	strain=NCTC10283	n/a	full	153491	52756_C01	assembly from type material	SAMEA48412918	n/a	2018-08-07	Contig
Aminobacter aminovorans (a-proteobacteria)	GCF_900445235.1	FALSE	23314	100x	major	Representative Genome	SC	PRJEB6403	UFSM01	GCA_900445235.1	n/a	n/a	na	Aminobacter aminovorans (a-proteobacteria)	strain=NCTC10684	n/a	full	83263	53618_D01	assembly from type material	SAMEA101156668	n/a	2018-08-08	Contig
Amphritea japonica ATCC BAA-1530	GCF_000381785.1	FALSE	BAA-1530	Unknown	major	n/a	DOE Joint Genome Institute	PRJNA185228	ARMN01	GCA_000381785.1	n/a	n/a	na	Amphritea japonica ATCC BAA-1530 (g-proteobacteria)	strain=JAMM 1866	Velvet v. 1.1.04; ALLPATHS v. r42328	full	1278309	ASM38178v1	assembly from type material	SAMN02440491	Illumina HiSeq 2000	2013-04-24	Scaffold
Amphritea japonica ATCC BAA-1530	GCF_016592435.1	FALSE	BAA-1530	38x	major	Representative Genome	Japan Agency for Marine-Earth Science and Technology	PRJDB1574	n/a	GCA_016592435.1	n/a	n/a	na	Amphritea japonica ATCC BAA-1530 (g-proteobacteria)	strain=ATCC BAA-1530	Newbler v. 2.3	full	1278309	ASM1659243v1	assembly from type material	SAMD00067078	454 GS FLX; ABI 3730	2020-12-09	Complete Genome
Amycolatopsis sp. ATCC 39116	GCF_000231075.2	FALSE	39116	Unknown	major	n/a	DOE Joint Genome Institute	PRJNA60885	AFWY03	GCA_000231075.3	n/a	n/a	na	Amycolatopsis sp. ATCC 39116 (high GC Gram+)	strain=75iv2	Unknown program v. before 2009-11-20	full	385957	ASM23107v3	n/a	SAMN00117521	454; Illumina GAii	2013-05-06	Contig
Anabaena sp. CA = ATCC 33047	GCF_001597855.1	FALSE	33047	12.0x	major	n/a	University of Texas at Austin	PRJNA314517	LUHI01	GCA_001597855.1	n/a	n/a	na	Anabaena sp. CA = ATCC 33047 (cyanobacteria)	strain=ATCC 33047	Velvet v. 1.2.03	full	52271	ASM159785v1	n/a	SAMN04536551	Illumina NextSeq	2016-03-25	Scaffold
Anaerobiospirillum thomasii (g-proteobacteria)	GCF_900445255.1	FALSE	700432	100x	major	Representative Genome	SC	PRJEB6403	UAPU01	GCA_900445255.1	n/a	n/a	na	Anaerobiospirillum thomasii (g-proteobacteria)	strain=NCTC12467	n/a	full	179995	51485_H01	assembly from type material	SAMEA4475703	n/a	2018-06-28	Contig
Anaerococcus lactolyticus ATCC 51172	GCF_000156575.1	FALSE	51172	n/a	major	Representative Genome	Baylor College of Medicine	PRJNA30951	ABYO01	GCA_000156575.1	n/a	n/a	na	Anaerococcus lactolyticus ATCC 51172 (firmicutes)	strain=ATCC 51172	n/a	full	525254	ASM15657v1	assembly from type material	SAMN00000626	n/a	2009-05-01	Scaffold
Anaerococcus prevotii (firmicutes)	GCF_900445285.1	TRUE	9321	100x	major	Representative Genome	SC	PRJEB6403	UFSY01	GCA_900445285.1	n/a	n/a	na	Anaerococcus prevotii (firmicutes)	strain=NCTC11806	n/a	full	33034	49888_A01	assembly from type material	SAMEA44529418	n/a	2018-08-07	Contig
Anaerococcus tetradius ATCC 35098	GCF_000159095.1	FALSE	35098	n/a	major	n/a	Baylor College of Medicine	PRJNA31433	ACGC01	GCA_000159095.1	n/a	n/a	na	Anaerococcus tetradius ATCC 35098 (firmicutes)	strain=ATCC 35098	n/a	full	525255	ASM15909v1	assembly from type material	SAMN00001448	n/a	2009-05-01	Scaffold
Anaerococcus vaginalis ATCC 51170	GCF_000163295.1	FALSE	51170	n/a	major	n/a	Baylor College of Medicine	PRJNA38727	ACXU01	GCA_000163295.1	n/a	n/a	na	Anaerococcus vaginalis ATCC 51170 (firmicutes)	strain=ATCC 51170	n/a	full	655811	ASM16329v1	assembly from type material	SAMN00120584	n/a	2009-09-03	Scaffold
Anaeroplasma bactoclasticum	GCF_003550015.1	FALSE	27112	461.0x	major	Representative Genome	DOE Joint Genome Institute	PRJNA245591	QXEV01	GCA_003550015.1	n/a	n/a	na	Anaeroplasma bactoclasticum (mycoplasmas)	strain=ATCC 27112	AllPaths v. r46652	full	2088	ASM355001v1	assembly from type material	SAMN02745153	Illumina HiSeq	2018-09-12	Scaffold
Anaerorhabdus furcosa	GCF_900167375.1	FALSE	25662	436x	major	Representative Genome	DOE - JOINT GENOME INSTITUTE	PRJEB19544	FUWY01	GCA_900167375.1	n/a	n/a	na	Anaerorhabdus furcosa (firmicutes)	strain=ATCC 25662	n/a	full	118967	IMG-taxon 2588254259 annotated assembly	assembly from type material	SAMN02745191	n/a	2017-03-04	Contig
Aneurinibacillus aneurinilyticus ATCC 12856	GCF_000466385.1	FALSE	12856	75x	major	n/a	Washington University Genome Center	PRJNA38313	AWSJ01	GCA_000466385.1	n/a	n/a	na	Aneurinibacillus aneurinilyticus ATCC 12856 (firmicutes)	strain=ATCC 12856	Velvet v. 1.1.06	full	649747	ASM46638v1	assembly from type material	SAMN02436721	Illumina	2013-09-12	Scaffold
Aneurinibacillus migulanus (firmicutes)	GCF_000878905.1	FALSE	9999	209.0x	major	n/a	University of Neuchatel	PRJNA274583	JYBO01	GCA_000878905.1	n/a	n/a	na	Aneurinibacillus migulanus (firmicutes)	strain=NCTC 7096	Velvet v. APRIL-2014	full	47500	Amig1.0	assembly from type material	SAMN03329520	Illumina HiSeq	2015-02-20	Scaffold
Apilactobacillus kunkeei DSM 12361 = ATCC 700308	GCF_001281265.1	FALSE	700308	200.0x	major	Representative Genome	Uppsala university	PRJNA270974	JXDB01	GCA_001281265.1	n/a	n/a	na	Apilactobacillus kunkeei DSM 12361 = ATCC 700308 (firmicutes)	strain=YH-15	Velvet v. 1.1.06	full	1423768	ASM128126v1	assembly from type material	SAMN03275719	Illumina MiSeq	2015-09-11	Contig
Apilactobacillus kunkeei DSM 12361 = ATCC 700308	GCF_001433825.1	FALSE	700308	100x	major	n/a	Shanghai Majorbio	PRJNA222257	AZCK01	GCA_001433825.1	n/a	n/a	na	Apilactobacillus kunkeei DSM 12361 = ATCC 700308 (firmicutes)	strain=DSM 12361	SOAPdenovo v. 2	full	1423768	ASM143382v1	assembly from type material	SAMN02369503	Illumina MiSeq; Illumina HiSeq	2015-11-06	Scaffold
Arcanobacterium haemolyticum (high GC Gram+)	GCF_900475915.1	FALSE	9345	100x	major	Representative Genome	SC	PRJEB6403	n/a	GCA_900475915.1	n/a	n/a	na	Arcanobacterium haemolyticum (high GC Gram+)	strain=NCTC8452	n/a	full	28264	48128_H02	assembly from type material	SAMEA4030753	n/a	2018-06-17	Complete Genome
Archangium primigenium	GCF_016904885.1	FALSE	29037	400.0x	major	Representative Genome	University of Mississippi	PRJNA680373	JADWYI01	GCA_016904885.1	n/a	n/a	na	Archangium primigenium (d-proteobacteria)	strain=ATCC 29037	HGAP v. 12/2019	full	2792470	OleMiss_Aprim	n/a	SAMN16878660	PacBio	2021-02-17	Contig
Arcobacter cryaerophilus ATCC 43158	GCF_003660105.1	FALSE	43158	1198x	major	Representative Genome	USDA, ARS, WRRC	PRJNA66817	n/a	GCA_003660105.1	n/a	n/a	na	Aliarcobacter cryaerophilus ATCC 43158 (e-proteobacteria)	strain=ATCC 43158	Newbler v. 2.6	full	1032070	ASM366010v1	assembly from type material	SAMN03737948	PacBio; Illumina HiSeq; 454	2018-10-16	Complete Genome
Arcobacter cryaerophilus ATCC 43158	GCF_006165035.1	FALSE	43158	120.0x	major	n/a	Ghent University	PRJNA294647	n/a	GCA_006165035.1	n/a	n/a	na	Aliarcobacter cryaerophilus ATCC 43158 (e-proteobacteria)	strain=LMG 9904	other v. 1.1	full	1032070	ASM616503v1	assembly from type material	SAMN04027997	PacBio	2019-06-10	Chromosome
Aromatoleum toluclasticum ATCC 700605	GCF_000378245.1	FALSE	700605	Unknown	major	Representative Genome	DOE Joint Genome Institute	PRJNA181380	ARJX01	GCA_000378245.1	n/a	n/a	na	Aromatoleum toluclasticum ATCC 700605 (b-proteobacteria)	strain=MF63	Velvet v. 1.1.04; ALLPATHS v. R37654	full	1261621	ASM37824v1	assembly from type material	SAMN02441344	Illumina HiSeq 2000	2013-04-23	Scaffold
Aromatoleum tolulyticum	GCF_900156155.1	FALSE	51758	255x	major	Representative Genome	DOE - JOINT GENOME INSTITUTE	PRJEB18872	FTMD01	GCA_900156155.1	n/a	n/a	na	Aromatoleum tolulyticum (b-proteobacteria)	strain=ATCC 51758	n/a	full	34027	IMG-taxon 2681812808 annotated assembly	assembly from type material	SAMN05421829	n/a	2017-01-15	Scaffold
Arthrobacter agilis (high GC Gram+)	GCF_900631605.1	FALSE	998	100x	major	Representative Genome	SC	PRJEB6403	n/a	GCA_900631605.1	n/a	n/a	na	Arthrobacter agilis (high GC Gram+)	strain=NCTC2676_1	n/a	full	37921	NCTC2676_1_2	n/a	SAMEA37374418	n/a	2018-12-07	Complete Genome
Asticcacaulis benevestitus DSM 16100 = ATCC BAA-896	GCF_000376105.1	FALSE	BAA-896	Unknown	major	n/a	DOE Joint Genome Institute	PRJNA169732	AQWM01	GCA_000376105.1	n/a	n/a	na	Asticcacaulis benevestitus DSM 16100 = ATCC BAA-896 (a-proteobacteria)	strain=DSM 16100	Velvet v. 1.1.04; ALLPATHS v. r41043	full	1121022	ASM37610v1	assembly from type material	SAMN02440406	Illumina	2013-04-20	Contig
Asticcacaulis benevestitus DSM 16100 = ATCC BAA-896	GCF_000495775.1	FALSE	BAA-896	28.9x	major	Representative Genome	Indiana University	PRJNA186535	AWGB01	GCA_000495775.1	n/a	n/a	na	Asticcacaulis benevestitus DSM 16100 = ATCC BAA-896 (a-proteobacteria)	strain=DSM 16100	Newbler v. 2.7	full	1121022	AbenevWGS1.0	assembly from type material	SAMN02469914	Illumina MiSeq	2013-11-06	Contig
Atlantibacter hermannii	GCF_008064855.1	FALSE	33651	197.10X	major	Representative Genome	CDC	PRJNA218110	n/a	GCA_008064855.1	n/a	n/a	na	Atlantibacter hermannii (enterobacteria)	strain=ATCC 33651	HGAP v. 3	full	565	ASM806485v1	n/a	SAMN01915842	PacBio	2019-08-22	Complete Genome
Atopobacter phocae ATCC BAA-285	GCF_000526675.1	FALSE	BAA-285	Unknown	major	Representative Genome	DOE Joint Genome Institute	PRJNA204052	JAGN01	GCA_000526675.1	n/a	n/a	na	Atopobacter phocae ATCC BAA-285 (firmicutes)	strain=ATCC BAA-285	Unknown program v. before 2013-11-10	full	1336234	ASM52667v1	assembly from type material	SAMN02584963	Illumina HiSeq 2000	2014-01-14	Contig
Atopobium rimae ATCC 49626	GCF_000174015.1	TRUE	49626	n/a	major	Representative Genome	J. Craig Venter Institute	PRJNA30999	ACFE01	GCA_000174015.1	n/a	n/a	na	Atopobium rimae ATCC 49626 (actinobacteria)	strain=ATCC 49626	n/a	full	553184	ASM17401v1	assembly from type material	SAMN00000717	n/a	2009-01-22	Contig
Avibacterium avium (g-proteobacteria)	GCF_900454535.1	FALSE	29546	100x	major	Representative Genome	SC	PRJEB6403	UGSP01	GCA_900454535.1	n/a	n/a	na	Avibacterium avium (g-proteobacteria)	strain=NCTC 11297	n/a	full	751	46338_B01	assembly from type material	SAMEA3936793	n/a	2018-08-01	Contig
Avibacterium gallinarum (g-proteobacteria)	GCF_002921135.1	FALSE	13361	26.0x	major	n/a	University of Copenhagen	PRJNA432497	PQVJ01	GCA_002921135.1	n/a	n/a	na	Avibacterium gallinarum (g-proteobacteria)	strain=NCTC 11188	Newbler v. MAY-2009	full	755	ASM292113v1	assembly from type material	SAMN08450254	454	2018-02-07	Contig
Avibacterium gallinarum (g-proteobacteria)	GCF_900454485.1	FALSE	13361	100x	major	n/a	SC	PRJEB6403	UGSQ01	GCA_900454485.1	n/a	n/a	na	Avibacterium gallinarum (g-proteobacteria)	strain=NCTC11188	n/a	full	755	49642_F01	assembly from type material	SAMEA4076733	n/a	2018-08-01	Contig
Avibacterium paragallinarum (g-proteobacteria)	GCF_900450705.1	TRUE	29545	100x	major	n/a	SC	PRJEB6403	UGHK01	GCA_900450705.1	n/a	n/a	na	Avibacterium paragallinarum (g-proteobacteria)	strain=NCTC11296	n/a	full	728	54424_E01	assembly from type material	SAMEA103899860	n/a	2018-08-01	Contig
Avibacterium volantium (g-proteobacteria)	GCF_900635775.1	FALSE	14385	100x	major	Representative Genome	SC	PRJEB6403	n/a	GCA_900635775.1	n/a	n/a	na	Avibacterium volantium (g-proteobacteria)	strain=NCTC3438	n/a	full	762	33763_C01	assembly from type material	SAMEA2822162	n/a	2018-12-20	Complete Genome
Azospirillum brasilense	GCF_008365405.1	FALSE	49958	194.0x	major	n/a	INCT-FBN	PRJNA480221	QOKV01	GCA_008365405.1	n/a	n/a	na	Azospirillum brasilense (a-proteobacteria)	strain=ATCC 49958	SPAdes v. 3.11.1	full	192	ASM836540v1	assembly from synonym type material	SAMN09630969	Illumina MiSeq	2019-09-10	Contig
Azotobacter chroococcum	GCF_004327905.1	FALSE	9043	306x	major	n/a	Institute of Soil Science, Chinese Academy of Sciences	PRJNA523901	SJAA01	GCA_004327905.1	n/a	n/a	na	Azotobacter chroococcum (g-proteobacteria)	strain=ATCC 9043	SPAdes v. 3.5.0	full	353	ASM432790v1	assembly from type material	SAMN10992294	Illumina HiSeq	2019-03-05	Scaffold
Azotobacter vinelandii DJ	GCF_000021045.1	FALSE	BAA-1303	n/a	major	Representative Genome	US DOE Joint Genome Institute (JGI-PGF)	PRJNA16	n/a	GCA_000021045.1	n/a	n/a	na	Azotobacter vinelandii DJ (g-proteobacteria)	strain=DJ; ATCC BAA-1303	n/a	full	322710	ASM2104v1	n/a	SAMN02604349	n/a	2009-04-14	Complete Genome
Bacillus alcalophilus ATCC 27647 = CGMCC 1.3604	GCF_000292245.2	FALSE	27647	10.0x	major	n/a	Mount Sinai School of Medicine	PRJNA171835	ALPT02	GCA_000292245.2	n/a	n/a	na	Alkalihalobacillus alcalophilus ATCC 27647 = CGMCC 1.3604 (firmicutes)	strain=AV1934	Newbler v. 2.7	full	1218173	ASM29224v2	assembly from type material	SAMN02470564	454	2014-09-17	Contig
Bacillus alcalophilus ATCC 27647 = CGMCC 1.3604	GCF_004802515.1	FALSE	27647	200.0x	major	Representative Genome	Institute of Plant Physiology and Ecology, Shanghai Institutes for Biological Sciences, Chinese Academy of Sciences	PRJNA235150	JALP01	GCA_004802515.1	n/a	n/a	na	Alkalihalobacillus alcalophilus ATCC 27647 = CGMCC 1.3604 (firmicutes)	strain=CGMCC 1.3604	Velvet v. 1.1.07	full	1218173	ASM480251v1	assembly from type material	SAMN02630781	Illumina HiSeq	2019-04-22	Scaffold
Bacillus amyloliquefaciens DSM 7 = ATCC 23350	GCF_000196735.1	TRUE	23350	n/a	major	n/a	Cebitec, Bielefeld University	PRJEA41719	n/a	GCA_000196735.1	n/a	n/a	na	Bacillus amyloliquefaciens DSM 7 = ATCC 23350 (firmicutes)	strain=DSM 7	n/a	full	692420	ASM19673v1	assembly from type material	SAMEA2272088	n/a	2010-09-23	Complete Genome
Bacillus anthracis	GCF_009831485.1	FALSE	240	721x	major	n/a	NBACC	PRJNA561583	VTZL01	GCA_009831485.1	n/a	n/a	na	Bacillus anthracis (firmicutes)	strain=ATCC 240	Spades v. 13	full	1392	ASM983148v1	n/a	SAMN12620928	Illumina MiSeq	2020-01-06	Scaffold
Bacillus anthracis	GCF_009831545.1	FALSE	6603	663x	major	n/a	NBACC	PRJNA561583	VTZI01	GCA_009831545.1	n/a	n/a	na	Bacillus anthracis (firmicutes)	strain=ATCC 6603	Spades v. 13	full	1392	ASM983154v1	n/a	SAMN12620931	Illumina MiSeq	2020-01-06	Scaffold
Bacillus anthracis	GCF_009831565.1	FALSE	11966	748x	major	n/a	NBACC	PRJNA561583	VTZH01	GCA_009831565.1	n/a	n/a	na	Bacillus anthracis (firmicutes)	strain=ATCC 11966	Spades v. 13	full	1392	ASM983156v1	n/a	SAMN12620932	Illumina MiSeq	2020-01-06	Scaffold
Bacillus anthracis	GCF_009831645.1	FALSE	937	668x	major	n/a	NBACC	PRJNA561583	VTZK01	GCA_009831645.1	n/a	n/a	na	Bacillus anthracis (firmicutes)	strain=ATCC 937	Spades v. 13	full	1392	ASM983164v1	n/a	SAMN12620929	Illumina MiSeq	2020-01-06	Scaffold
Bacillus anthracis	GCF_009831675.1	FALSE	4728	330x	major	n/a	NBACC	PRJNA561583	VTZJ01	GCA_009831675.1	n/a	n/a	na	Bacillus anthracis (firmicutes)	strain=ATCC 4728	Spades v. 13	full	1392	ASM983167v1	n/a	SAMN12620930	Illumina MiSeq	2020-01-06	Scaffold
Bacillus atrophaeus ATCC 49822-1	GCF_000204845.1	FALSE	49822	37x	major	n/a	Transformational Medical Technologies Program	PRJNA46283	AEFV01	GCA_000204845.2	n/a	n/a	na	Bacillus atrophaeus ATCC 49822-1 (firmicutes)	strain=ATCC 49822-1	Newbler v. 2.0.01.14	full	743710	ASM20484v2	n/a	SAMN01816420	454 FLX	2011-04-19	Contig
Bacillus atrophaeus ATCC 49822-2	GCF_000204865.1	FALSE	49822	43x	major	n/a	Transformational Medical Technologies Program	PRJNA46285	AEFW01	GCA_000204865.2	n/a	n/a	na	Bacillus atrophaeus ATCC 49822-2 (firmicutes)	strain=ATCC 49822-2	Newbler v. 2.0.01.14	full	743711	ASM20486v2	n/a	SAMN01816421	454 FLX	2011-04-19	Contig
Bacillus atrophaeus ATCC 9372-1	GCF_000204705.1	TRUE	9372	44x	major	n/a	Transformational Medical Technologies Program	PRJNA37683	AEFM01	GCA_000204705.2	n/a	n/a	na	Bacillus atrophaeus ATCC 9372-1 (firmicutes)	strain=ATCC 9372-1	Newbler v. 2.0.01.14	full	903520	ASM20470v2	n/a	SAMN01816423	454 FLX	2011-04-19	Contig
Bacillus atrophaeus ATCC 9372-2	GCF_000204825.1	TRUE	9372	42x	major	n/a	Transformational Medical Technologies Program	PRJNA46211	AEFU01	GCA_000204825.2	n/a	n/a	na	Bacillus atrophaeus ATCC 9372-2 (firmicutes)	strain=ATCC 9372-2	Newbler v. 2.0.01.14	full	723892	ASM20482v2	n/a	SAMN01816424	454 FLX	2011-04-19	Contig
Bacillus bogoriensis ATCC BAA-922	GCF_000621445.1	FALSE	BAA-922	Unknown	major	Representative Genome	DOE Joint Genome Institute	PRJNA223013	JHYI01	GCA_000621445.1	n/a	n/a	na	Alkalihalobacillus bogoriensis ATCC BAA-922 (firmicutes)	strain=ATCC BAA-922	vpAllpaths v. r46652	full	1408424	ASM62144v1	assembly from type material	SAMN02743995	Illumina HiSeq 2000	2014-04-08	Scaffold
Bacillus canaveralius	GCF_002860245.1	FALSE	29669	100.0x	major	n/a	Jet Propulsion Laboratory	PRJNA418483	PGVD01	GCA_002860245.1	n/a	n/a	na	Bacillus canaveralius (firmicutes)	strain=ATCC 29669	CLC NGS Cell v. MAY-2017	full	1403243	ASM286024v1	n/a	SAMN08028598	Illumina HiSeq	2018-01-04	Contig
Bacillus cereus (firmicutes)	GCF_900445355.1	TRUE	14579	100x	major	n/a	SC	PRJEB6403	UAPY01	GCA_900445355.1	n/a	n/a	na	Bacillus cereus (firmicutes)	strain=NCTC2599	n/a	full	1396	43024_D01	assembly from type material	SAMEA3672888	n/a	2018-06-30	Contig
Bacillus cereus (firmicutes)	GCF_900445375.1	TRUE	10876	100x	major	n/a	SC	PRJEB6403	UFSU01	GCA_900445375.1	n/a	n/a	na	Bacillus cereus (firmicutes)	strain=NCTC7464	n/a	full	1396	52067_D01	n/a	SAMEA4556070	n/a	2018-08-08	Contig
Bacillus cereus ATCC 10876	GCF_000160895.1	TRUE	10876	n/a	major	n/a	Naval Medical Research Center	PRJNA29671	ACLT01	GCA_000160895.1	n/a	n/a	na	Bacillus cereus ATCC 10876 (firmicutes)	strain=ATCC 10876	n/a	full	526980	ASM16089v1	n/a	SAMN00715886	n/a	2009-05-29	Chromosome
Bacillus cereus ATCC 10876	GCF_000743815.1	TRUE	10876	557.0x	major	n/a	Los Alamos National Laboratory	PRJNA243525	JMPW01	GCA_000743815.1	n/a	n/a	na	Bacillus cereus ATCC 10876 (firmicutes)	strain=ATCC 10876	Velvet v. 2.6; Newbler v. 1.1.05; phredPhrap v. SPS - 4.24 ; AllPaths v. 39750	full	526980	BDJ	n/a	SAMN02736987	454; Illumina	2014-08-29	Scaffold
Bacillus cereus ATCC 10987	GCF_000008005.1	TRUE	10987	n/a	major	n/a	TIGR	PRJNA74	n/a	GCA_000008005.1	n/a	n/a	na	Bacillus cereus ATCC 10987 (firmicutes)	strain=ATCC 10987	n/a	full	222523	ASM800v1	n/a	SAMN02603979	n/a	2004-02-23	Complete Genome
Bacillus cereus ATCC 14579	GCF_000007825.1	TRUE	14579	n/a	major	n/a	INRA	PRJNA384	n/a	GCA_000007825.1	n/a	n/a	na	Bacillus cereus ATCC 14579 (firmicutes)	strain=ATCC 14579	n/a	full	226900	ASM782v1	assembly from type material	SAMN02603340	n/a	2004-07-06	Complete Genome
Bacillus cereus ATCC 14579	GCF_006094295.1	TRUE	14579	148.0x	major	n/a	Zhejiang Tianke High Technology Development Co.Ltd.	PRJNA509739	n/a	GCA_006094295.1	n/a	n/a	na	Bacillus cereus ATCC 14579 (firmicutes)	strain=ATCC 14579	Unicycler v. Unicycler v0.4.5	full	226900	ASM609429v1	assembly from type material	SAMN10591533	Oxford Nanopore GridION	2019-06-06	Complete Genome
Bacillus cereus ATCC 4342	GCF_000161015.1	TRUE	4342	n/a	major	n/a	Naval Medical Research Center	PRJNA29665	ACLZ01	GCA_000161015.1	n/a	n/a	na	Bacillus cereus ATCC 4342 (firmicutes)	strain=ATCC 4342	n/a	full	526977	ASM16101v1	n/a	SAMN00717283	n/a	2009-05-29	Chromosome
Bacillus cereus ATCC 4342	GCF_000746865.1	TRUE	4342	445.0x	major	n/a	Los Alamos National Laboratory	PRJNA243585	JMPY01	GCA_000746865.1	n/a	n/a	na	Bacillus cereus ATCC 4342 (firmicutes)	strain=ATCC 4342	Newbler v. 2.6; Velvet v. 1.2.08; AllPaths v. 39750; phredPhrap v. SPS - 4.24	full	526977	BDY	n/a	SAMN02739295	454; Illumina	2014-09-02	Scaffold
Bacillus cereus ATCC 4342	GCF_000832845.1	TRUE	4342	469x	major	n/a	Los Alamos National Laboratory	PRJNA243585	n/a	GCA_000832845.1	n/a	n/a	na	Bacillus cereus ATCC 4342 (firmicutes)	strain=ATCC 4342	Newbler v. 2.6; Velvet v. 1.2.08; Allpaths v. 44837; Phrap v. SPS - 4.24; HGAP v. 2.2.0	full	526977	ASM83284v1	n/a	SAMN03107142	Illumina; PacBio; 454	2015-02-05	Complete Genome
Bacillus coagulans DSM 1 = ATCC 7050	GCF_000290615.1	TRUE	7050	150.0x	major	n/a	Shanghai Jiao Tong Univeristy	PRJNA167728	ALAS01	GCA_000290615.1	n/a	n/a	na	Bacillus coagulans DSM 1 = ATCC 7050 (firmicutes)	strain=DSM 1	Velvet v. 06012012	full	1121088	ASM29061v1	assembly from type material	SAMN02470949	Illumina HiSeq	2012-08-16	Contig
Bacillus coagulans DSM 1 = ATCC 7050	GCF_000420205.1	TRUE	7050	Unknown	major	n/a	DOE Joint Genome Institute	PRJNA185217	ATUM01	GCA_000420205.1	n/a	n/a	na	Bacillus coagulans DSM 1 = ATCC 7050 (firmicutes)	strain=ATCC 7050	Unknown program v. before 2013-05-17	full	1121088	ASM42020v1	assembly from type material	SAMN02440918	Illumina HiSeq 2000	2013-07-09	Contig
Bacillus coagulans DSM 1 = ATCC 7050	GCF_000832905.1	TRUE	7050	776x	major	Representative Genome	Los Alamos National Laboratory	PRJNA238056	n/a	GCA_000832905.1	n/a	n/a	na	Bacillus coagulans DSM 1 = ATCC 7050 (firmicutes)	strain=ATCC 7050	Newbler v. 2.6; Velvet v. 1.2.08; Allpaths v. 44837; Phrap v. SPS - 4.24; HGAP v. 2.2.0	full	1121088	ASM83290v1	assembly from type material	SAMN03120846	Illumina; PacBio; 454	2015-02-05	Complete Genome
Bacillus coagulans DSM 1 = ATCC 7050	GCF_900128875.1	TRUE	7050	481x	major	n/a	DOE - JOINT GENOME INSTITUTE	PRJEB18146	FQUB01	GCA_900128875.1	n/a	n/a	na	Weizmannia coagulans DSM 1 = ATCC 7050 (firmicutes)	strain=DSM 1	n/a	full	1121088	IMG-taxon 2582581263 annotated assembly	assembly from type material	SAMN02745208	n/a	2016-12-03	Scaffold
Bacillus freudenreichii (firmicutes)	GCF_900636945.1	FALSE	7053	100x	major	n/a	SC	PRJEB6403	n/a	GCA_900636945.1	n/a	n/a	na	Bacillus freudenreichii (firmicutes)	strain=NCTC4823	n/a	full	1783501	45532_G01	n/a	SAMEA3919789	n/a	2018-12-20	Complete Genome
Bacillus halotolerans	GCF_001517105.1	FALSE	25096	52.0x	major	n/a	NCAUR-ARS-USDA	PRJNA306582	LPVF01	GCA_001517105.1	n/a	n/a	na	Bacillus halotolerans (firmicutes)	strain=ATCC 25096	CLC NGS Cell v. 8.0	full	260554	ASM151710v1	assembly from type material	SAMN04358094	Illumina MiSeq	2016-01-19	Contig
Bacillus licheniformis	GCF_002504325.1	FALSE	9789	268.7x	major	n/a	SCUT	PRJNA411919	n/a	GCA_002504325.1	n/a	n/a	na	Bacillus licheniformis (firmicutes)	strain=ATCC 9789	Celera Assembler v. V 8.3	full	1402	ASM250432v1	n/a	SAMN07690960	Illumina HiSeq; PacBio	2017-10-10	Complete Genome
Bacillus licheniformis	GCF_006094335.1	TRUE	14580	189.0x	major	n/a	Zhejiang Tianke High Technology Development Co.Ltd.	PRJNA509976	n/a	GCA_006094335.1	n/a	n/a	na	Bacillus licheniformis (firmicutes)	strain=ATCC 14580	Unicycler v. Unicycler v0.4.5	full	1402	ASM609433v1	assembly from type material	SAMN10591542	Oxford Nanopore GridION	2019-06-06	Complete Genome
Bacillus licheniformis	GCF_007832195.1	FALSE	14409	59x	major	n/a	NIZO food research	PRJNA341680	NIMK01	GCA_007832195.1	n/a	n/a	na	Bacillus licheniformis (firmicutes)	strain=ATCC 14409	CLC NGS Cell v. 8	full	1402	ASM783219v1	n/a	SAMN05583246	Illumina	2019-08-02	Scaffold
Bacillus licheniformis	GCF_007994365.1	FALSE	14594	56x	major	n/a	NIZO food research	PRJNA341680	NINA01	GCA_007994365.1	n/a	n/a	na	Bacillus licheniformis (firmicutes)	strain=ATCC 14594	CLC NGS Cell v. 8	full	1402	ASM799436v1	n/a	SAMN05583230	Illumina	2019-08-02	Scaffold
Bacillus licheniformis	GCF_007994435.1	FALSE	8480	55x	major	n/a	NIZO food research	PRJNA341680	NIMZ01	GCA_007994435.1	n/a	n/a	na	Bacillus licheniformis (firmicutes)	strain=ATCC 8480	CLC NGS Cell v. 8	full	1402	ASM799443v1	n/a	SAMN05583231	Illumina	2019-08-02	Scaffold
Bacillus licheniformis (firmicutes)	GCF_007994455.1	FALSE	13438	53x	major	n/a	NIZO food research	PRJNA341680	NJHF01	GCA_007994455.1	n/a	n/a	na	Bacillus licheniformis (firmicutes)	strain=NCTC 8233	CLC NGS Cell v. 8	full	1402	ASM799445v1	n/a	SAMN05583307	Illumina	2019-08-02	Scaffold
Bacillus licheniformis DSM 13 = ATCC 14580	GCF_000008425.1	TRUE	14580	n/a	major	n/a	Gottingen Genomics Laboratory	PRJNA13082	n/a	GCA_000008425.1	n/a	n/a	na	Bacillus licheniformis DSM 13 = ATCC 14580 (firmicutes)	strain=DSM 13	n/a	full	279010	ASM842v1	assembly from type material	SAMN02603292	n/a	2004-09-20	Complete Genome
Bacillus licheniformis DSM 13 = ATCC 14580	GCF_000011645.1	TRUE	14580	n/a	major	Representative Genome	Novozymes Biotech	PRJNA12388	n/a	GCA_000011645.1	n/a	n/a	na	Bacillus licheniformis DSM 13 = ATCC 14580 (firmicutes)	strain=ATCC 14580; DSM 13	n/a	full	279010	ASM1164v1	assembly from type material	SAMN02603685	n/a	2007-04-26	Complete Genome
Bacillus megaterium NBRC 15308 = ATCC 14581	GCF_000764085.1	TRUE	14581	50.0x	major	n/a	Health Canada	PRJNA236746	JJMH01	GCA_000764085.1	n/a	n/a	na	Priestia megaterium NBRC 15308 = ATCC 14581 (firmicutes)	strain=ATCC 14581	Velvet v. 1.2.10	full	1348623	Bm14581-Illumina	assembly from type material	SAMN02712415	Illumina HiSeq	2014-10-06	Contig
Bacillus megaterium NBRC 15308 = ATCC 14581	GCF_000832985.1	TRUE	14581	450x	major	n/a	Los Alamos National Laboratory	PRJNA238207	n/a	GCA_000832985.1	n/a	n/a	na	Priestia megaterium NBRC 15308 = ATCC 14581 (firmicutes)	strain=ATCC 14581	Newbler v. 2.6; Velvet v. 1.2.08; Allpaths v. 44837; Phrap v. SPS - 4.24; HGAP v. 2.2.0	full	1348623	ASM83298v1	assembly from type material	SAMN03174779	Illumina; PacBio; 454	2015-02-05	Complete Genome
Bacillus megaterium NBRC 15308 = ATCC 14581	GCF_001591525.1	TRUE	14581	117x	major	n/a	National Institute of Technology and Evaluation	PRJDB1311	BCVB01	GCA_001591525.1	n/a	n/a	na	Priestia megaterium NBRC 15308 = ATCC 14581 (firmicutes)	strain=NBRC 15308	newbler v. 3.0	full	1348623	ASM159152v1	assembly from type material	SAMD00047000	454 GS-FLX Titanium; Illumina HiSeq 1000	2016-02-27	Contig
Bacillus megaterium NBRC 15308 = ATCC 14581	GCF_006094495.1	TRUE	14581	103.0x	major	n/a	Zhejiang Tianke High Technology Development Co.Ltd.	PRJNA514939	n/a	GCA_006094495.1	n/a	n/a	na	Priestia megaterium NBRC 15308 = ATCC 14581 (firmicutes)	strain=ATCC 14581	Unicycler v. Unicycler v0.4.5	full	1348623	ASM609449v1	assembly from type material	SAMN10738403	Oxford Nanopore GridION	2019-06-06	Complete Genome
Bacillus mycoides	GCF_000832605.1	TRUE	6462	202x	major	n/a	Los Alamos National Laboratory	PRJNA238211	n/a	GCA_000832605.1	n/a	n/a	na	Bacillus mycoides (firmicutes)	strain=ATCC 6462	Newbler v. 2.6; Velvet v. 1.2.08; Allpaths v. 44837; Phrap v. SPS - 4.24	full	1405	ASM83260v1	assembly from type material	SAMN03012838	Illumina; 454	2015-02-05	Complete Genome
Bacillus paralicheniformis	GCF_000746885.1	TRUE	12759	556.0x	major	n/a	Los Alamos National Laboratory	PRJNA243587	JMPZ01	GCA_000746885.1	n/a	n/a	na	Bacillus paralicheniformis (firmicutes)	strain=ATCC 12759	Newbler v. 2.6; Velvet v. 1.1.05; AllPaths v. 39750; phredPhrap v. SPS - 4.24	full	1648923	BLA	n/a	SAMN02739298	454; Illumina	2014-09-02	Scaffold
Bacillus paralicheniformis (firmicutes)	GCF_007832075.1	FALSE	8187	51x	major	n/a	NIZO food research	PRJNA341680	NJHE01	GCA_007832075.1	n/a	n/a	na	Bacillus paralicheniformis (firmicutes)	strain=NCTC 2120	CLC NGS Cell v. 8	full	1648923	ASM783207v1	n/a	SAMN05583309	Illumina	2019-08-02	Scaffold
Bacillus paralicheniformis ATCC 9945a	GCF_000408885.1	FALSE	9945	17X	major	n/a	Georg-August-University Goettingen	PRJNA49115	n/a	GCA_000408885.1	AE017333.1 (for determination of contig order)	n/a	na	Bacillus paralicheniformis ATCC 9945a (firmicutes)	strain=ATCC 9945a	Newbler v. v2.4	full	766760	ASM40888v1	n/a	SAMN02603262	454	2013-06-05	Complete Genome
Bacillus psychrosaccharolyticus ATCC 23296	GCF_000305495.1	FALSE	23296	187.0x	major	n/a	Complutense University	PRJNA159255	AJTN02	GCA_000305495.2	n/a	n/a	na	Bacillus psychrosaccharolyticus ATCC 23296 (firmicutes)	strain=ATCC 23296	Newbler v. 2.6	full	1174504	BacPsy2.0	assembly from type material	SAMN00857837	454; Illumina MiSeq	2013-04-15	Contig
Bacillus pumilus (firmicutes)	GCF_900186955.1	TRUE	7061	126x	major	n/a	SC	PRJEB6403	n/a	GCA_900186955.1	n/a	n/a	na	Bacillus pumilus (firmicutes)	strain=NCTC10337	n/a	full	1408	49386_E02	assembly from type material	SAMEA4076707	n/a	2017-08-15	Complete Genome
Bacillus pumilus ATCC 7061	GCF_000172815.1	TRUE	7061	n/a	major	n/a	J. Craig Venter Institute	PRJNA29785	ABRX01	GCA_000172815.1	n/a	n/a	na	Bacillus pumilus ATCC 7061 (firmicutes)	strain=ATCC 7061	n/a	full	536229	ASM17281v1	assembly from type material	SAMN02470256	n/a	2008-07-09	Contig
Bacillus spizizenii (firmicutes)	GCF_900445425.1	TRUE	6633	100x	major	n/a	SC	PRJEB6403	UAQD01	GCA_900445425.1	n/a	n/a	na	Bacillus spizizenii (firmicutes)	strain=NCTC10400	n/a	full	96241	52087_D01	n/a	SAMEA4530642	n/a	2018-06-29	Contig
Bacillus subtilis	GCF_000772125.1	TRUE	13952	172x	major	n/a	Jiangxi Normal University	PRJNA259687	n/a	GCA_000772125.1	CP002634.1	n/a	na	Bacillus subtilis (firmicutes)	strain=ATCC 13952	velvet v. 1.2.10	full	1423	ASM77212v1	n/a	SAMN03010508	Illumina	2014-11-05	Complete Genome
Bacillus subtilis	GCF_000772165.1	FALSE	19217	418x	major	n/a	Jiangxi Normal University	PRJNA259686	n/a	GCA_000772165.1	CP006890.1	n/a	na	Bacillus subtilis (firmicutes)	strain=ATCC 19217	Velvet v. 1.2.10	full	1423	ASM77216v1	n/a	SAMN03010507	Illumina	2014-11-05	Complete Genome
Bacillus subtilis	GCF_002982175.1	FALSE	21228	247.49	major	n/a	Kyungpook National University	PRJNA378318	n/a	GCA_002982175.1	n/a	n/a	na	Bacillus subtilis (firmicutes)	strain=ATCC 21228	SMRT analysis 2.3 v. HGAP protocol 2	full	1423	ASM298217v1	n/a	SAMN06544785	PacBio	2018-03-08	Complete Genome
Bacillus subtilis	GCF_004101945.1	TRUE	11774	150	major	n/a	Kyungpook National University	PRJNA397501	n/a	GCA_004101945.1	n/a	n/a	na	Bacillus subtilis (firmicutes)	strain=ATCC 11774	SMRT analysis 2.3 v. HGAP protocol 2	full	1423	ASM410194v1	n/a	SAMN07460133	PacBio	2019-01-22	Complete Genome
Bacillus subtilis (firmicutes)	GCF_900454375.1	FALSE	7047	100x	major	n/a	SC	PRJEB6403	UATI01	GCA_900454375.1	n/a	n/a	na	Bacillus subtilis (firmicutes)	strain=NCTC4744	n/a	full	1423	59024_G01	n/a	SAMEA104318181	n/a	2018-06-29	Contig
Bacillus subtilis KCTC 1028 = ATCC 6051a	GCF_000971925.1	TRUE	6051a	790.0x	major	n/a	KRIBB	PRJNA81651	n/a	GCA_000971925.1	NC_000964.3; NC_020507.1	n/a	na	Bacillus subtilis KCTC 1028 = ATCC 6051a (firmicutes)	strain=KCTC 1028	CLC Genomics Workbench v. 6.5	full	1136873	ASM97192v1	n/a	SAMN03394574	Illumina HiSeq	2015-04-15	Complete Genome
Bacillus subtilis KCTC 1028 = ATCC 6051a	GCF_003417435.1	TRUE	6051a	165.0x	major	n/a	Environment and Climate Change Canada	PRJNA486318	QVMX01	GCA_003417435.1	n/a	n/a	na	Bacillus subtilis KCTC 1028 = ATCC 6051a (firmicutes)	strain=ATCC 6051a	SPAdes v. 3.11.1	full	1136873	ASM341743v1	n/a	SAMN09843504	IonTorrent	2018-08-22	Contig
Bacillus subtilis KCTC 1028 = ATCC 6051a	GCF_007677395.1	TRUE	6051a	100x	major	n/a	BGI	PRJNA543692	VECO01	GCA_007677395.1	n/a	n/a	na	Bacillus subtilis KCTC 1028 = ATCC 6051a (firmicutes)	strain=DE0244	SPAdes v. v3.11.1	full	1136873	ASM767739v1	n/a	SAMN11792404	BGISEQ	2019-07-30	Contig
Bacillus subtilis KCTC 1028 = ATCC 6051a	GCF_007677755.1	TRUE	6051a	100x	major	n/a	BGI	PRJNA543692	VEDH01	GCA_007677755.1	n/a	n/a	na	Bacillus subtilis KCTC 1028 = ATCC 6051a (firmicutes)	strain=DE0213	SPAdes v. v3.11.1	full	1136873	ASM767775v1	n/a	SAMN11792373	BGISEQ	2019-07-30	Scaffold
Bacillus subtilis subsp. globigii	GCF_001597265.1	FALSE	49760	186x	major	n/a	New England Biolabs, Inc.	PRJNA314703	n/a	GCA_001597265.1	n/a	n/a	na	Bacillus subtilis subsp. globigii (firmicutes)	strain=ATCC 49760	HGAP v. 3	full	1496303	ASM159726v1	n/a	SAMN04539622	PacBio	2016-03-25	Complete Genome
Bacillus subtilis subsp. spizizenii ATCC 6633 = JCM 2499	GCF_000177595.1	TRUE	6633	30x	major	n/a	Department of Microbiology, University of Illinois, Urbana-Champaign	PRJNA43011	ADGS01	GCA_000177595.1	n/a	n/a	na	Bacillus subtilis subsp. spizizenii ATCC 6633 = JCM 2499 (firmicutes)	strain=ATCC 6633	Newbler assembler v. 1.1.02.15	full	703612	ASM17759v1	n/a	SAMN02471820	454	2010-05-17	Contig
Bacillus subtilis subsp. spizizenii ATCC 6633 = JCM 2499	GCF_006094475.1	TRUE	6633	200.0x	major	Representative Genome	Zhejiang Tianke High Technology Development Co.Ltd.	PRJNA513392	n/a	GCA_006094475.1	n/a	n/a	na	Bacillus subtilis subsp. spizizenii ATCC 6633 = JCM 2499 (firmicutes)	strain=ATCC 6633	Unicycler v. Unicycler v0.4.5	full	703612	ASM609447v1	n/a	SAMN10712292	Oxford Nanopore GridION	2019-06-06	Complete Genome
Bacillus subtilis subsp. subtilis NCIB 3610 = ATCC 6051 = DSM 10	GCF_000186085.1	TRUE	6051	n/a	major	n/a	Baylor College of Medicine	PRJNA29891	ABQL01	GCA_000186085.1	n/a	n/a	na	Bacillus subtilis subsp. subtilis NCIB 3610 = ATCC 6051 = DSM 10 (firmicutes)	strain=NCIB 3610	n/a	full	535026	ASM18608v1	assembly from type material	SAMN02469323	n/a	2008-08-12	Chromosome
Bacillus subtilis subsp. subtilis NCIB 3610 = ATCC 6051 = DSM 10	GCF_006088795.1	TRUE	6051	190.0x	major	n/a	Zhejiang Tianke High Technology Development Co.Ltd.	PRJNA509107	n/a	GCA_006088795.1	n/a	n/a	na	Bacillus subtilis subsp. subtilis NCIB 3610 = ATCC 6051 = DSM 10 (firmicutes)	strain=NCIB 3610	Unicycler v. Unicycler v0.4.5	full	535026	ASM608879v1	assembly from type material	SAMN10537431	Oxford Nanopore GridION	2019-06-06	Complete Genome
Bacillus thuringiensis	GCF_002119445.1	TRUE	10792	9.0x	major	n/a	May 15, 2014-2015	PRJNA383629	n/a	GCA_002119445.1	n/a	n/a	na	Bacillus thuringiensis (firmicutes)	strain=ATCC 10792	denova v. 3.2.0	full	1428	ASM211944v1	assembly from type material	SAMN06844127	PacBio	2017-05-09	Complete Genome
Bacillus thuringiensis serovar berliner ATCC 10792	GCF_000161615.1	TRUE	10792	n/a	major	n/a	Naval Medical Research Center	PRJNA29723	ACNF01	GCA_000161615.1	n/a	n/a	na	Bacillus thuringiensis serovar berliner ATCC 10792 (firmicutes)	strain=ATCC 10792	n/a	full	527031	ASM16161v1	assembly from type material	SAMN00738287	n/a	2009-05-29	Chromosome
Bacteroides caccae	GCF_002222615.2	FALSE	43185	17x	major	n/a	University of North Carolina at Chapel Hill	PRJNA393727	n/a	GCA_002222615.2	n/a	n/a	na	Bacteroides caccae (CFB group bacteria)	strain=ATCC 43185	SPAdes v. 3.10.0	full	47678	ASM222261v2	assembly from type material	SAMN07340701	Oxford Nanopore MinION, Illumina HiSeq 4000	2017-08-30	Complete Genome
Bacteroides caccae	GCF_002959715.1	FALSE	43185	53x	major	n/a	Mount Sinai School of Medicine	PRJNA343143	PUEQ01	GCA_002959715.1	n/a	n/a	na	Bacteroides caccae (CFB group bacteria)	strain=ATCC 43185	HGAP v. v. 3	full	47678	ASM295971v1	assembly from type material	SAMN08570051	PacBio	2018-02-27	Contig
Bacteroides caccae ATCC 43185	GCF_000169015.1	FALSE	43185	n/a	major	n/a	Washington University Genome Sequencing Center	PRJNA18163	AAVM02	GCA_000169015.1	n/a	n/a	na	Bacteroides caccae ATCC 43185 (CFB group bacteria)	strain=ATCC 43185	n/a	full	411901	ASM16901v1	assembly from type material	SAMN00627055	n/a	2007-03-29	Contig
Bacteroides eggerthii (CFB group bacteria)	GCF_900445565.1	TRUE	27754	100x	major	n/a	SC	PRJEB6403	UFSX01	GCA_900445565.1	n/a	n/a	na	Bacteroides eggerthii (CFB group bacteria)	strain=NCTC11155	n/a	full	28111	48853_E02	assembly from type material	SAMEA4063021	n/a	2018-08-08	Contig
Bacteroides fragilis	GCF_001997325.1	TRUE	25285	85x	major	n/a	California Department of Public Health	PRJNA341407	MTGH01	GCA_001997325.1	n/a	n/a	na	Bacteroides fragilis (CFB group bacteria)	strain=ATCC 25285	CLCbio Genomic Workbench v. 8.0.2	full	817	ASM199732v1	assembly from type material	SAMN05721783	Illumina MiSeq	2017-02-13	Scaffold
Bacteroides fragilis NCTC 9343 (CFB group bacteria)	GCF_000025985.1	TRUE	25285	n/a	major	n/a	Sanger Institute	PRJNA46	n/a	GCA_000025985.1	n/a	n/a	na	Bacteroides fragilis NCTC 9343 (CFB group bacteria)	strain=NCTC 9343	n/a	full	272559	ASM2598v1	assembly from type material	SAMEA1705957	n/a	2005-03-03	Chromosome
Bacteroides fragilis NCTC 9343 (CFB group bacteria)	GCF_900445515.1	TRUE	25285	100x	major	n/a	SC	PRJEB6403	UFTH01	GCA_900445515.1	n/a	n/a	na	Bacteroides fragilis NCTC 9343 (CFB group bacteria)	strain=NCTC 9343	n/a	full	272559	53750_A01	assembly from type material	SAMEA87356668	n/a	2018-08-08	Contig
Bacteroides ovatus	GCF_001314995.1	FALSE	8483	350X	major	Representative Genome	Washington University in St. Louis	PRJNA289334	n/a	GCA_001314995.1	n/a	n/a	na	Bacteroides ovatus (CFB group bacteria)	strain=ATCC 8483	HGAP 2.0 and Celera v. AUG-2014	full	28116	ASM131499v1	assembly from type material	SAMN03852683	PacBio; Illumina MiSeq	2015-10-15	Complete Genome
Bacteroides ovatus	GCF_002959635.1	FALSE	8483	70x	major	n/a	Mount Sinai School of Medicine	PRJNA343143	PUEP01	GCA_002959635.1	n/a	n/a	na	Bacteroides ovatus (CFB group bacteria)	strain=ATCC 8483	HGAP v. v. 3	full	28116	ASM295963v1	assembly from type material	SAMN08570052	PacBio	2018-02-27	Contig
Bacteroides ovatus (CFB group bacteria)	GCF_900445505.1	FALSE	8483	100x	major	n/a	SC	PRJEB6403	UAQF01	GCA_900445505.1	n/a	n/a	na	Bacteroides ovatus (CFB group bacteria)	strain=NCTC11153	n/a	full	28116	50450_E01	assembly from type material	SAMEA4384067	n/a	2018-06-30	Contig
Bacteroides ovatus ATCC 8483	GCF_000154125.1	FALSE	8483	n/a	major	n/a	Washington University Genome Sequencing Center	PRJNA18191	AAXF02	GCA_000154125.1	n/a	n/a	na	Bacteroides ovatus ATCC 8483 (CFB group bacteria)	strain=ATCC 8483	n/a	full	411476	ASM15412v1	assembly from type material	SAMN00627058	n/a	2007-05-25	Scaffold
Bacteroides stercoris ATCC 43183	GCF_000154525.1	FALSE	43183	n/a	major	n/a	Washington University Genome Sequencing Center	PRJNA19859	ABFZ02	GCA_000154525.1	n/a	n/a	na	Bacteroides stercoris ATCC 43183 (CFB group bacteria)	strain=ATCC 43183	n/a	full	449673	ASM15452v1	assembly from type material	SAMN00000004	n/a	2007-11-14	Scaffold
Bacteroides stercoris ATCC 43183	GCF_900624775.1	FALSE	43183	1x	major	n/a	Keio University, School of Medicine	PRJEB29940	UYXH01	GCA_900624775.1	n/a	Bacteroides stercoris 82B11	na	Bacteroides stercoris ATCC 43183 (CFB group bacteria)	n/a	n/a	full	449673	82B11	n/a	SAMEA5128824	n/a	2019-02-04	Contig
Bacteroides stercoris ATCC 43183	GCF_900624875.1	FALSE	43183	1x	major	n/a	Keio University, School of Medicine	PRJEB29940	UYXK01	GCA_900624875.1	n/a	Bacteroides stercoris 82C1	na	Bacteroides stercoris ATCC 43183 (CFB group bacteria)	n/a	n/a	full	449673	82C1	n/a	SAMEA5128827	n/a	2019-02-04	Contig
Bacteroides thetaiotaomicron	GCF_004349615.1	FALSE	29741	69x	major	n/a	Yale University School of Medicine	PRJNA512876	SATP01	GCA_004349615.1	n/a	n/a	na	Bacteroides thetaiotaomicron (CFB group bacteria)	strain=ATCC 29741	SPAdes v. 3.13.0	full	818	ASM434961v1	n/a	SAMN10689999	Illumina NovaSeq	2019-03-14	Scaffold
Bacteroides thetaiotaomicron (CFB group bacteria)	GCF_900445595.1	TRUE	29148	100x	major	n/a	SC	PRJEB6403	UAQJ01	GCA_900445595.1	n/a	n/a	na	Bacteroides thetaiotaomicron (CFB group bacteria)	strain=NCTC10582	n/a	full	818	51334_D01	assembly from type material	SAMEA44542918	n/a	2018-06-30	Contig
Bacteroides uniformis ATCC 8492	GCF_000154205.1	FALSE	8492	n/a	major	n/a	Washington University Genome Sequencing Center	PRJNA18195	AAYH02	GCA_000154205.1	n/a	n/a	na	Bacteroides uniformis ATCC 8492 (CFB group bacteria)	strain=ATCC 8492	n/a	full	411479	ASM15420v1	assembly from type material	SAMN00627060	n/a	2007-07-30	Scaffold
Bacteroides uniformis ATCC 8492	GCF_900624705.1	FALSE	8492	1x	major	n/a	Keio University, School of Medicine	PRJEB29940	UYXA01	GCA_900624705.1	n/a	Bacteroides uniformis 81A2	na	Bacteroides uniformis ATCC 8492 (CFB group bacteria)	n/a	n/a	full	411479	81A2	n/a	SAMEA5128826	n/a	2019-02-05	Contig
Bacteroides uniformis ATCC 8492	GCF_900896415.1	FALSE	8492	40x	major	n/a	Keio University, School of Medicine	PRJEB29940	CAAHFJ01	GCA_900896415.2	n/a	Bacteroides uniformis 82G1	na	Bacteroides uniformis ATCC 8492 (CFB group bacteria)	n/a	n/a	full	411479	Bacteroides uniformis 82G1	n/a	SAMEA5128834	n/a	2019-04-11	Contig
Bacteroides vulgatus ATCC 8482	GCF_000012825.1	TRUE	8482	n/a	major	n/a	Washington University (WashU)	PRJNA13378	n/a	GCA_000012825.1	n/a	n/a	na	Phocaeicola vulgatus ATCC 8482 (CFB group bacteria)	strain=ATCC 8482	n/a	full	435590	ASM1282v1	assembly from type material	SAMN02604309	n/a	2007-06-27	Complete Genome
Bacteroides zoogleoformans	GCF_002998435.1	FALSE	33285	220x	major	Representative Genome	The Forsyth Institute	PRJNA282954	n/a	GCA_002998435.1	n/a	n/a	na	Bacteroides zoogleoformans (CFB group bacteria)	strain=ATCC 33285	SMRT Analysis RS_HGAP_Assembly.2 v. 2.3.0.140936.p5.167094	full	28119	ASM299843v1	assembly from type material	SAMN08472433	PacBio	2018-03-14	Complete Genome
Bacteroides zoogleoformans	GCF_007830715.1	FALSE	33285	347.0x	major	n/a	DOE Joint Genome Institute	PRJNA257869	VLLM01	GCA_007830715.1	n/a	n/a	na	Bacteroides zoogleoformans (CFB group bacteria)	strain=ATCC 33285	AllPaths v. r46652	full	28119	ASM783071v1	assembly from type material	SAMN02983002	Illumina HiSeq	2019-08-02	Scaffold
Bartonella bacilliformis KC583	GCF_000015445.1	TRUE	35685	n/a	major	Representative Genome	TIGR	PRJNA16249	n/a	GCA_000015445.1	n/a	n/a	na	Bartonella bacilliformis KC583 (a-proteobacteria)	strain=KC583; ATCC 35685	n/a	full	360095	ASM1544v1	assembly from type material	SAMN02604047	n/a	2007-01-04	Complete Genome
Bartonella clarridgeiae ATCC 51734	GCF_000518185.1	FALSE	51734	Unknown	major	n/a	DOE Joint Genome Institute	PRJNA223113	JADC01	GCA_000518185.1	n/a	n/a	na	Bartonella clarridgeiae ATCC 51734 (a-proteobacteria)	strain=ATCC 51734	Unknown program v. before 2013-10-18	full	1408425	ASM51818v1	assembly from type material	SAMN02585005	Illumina HiSeq 2000	2014-01-13	Scaffold
Bartonella doshiae NCTC 12862 = ATCC 700133	GCF_000278155.1	FALSE	700133	160x	major	n/a	Broad Institute	PRJNA75183	AILV01	GCA_000278155.1	n/a	n/a	na	Bartonella doshiae NCTC 12862 = ATCC 700133 (a-proteobacteria)	strain=NCTC 12862	allpaths v. R40250	full	1094553	Bart_dosh_NCTC_12862_R18_V1	assembly from type material	SAMN02596900	Illumina	2012-07-25	Scaffold
Bartonella doshiae NCTC 12862 = ATCC 700133	GCF_000526895.1	FALSE	700133	Unknown	major	n/a	DOE Joint Genome Institute	PRJNA223081	JAGY01	GCA_000526895.1	n/a	n/a	na	Bartonella doshiae NCTC 12862 = ATCC 700133 (a-proteobacteria)	strain=ATCC 700133	Unknown program v. before 2013-10-18	full	1094553	ASM52689v1	assembly from type material	SAMN02585002	Illumina HiSeq 2000	2014-01-14	Contig
Bartonella elizabethae F9251 = ATCC 49927	GCF_000278315.1	FALSE	49927	275x	major	n/a	Broad Institute	PRJNA75203	AIMF01	GCA_000278315.1	n/a	n/a	na	Bartonella elizabethae F9251 = ATCC 49927 (a-proteobacteria)	strain=F9251	allpaths v. R40167	full	1094555	Bart_eliz_F9251_V1	assembly from type material	SAMN02596910	Illumina	2012-07-25	Scaffold
Bartonella elizabethae F9251 = ATCC 49927	GCF_000518165.1	FALSE	49927	Unknown	major	n/a	DOE Joint Genome Institute	PRJNA223122	JADB01	GCA_000518165.1	n/a	n/a	na	Bartonella elizabethae F9251 = ATCC 49927 (a-proteobacteria)	strain=ATCC 49927	Unknown program v. before 2013-10-18	full	1094555	ASM51816v1	assembly from type material	SAMN02585007	Illumina HiSeq 2000	2014-01-13	Scaffold
Bartonella elizabethae F9251 = ATCC 49927	GCF_902825135.1	FALSE	49927	23x	major	n/a	Unite de Recherche sur les Maladies Infectieuses et Tropicales Emergentes (URMITE) CNRS, Faculte de Medecine, Universite de la Mediterranee, Marseille, France	PRJEB34909	CADEAC01	GCA_902825135.1	n/a	n/a	na	Bartonella elizabethae F9251 = ATCC 49927 (a-proteobacteria)	strain=ATCC 49927	n/a	full	1094555	Bartonella_elizabethae_ATCC_49927	assembly from type material	SAMEA6606220	n/a	2021-03-19	Scaffold
Bartonella grahamii (a-proteobacteria)	GCF_900445635.1	FALSE	700132	100x	major	n/a	SC	PRJEB6403	UFTD01	GCA_900445635.1	n/a	n/a	na	Bartonella grahamii (a-proteobacteria)	strain=NCTC12860	n/a	full	33045	51184_C02	assembly from type material	SAMEA44539168	n/a	2018-07-25	Contig
Bartonella grahamii ATCC 700132	GCF_000518085.1	FALSE	700132	Unknown	major	n/a	DOE Joint Genome Institute	PRJNA225844	JACX01	GCA_000518085.1	n/a	n/a	na	Bartonella grahamii ATCC 700132 (a-proteobacteria)	strain=ATCC 700132	Unknown program v. before 2013-10-31	full	1415777	ASM51808v1	assembly from type material	SAMN02585012	Illumina HiSeq 2000	2014-01-13	Scaffold
Bartonella rochalimae ATCC BAA-1498	GCF_000706645.1	FALSE	BAA-1498	165.0x	major	Representative Genome	Broad Institute	PRJNA81693	AHPK01	GCA_000706645.1	n/a	n/a	na	Bartonella rochalimae ATCC BAA-1498 (a-proteobacteria)	strain=ATCC BAA-1498	Allpaths v. R41144	full	685782	Bart_roch_BMGH_V1	assembly from type material	SAMN00778952	Illumina	2014-06-17	Scaffold
Bartonella vinsonii subsp. arupensis OK-94-513	GCF_902825115.1	FALSE	700727	20x	major	n/a	Unite de Recherche sur les Maladies Infectieuses et Tropicales Emergentes (URMITE) CNRS, Faculte de Medecine, Universite de la Mediterranee, Marseille, France	PRJEB34909	CADEAE01	GCA_902825115.1	n/a	n/a	na	Bartonella vinsonii subsp. arupensis OK-94-513 (a-proteobacteria)	strain=ATCC 700727	n/a	full	1094562	Bartonella_vinsonii_subsp_arupensis_ATCC_700727	assembly from type material	SAMEA6606221	n/a	2021-03-19	Scaffold
Bartonella vinsonii subsp. berkhoffii ATCC 51672	GCF_000518105.1	FALSE	51672	Unknown	major	n/a	DOE Joint Genome Institute	PRJNA223130	JACY01	GCA_000518105.1	n/a	n/a	na	Bartonella vinsonii subsp. berkhoffii ATCC 51672 (a-proteobacteria)	strain=ATCC 51672	Unknown program v. before 2013-10-18	full	1408318	ASM51810v1	assembly from type material	SAMN02585010	Illumina HiSeq 2000	2014-01-13	Scaffold
Bartonella vinsonii subsp. berkhoffii ATCC 51672	GCF_902825225.1	FALSE	51672	86x	major	n/a	Unite de Recherche sur les Maladies Infectieuses et Tropicales Emergentes (URMITE) CNRS, Faculte de Medecine, Universite de la Mediterranee, Marseille, France	PRJEB34909	CADEAK01	GCA_902825225.1	n/a	n/a	na	Bartonella vinsonii subsp. berkhoffii ATCC 51672 (a-proteobacteria)	strain=CIP 104960	n/a	full	1408318	Bartonella_vinsonii_subsp_berkhoffii_CIP_104960	assembly from type material	SAMEA6606223	n/a	2021-03-19	Scaffold
Bauldia litoralis	GCF_900104485.1	FALSE	35022	224x	major	Representative Genome	DOE - JOINT GENOME INSTITUTE	PRJEB16274	FMXQ01	GCA_900104485.1	n/a	n/a	na	Bauldia litoralis (a-proteobacteria)	strain=ATCC 35022	n/a	full	665467	IMG-taxon 2597490370 annotated assembly	assembly from type material	SAMN02982931	n/a	2016-10-21	Contig
Beijerinckia indica subsp. indica ATCC 9039	GCF_000019845.1	FALSE	9039	n/a	major	Representative Genome	US DOE Joint Genome Institute	PRJNA20841	n/a	GCA_000019845.1	n/a	n/a	na	Beijerinckia indica subsp. indica ATCC 9039 (a-proteobacteria)	strain=ATCC 9039	n/a	full	395963	ASM1984v1	assembly from type material	SAMN02598441	n/a	2008-04-11	Complete Genome
Bergeriella denitrificans (b-proteobacteria)	GCF_900453875.1	FALSE	14686	100x	major	Representative Genome	SC	PRJEB6403	UGQS01	GCA_900453875.1	n/a	n/a	na	Bergeriella denitrificans (b-proteobacteria)	strain=NCTC10295	n/a	full	494	44738_H02	assembly from type material	SAMEA3879493	n/a	2018-08-01	Contig
Bergeyella zoohelcum ATCC 43767	GCF_000301075.1	FALSE	43767	158x	major	n/a	Broad Institute	PRJNA52163	AGYA01	GCA_000301075.1	n/a	n/a	na	Bergeyella zoohelcum ATCC 43767 (CFB group bacteria)	strain=ATCC 43767	allpaths v. R40028	full	883096	Berg_zooh_ATCC_43767_V1	assembly from type material	SAMN02463902	Illumina	2012-10-11	Scaffold
Bifidobacterium adolescentis (high GC Gram+)	GCF_900445615.1	TRUE	15703	100x	major	n/a	SC	PRJEB6403	UAQG01	GCA_900445615.1	n/a	n/a	na	Bifidobacterium adolescentis (high GC Gram+)	strain=NCTC11814	n/a	full	1680	49964_F01	assembly from type material	SAMEA4362428	n/a	2018-06-28	Contig
Bifidobacterium adolescentis ATCC 15703	GCF_000010425.1	TRUE	15703	n/a	major	n/a	Gifu University, Life Science Research Center, Japan	PRJNA16321	n/a	GCA_000010425.1	n/a	n/a	na	Bifidobacterium adolescentis ATCC 15703 (high GC Gram+)	strain=ATCC 15703	n/a	full	367928	ASM1042v1	assembly from type material	SAMD00061080	n/a	2006-12-05	Complete Genome
Bifidobacterium animalis subsp. animalis ATCC 25527	GCF_000260715.1	FALSE	25527	n/a	major	n/a	Penn State University, Department of Food Science	PRJNA41423	n/a	GCA_000260715.1	n/a	n/a	na	Bifidobacterium animalis subsp. animalis ATCC 25527 (high GC Gram+)	strain=ATCC 25527	n/a	full	703613	ASM26071v1	assembly from type material	SAMN02603717	n/a	2012-04-30	Complete Genome
Bifidobacterium animalis subsp. animalis ATCC 27672	GCF_001264055.1	FALSE	27672	147.0x	major	n/a	Food Science and Technology Institute, Morinaga Milk Industry Co., Ltd	PRJNA215973	AWFQ01	GCA_001264055.1	n/a	n/a	na	Bifidobacterium animalis subsp. animalis ATCC 27672 (high GC Gram+)	strain=ATCC 27672	CLC De Novo Assembly v. 6.0	full	1365959	ASM126405v1	n/a	SAMN03978812	Illumina MiSeq	2015-08-11	Scaffold
Bifidobacterium animalis subsp. lactis ATCC 27536	GCF_001263975.1	TRUE	27536	212.0x	major	n/a	Food Science and Technology Institute, Morinaga Milk Industry Co., Ltd	PRJNA215969	AWFL01	GCA_001263975.1	n/a	n/a	na	Bifidobacterium animalis subsp. lactis ATCC 27536 (high GC Gram+)	strain=ATCC 27536	CLC De Novo Assembly v. 6.0	full	1365953	ASM126397v1	n/a	SAMN03978807	Illumina MiSeq	2015-08-11	Scaffold
Bifidobacterium animalis subsp. lactis ATCC 27673	GCF_000471945.1	FALSE	27673	50X	major	n/a	Penn State	PRJNA133057	n/a	GCA_000471945.1	CP001606.1	n/a	na	Bifidobacterium animalis subsp. lactis ATCC 27673 (high GC Gram+)	strain=ATCC 27673	Newbler v. 2.3	full	1167629	ASM47194v1	n/a	SAMN02603715	454 GS FLX	2013-09-27	Complete Genome
Bifidobacterium animalis subsp. lactis ATCC 27673	GCF_001264015.1	FALSE	27673	170.0x	major	n/a	Food Science and Technology Institute, Morinaga Milk Industry Co., Ltd	PRJNA215974	AWFP01	GCA_001264015.1	n/a	n/a	na	Bifidobacterium animalis subsp. lactis ATCC 27673 (high GC Gram+)	strain=ATCC 27673	CLC De Novo Assembly v. 6.0	full	1167629	ASM126401v1	n/a	SAMN03978811	Illumina MiSeq	2015-08-11	Scaffold
Bifidobacterium animalis subsp. lactis ATCC 27674	GCF_001263985.1	FALSE	27674	308.0x	major	n/a	Food Science and Technology Institute, Morinaga Milk Industry Co., Ltd	PRJNA215968	AWFM01	GCA_001263985.1	n/a	n/a	na	Bifidobacterium animalis subsp. lactis ATCC 27674 (high GC Gram+)	strain=ATCC 27674	CLC De Novo Assembly v. 6.0	full	1365954	ASM126398v1	n/a	SAMN03978808	Illumina MiSeq	2015-08-11	Scaffold
Bifidobacterium animalis subsp. lactis Bl-04	GCF_000022705.1	FALSE	SD5219	na	major	n/a	Danisco USA Inc.	PRJNA32897	n/a	GCA_000022705.1	n/a	na	na	Bifidobacterium animalis subsp. lactis Bl-04 (high GC Gram+)	strain=Bl-04; ATCC SD5219	n/a	full	580050	ASM2270v1	n/a	SAMN02603172	na	2009-06-19	complete genome
Bifidobacterium bifidum (high GC Gram+)	GCF_900637095.1	TRUE	29521	100x	major	n/a	SC	PRJEB6403	n/a	GCA_900637095.1	n/a	n/a	na	Bifidobacterium bifidum (high GC Gram+)	strain=NCTC13001	n/a	full	1681	48450_G02	assembly from type material	SAMEA4063017	n/a	2018-12-20	Complete Genome
Bifidobacterium bifidum ATCC 29521 = JCM 1255 = DSM 20456	GCF_000466525.1	TRUE	29521	181x	major	n/a	Washington University Genome Sequencing Center	PRJNA28655	AWSW01	GCA_000466525.1	n/a	n/a	na	Bifidobacterium bifidum ATCC 29521 = JCM 1255 = DSM 20456 (high GC Gram+)	strain=ATCC 29521	Velvet v. 1.1.06	full	500634	ASM46652v1	assembly from type material	SAMN02436821	Illumina	2013-09-12	Scaffold
Bifidobacterium bifidum ATCC 29521 = JCM 1255 = DSM 20456	GCF_000771485.1	TRUE	29521	278.3x	major	n/a	Key Laboratory of Dairy BiotecInner Mongolia Agricultural University	PRJNA237576	JDUM01	GCA_000771485.1	n/a	n/a	na	Bifidobacterium bifidum ATCC 29521 = JCM 1255 = DSM 20456 (high GC Gram+)	strain=DSM 20456	SOAPdenovo v. 2.01	full	500634	DSM-20456	assembly from type material	SAMN02442030	Illunima Hiseq	2014-11-04	Contig
Bifidobacterium bifidum ATCC 29521 = JCM 1255 = DSM 20456	GCF_001025135.1	TRUE	29521	8.9x	major	n/a	Graduate School of Frontier Sciences, University of Tokyo	PRJDB56	n/a	GCA_001025135.1	n/a	n/a	na	Bifidobacterium bifidum ATCC 29521 = JCM 1255 = DSM 20456 (high GC Gram+)	strain=JCM 1255	phrap v 0.990329	full	500634	ASM102513v1	assembly from type material	SAMD00061040	3730xl	2015-03-24	Complete Genome
Bifidobacterium bifidum ATCC 29521 = JCM 1255 = DSM 20456	GCF_901212485.1	TRUE	29521	46x	major	n/a	WASHINGTON UNIVERSITY CENTER FOR GENOME SCIENCES	PRJEB29697	CAAKNT01	GCA_901212485.1	n/a	Bifidobacterium_bifidum_MC1	na	Bifidobacterium bifidum ATCC 29521 = JCM 1255 = DSM 20456 (high GC Gram+)	n/a	n/a	full	500634	NZ_Bifidobacterium_bifidum_MC1	n/a	SAMEA5574692	n/a	2019-05-10	Scaffold
Bifidobacterium breve (high GC Gram+)	GCF_900637145.1	TRUE	15700	100x	major	n/a	SC	PRJEB6403	n/a	GCA_900637145.1	n/a	n/a	na	Bifidobacterium breve (high GC Gram+)	strain=NCTC11815	n/a	full	1685	49569_E01	assembly from type material	SAMEA4076721	n/a	2018-12-20	Complete Genome
Bifidobacterium dentium	GCF_004683745.1	FALSE	15424	782.3x	major	n/a	Kyung Hee University	PRJNA529663	SQQK01	GCA_004683745.1	n/a	n/a	na	Bifidobacterium dentium (high GC Gram+)	strain=ATCC 15424	SPAdes v. 3.12.0	full	1689	ASM468374v1	n/a	SAMN11280666	Illumina HiSeq	2019-04-05	Contig
Bifidobacterium dentium (high GC Gram+)	GCF_900637175.1	FALSE	27534	100x	major	n/a	SC	PRJEB6403	n/a	GCA_900637175.1	n/a	n/a	na	Bifidobacterium dentium (high GC Gram+)	strain=NCTC11816	n/a	full	1689	49569_F01	assembly from type material	SAMEA4076722	n/a	2018-12-20	Complete Genome
Bifidobacterium dentium ATCC 27678	GCF_000172135.1	TRUE	27678	n/a	major	n/a	Washington University Genome Sequencing Center	PRJNA20555	ABIX02	GCA_000172135.1	n/a	n/a	na	Bifidobacterium dentium ATCC 27678 (high GC Gram+)	strain=ATCC 27678	n/a	full	473819	ASM17213v1	n/a	SAMN00000021	n/a	2008-03-13	Contig
Bifidobacterium dentium ATCC 27679	GCF_000146775.1	FALSE	27679	45.9x	major	n/a	Baylor College of Medicine	PRJNA51373	AEEQ01	GCA_000146775.1	n/a	n/a	na	Bifidobacterium dentium ATCC 27679 (high GC Gram+)	strain=ATCC 27679	Newbler Assembler v. 2.3-04192010	full	871562	ASM14677v1	n/a	SAMN00210789	454	2010-09-03	Scaffold
Bifidobacterium longum (high GC Gram+)	GCF_900637335.1	TRUE	15707	100x	major	n/a	SC	PRJEB6403	n/a	GCA_900637335.1	n/a	n/a	na	Bifidobacterium longum (high GC Gram+)	strain=NCTC11818	n/a	full	216816	50618_H02	assembly from type material	SAMEA4412687	n/a	2018-12-20	Complete Genome
Bifidobacterium longum subsp. infantis (high GC Gram+)	GCF_900637215.1	TRUE	15697	100x	major	n/a	SC	PRJEB6403	n/a	GCA_900637215.1	n/a	n/a	na	Bifidobacterium longum subsp. infantis (high GC Gram+)	strain=NCTC11817	n/a	full	1682	49888_B01	assembly from type material	SAMEA44530168	n/a	2018-12-20	Complete Genome
Bifidobacterium longum subsp. infantis ATCC 15697 = JCM 1222 = DSM 20088	GCF_000020425.1	TRUE	15697	n/a	major	n/a	US DOE Joint Genome Institute	PRJNA17189	n/a	GCA_000020425.1	n/a	n/a	na	Bifidobacterium longum subsp. infantis ATCC 15697 = JCM 1222 = DSM 20088 (high GC Gram+)	strain=ATCC 15697	n/a	full	391904	ASM2042v1	assembly from type material	SAMN02598380	n/a	2008-11-20	Complete Genome
Bifidobacterium longum subsp. infantis ATCC 15697 = JCM 1222 = DSM 20088	GCF_000269965.1	TRUE	15697	n/a	major	n/a	University of Tokyo, Graduate School of Frontier Sciences	PRJDA32049	n/a	GCA_000269965.1	n/a	n/a	na	Bifidobacterium longum subsp. infantis ATCC 15697 = JCM 1222 = DSM 20088 (high GC Gram+)	strain=JCM 1222	n/a	full	391904	ASM26996v1	assembly from type material	SAMD00060952	n/a	2011-01-28	Complete Genome
Bifidobacterium longum subsp. infantis ATCC 15697 = JCM 1222 = DSM 20088	GCF_000771105.1	TRUE	15697	278.3x	major	n/a	Key Laboratory of Dairy BiotecInner Mongolia Agricultural University	PRJNA237576	JDTT01	GCA_000771105.1	n/a	n/a	na	Bifidobacterium longum subsp. infantis ATCC 15697 = JCM 1222 = DSM 20088 (high GC Gram+)	strain=DSM 20088	SOAPdenovo v. 2.01	full	391904	DSM-20088	assembly from type material	SAMN02442011	Illunima Hiseq	2014-11-04	Contig
Bifidobacterium longum subsp. longum ATCC 55813	GCF_000003135.1	FALSE	55813	53x	major	n/a	Baylor College of Medicine	PRJNA31437	ACHI01	GCA_000003135.1	n/a	n/a	na	Bifidobacterium longum subsp. longum ATCC 55813 (high GC Gram+)	strain=ATCC 55813	n/a	full	548480	ASM313v1	n/a	SAMN00001475	n/a	2009-05-05	Scaffold
Bilophila wadsworthia ATCC 49260	GCF_000701705.1	FALSE	49260	Unknown	major	n/a	DOE Joint Genome Institute	PRJNA223063	JNJP01	GCA_000701705.1	n/a	n/a	na	Bilophila wadsworthia ATCC 49260 (d-proteobacteria)	strain=ATCC 49260	Unknown program v. before 2014-03-17	full	1408428	ASM70170v1	assembly from type material	SAMN02841163	Illumina HiSeq 2000	2014-06-11	Scaffold
Blastochloris viridis	GCF_001402875.1	FALSE	19567	226x	major	Representative Genome	Institute for Basic Science	PRJNA297399	n/a	GCA_001402875.1	n/a	n/a	na	Blastochloris viridis (a-proteobacteria)	strain=ATCC 19567	HGAP v. 3	full	1079	ASM140287v1	assembly from type material	SAMN04123293	PacBio	2015-10-22	Complete Genome
Blautia coccoides (firmicutes)	GCF_900461125.1	TRUE	29236	100x	major	Representative Genome	SC	PRJEB6403	UFVT01	GCA_900461125.1	n/a	n/a	na	Blautia coccoides (firmicutes)	strain=NCTC11035	n/a	full	1532	49699_D02	assembly from type material	SAMEA44522668	n/a	2018-08-08	Contig
Blautia obeum ATCC 29174	GCF_000153905.1	FALSE	29174	n/a	major	n/a	Washington University Genome Sequencing Center	PRJNA18147	AAVO02	GCA_000153905.1	n/a	n/a	na	Blautia obeum ATCC 29174 (firmicutes)	strain=ATCC 29174	n/a	full	411459	ASM15390v1	assembly from type material	SAMN00627103	n/a	2007-05-25	Scaffold
Blautia producta ATCC 27340 = DSM 2950	GCF_000373885.1	TRUE	27340	Unknown	major	n/a	DOE Joint Genome Institute	PRJNA169801	ARET01	GCA_000373885.1	n/a	n/a	na	Blautia producta ATCC 27340 = DSM 2950 (firmicutes)	strain=ATCC 27340	Velvet v. 1.1.04; ALLPATHS v. r41043	full	1121114	ASM37388v1	assembly from type material	SAMN02441708	Illumina	2013-04-23	Scaffold
Blautia producta ATCC 27340 = DSM 2950	GCF_000439125.1	TRUE	27340	Unknown	major	n/a	DOE Joint Genome Institute	PRJNA185563	AUUC01	GCA_000439125.1	n/a	n/a	na	Blautia producta ATCC 27340 = DSM 2950 (firmicutes)	strain=DSM 2950	Unknown program v. before 2013-04-10	full	1121114	ASM43912v1	assembly from type material	SAMN02440793	Illumina HiSeq 2000	2013-07-19	Scaffold
Blautia producta ATCC 27340 = DSM 2950	GCF_010669205.1	TRUE	27340	70x (ONT) + 100x (Illumnina)	major	n/a	National Institute of Advanced Industrial Science and Technology, Biomedical Research Institute	PRJNA603245	n/a	GCA_010669205.1	n/a	n/a	na	Blautia producta ATCC 27340 = DSM 2950 (firmicutes)	strain=JCM 1471	Flye v. 2.5; Unicyler v. 0.4.7	full	1121114	ASM1066920v1	assembly from type material	SAMN13925607	Illumina MiSeq (V2 chemistry, 2x251 bp reads); Oxford Nanopore MiniION (R9.4.1 flow cell)	2020-02-17	Complete Genome
Bordetella avium	GCF_003581385.1	FALSE	35086	80x	major	n/a	amedes GmbH	PRJNA486903	QVSW01	GCA_003581385.1	n/a	n/a	na	Bordetella avium (b-proteobacteria)	strain=ATCC 35086	SPAdes v. 3.10.1	full	521	TIHOHA_BA9_1.0	assembly from type material	SAMN09869318	Illumina NextSeq	2018-09-20	Contig
Bordetella avium (b-proteobacteria)	GCF_900445835.1	FALSE	35086	100x	major	n/a	SC	PRJEB6403	UFTG01	GCA_900445835.1	n/a	n/a	na	Bordetella avium (b-proteobacteria)	strain=NCTC12033	n/a	full	521	50465_D01	assembly from type material	SAMEA4384069	n/a	2018-08-08	Contig
Bordetella bronchiseptica	GCF_000746565.1	TRUE	10580	143.0x	major	n/a	Los Alamos National Laboratory	PRJNA243868	JMRX01	GCA_000746565.1	n/a	n/a	na	Bordetella bronchiseptica (b-proteobacteria)	strain=ATCC 10580	Newbler v. 2.6; Velvet v. 1.1.05; AllPaths v. 39750; phredPhrap v. SPS-4.24	full	518	ASM74656v1	n/a	SAMN02767257	454; Illumina	2014-09-02	Chromosome
Bordetella bronchiseptica (b-proteobacteria)	GCF_900445725.1	TRUE	19395	100x	major	n/a	SC	PRJEB6403	UFTS01	GCA_900445725.1	n/a	n/a	na	Bordetella bronchiseptica (b-proteobacteria)	strain=NCTC452	n/a	full	518	46338_F01	assembly from type material	SAMEA53434168	n/a	2018-08-08	Contig
Bordetella bronchiseptica (b-proteobacteria)	GCF_900637995.1	TRUE	4617	100x	major	n/a	SC	PRJEB6403	n/a	GCA_900637995.1	n/a	n/a	na	Bordetella bronchiseptica (b-proteobacteria)	strain=NCTC8344	n/a	full	518	54466_G01	n/a	SAMEA101167918	n/a	2018-12-20	Complete Genome
Bordetella hinzii ATCC 51730	GCF_000471685.1	FALSE	51730	700.0x	major	n/a	University of British Columbia	PRJNA217369	AWNM01	GCA_000471685.1	n/a	n/a	na	Bordetella hinzii ATCC 51730 (b-proteobacteria)	strain=ATCC 51730	Velvet v. 20-May-2013	full	1392838	Bhinzii1.0	n/a	SAMN02335432	Illumina MiSeq	2013-09-26	Contig
Bordetella holmesii (b-proteobacteria)	GCF_900445775.1	TRUE	51541	100x	major	n/a	SC	PRJEB6403	UFTX01	GCA_900445775.1	n/a	n/a	na	Bordetella holmesii (b-proteobacteria)	strain=NCTC12912	n/a	full	35814	51726_B01	assembly from type material	SAMEA4504060	n/a	2018-08-08	Contig
Bordetella parapertussis (b-proteobacteria)	GCF_900445785.1	TRUE	15311	100x	major	n/a	SC	PRJEB6403	UFUC01	GCA_900445785.1	n/a	n/a	na	Bordetella parapertussis (b-proteobacteria)	strain=NCTC5952	n/a	full	519	52451_D01	assembly from type material	SAMEA24553918	n/a	2018-08-08	Contig
Bordetella parapertussis (b-proteobacteria)	GCF_900445795.1	FALSE	15237	100x	major	n/a	SC	PRJEB6403	UFTM01	GCA_900445795.1	n/a	n/a	na	Bordetella parapertussis (b-proteobacteria)	strain=NCTC10853	n/a	full	519	45813_D01	n/a	SAMEA3893454	n/a	2018-08-08	Contig
Bordetella trematum	GCF_013004655.1	FALSE	700309	87.9x	major	n/a	Bacterial Special Pathogens Branch (CDC)	PRJNA622446	JABEMF01	GCA_013004655.1	n/a	n/a	na	Bordetella trematum (b-proteobacteria)	strain=ATCC 700309	SPAdes v. 3.13.0	full	123899	ASM1300465v1	n/a	SAMN14517831	NovaSeq	2020-05-10	Contig
Borrelia coriaceae ATCC 43381	GCF_000518125.1	FALSE	43381	Unknown	major	Representative Genome	DOE Joint Genome Institute	PRJNA223124	JACZ01	GCA_000518125.1	n/a	n/a	na	Borrelia coriaceae ATCC 43381 (spirochetes)	strain=ATCC 43381	Unknown program v. before 2013-10-18	full	1408429	ASM51812v1	assembly from type material	SAMN02585009	Illumina HiSeq 2000	2014-01-13	Scaffold
Borrelia coriaceae ATCC 43381	GCF_000568755.1	FALSE	43381	100X	major	n/a	Integrated Genomics	PRJNA195595	n/a	GCA_000568755.1	n/a	n/a	na	Borrelia coriaceae ATCC 43381 (spirochetes)	strain=Co53	Newbler v. 2.5	full	1408429	ASM56875v1	assembly from type material	SAMN03081463	454 FLX titanium	2014-01-27	Chromosome
Borreliella japonica	GCF_900099615.1	FALSE	51557	980x	major	Representative Genome	DOE - JOINT GENOME INSTITUTE	PRJEB15958	FMTE01	GCA_900099615.1	n/a	n/a	na	Borreliella japonica (spirochetes)	strain=ATCC 51557	n/a	full	34095	IMG-taxon 2597490341 annotated assembly	assembly from type material	SAMN02983004	n/a	2016-10-13	Scaffold
Brachyspira alvinipulli ATCC 51933	GCF_000518245.1	FALSE	51933	Unknown	major	Representative Genome	DOE Joint Genome Institute	PRJNA223014	JADF01	GCA_000518245.1	n/a	n/a	na	Brachyspira alvinipulli ATCC 51933 (bacteria)	strain=ATCC 51933	Unknown program v. before 2013-10-18	full	1408430	ASM51824v1	assembly from type material	SAMN02585000	Illumina HiSeq 2000	2014-01-13	Scaffold
Brachyspira hyodysenteriae ATCC 27164	GCF_000383255.1	TRUE	27164	Unknown	major	n/a	DOE Joint Genome Institute	PRJNA183036	ARSY01	GCA_000383255.1	n/a	n/a	na	Brachyspira hyodysenteriae ATCC 27164 (bacteria)	strain=B78	Velvet v. 1.1.04; ALLPATHS v. r42328	full	1266923	ASM38325v1	assembly from type material	SAMN02441635	Illumina HiSeq 2000	2013-04-26	Scaffold
Brachyspira hyodysenteriae ATCC 27164	GCF_001676785.2	TRUE	27164	256x	major	n/a	University of Minnesota	PRJNA322728	n/a	GCA_001676785.2	n/a	n/a	na	Brachyspira hyodysenteriae ATCC 27164 (bacteria)	strain=B-78	PacBio SMRTportal, HGAP v. 3	full	1266923	ASM167678v2	assembly from type material	SAMN05172954	PacBio	2016-09-30	Complete Genome
Brachyspira hyodysenteriae WA1	GCF_000022105.1	FALSE	49526	n/a	major	n/a	Centre for Comparative Genomics	PRJNA31263	n/a	GCA_000022105.1	n/a	n/a	na	Brachyspira hyodysenteriae WA1 (bacteria)	strain=WA1; ATCC 49526	n/a	full	565034	ASM2210v1	n/a	SAMN02603102	n/a	2009-03-18	Complete Genome
Brachyspira innocens ATCC 29796	GCF_000384655.1	FALSE	29796	Unknown	major	Representative Genome	DOE Joint Genome Institute	PRJNA183045	ARQI01	GCA_000384655.1	n/a	n/a	na	Brachyspira innocens ATCC 29796 (bacteria)	strain=B256	Velvet v. 1.1.04; ALLPATHS v. r42328	full	1267004	ASM38465v1	assembly from type material	SAMN02440503	Illumina HiSeq 2000	2013-04-26	Contig
Brenneria nigrifluens DSM 30175 = ATCC 13028	GCF_003115835.1	FALSE	13028	150.0x	major	n/a	Research Institute of Forest Ecology Environment and Protection	PRJNA378255	QDKK01	GCA_003115835.1	n/a	n/a	na	Brenneria nigrifluens DSM 30175 = ATCC 13028 (enterobacteria)	strain=LMG 2694	SOAPdenovo v. 2.04	full	1121120	ASM311583v1	assembly from type material	SAMN06481725	Illumina HiSeq	2018-05-11	Scaffold
Brenneria nigrifluens DSM 30175 = ATCC 13028	GCF_005484965.1	FALSE	13028	75x	major	Representative Genome	USDA-ARS	PRJNA478423	n/a	GCA_005484965.1	n/a	n/a	na	Brenneria nigrifluens DSM 30175 = ATCC 13028 (enterobacteria)	strain=ATCC 13028	Unicycler v. 0.4.4	full	1121120	ASM548496v1	assembly from type material	SAMN10415317	Nanopore; Illumina	2019-05-17	Complete Genome
Brenneria salicis ATCC 15712 = DSM 30166	GCF_003315515.1	FALSE	15712	291.0x	major	n/a	DOE Joint Genome Institute	PRJNA456042	QNRY01	GCA_003315515.1	n/a	n/a	na	Brenneria salicis ATCC 15712 = DSM 30166 (enterobacteria)	strain=DSM 30166	SPAdes v. 3.10.1	full	714314	ASM331551v1	assembly from type material	SAMN09062771	Illumina HiSeq	2018-07-12	Scaffold
Brenneria salicis ATCC 15712 = DSM 30166	GCF_003666165.1	FALSE	15712	136.0x	major	n/a	Bangor University	PRJNA342025	MJMA01	GCA_003666165.1	n/a	n/a	na	Brenneria salicis ATCC 15712 = DSM 30166 (enterobacteria)	strain=DSM 30166	SPAdes v. 3.0	full	714314	ASM366616v1	assembly from type material	SAMN05733149	Illumina MiSeq	2018-10-17	Contig
Brenneria salicis ATCC 15712 = DSM 30166	GCF_012932875.1	FALSE	15712	421.0x	major	Representative Genome	JGI	PRJNA49649	AGJP01	GCA_012932875.1	n/a	n/a	na	Brenneria salicis ATCC 15712 = DSM 30166 (enterobacteria)	strain=ATCC 15712	Newbler v. 1.0 Newbler v.2.5	full	714314	ASM1293287v1	assembly from type material	SAMN00716786	Illumina	2020-04-29	Contig
Brevibacillus brevis	GCF_002161835.1	FALSE	35690	22.0x	major	n/a	McMaster University	PRJNA378690	MXAR01	GCA_002161835.1	n/a	n/a	na	Brevibacillus brevis (firmicutes)	strain=ATCC 35690	MIRA v. 4.9.6	full	1393	ASM216183v1	n/a	SAMN06556602	454	2017-05-30	Contig
Brevibacillus brevis (firmicutes)	GCF_900637055.1	FALSE	8246	100x	major	Representative Genome	SC	PRJEB6403	n/a	GCA_900637055.1	n/a	n/a	na	Brevibacillus brevis (firmicutes)	strain=NCTC2611	n/a	full	1393	46837_E02	assembly from type material	SAMEA4007825	n/a	2018-12-20	Complete Genome
Brevibacterium aurantiacum	GCF_900169065.1	FALSE	9175	30x	major	n/a	INRA GRIGNON	PRJEB19815	FXZB01	GCA_900169065.1	n/a	n/a	na	Brevibacterium aurantiacum (high GC Gram+)	strain=ATCC 9175	n/a	full	273384	Assembly_BAUR9175	assembly from type material	SAMEA103737418	n/a	2017-12-29	Contig
Brevibacterium iodinum (high GC Gram+)	GCF_900445875.1	FALSE	9897	100x	major	Representative Genome	SC	PRJEB6403	UFTQ01	GCA_900445875.1	n/a	n/a	na	Brevibacterium iodinum (high GC Gram+)	strain=NCTC9742	n/a	full	31943	55312_A01	n/a	SAMEA104016181	n/a	2018-08-08	Contig
Brevibacterium iodinum ATCC 49514	GCF_900169265.1	FALSE	49514	246x	major	n/a	INRA GRIGNON	PRJEB19872	FXYX01	GCA_900169265.1	n/a	n/a	na	Brevibacterium iodinum ATCC 49514 (high GC Gram+)	strain=ATCC 49514	n/a	full	1255616	Assembly_BI49514	assembly from type material	SAMEA103893330	n/a	2017-12-22	Contig
Brevibacterium linens	GCF_003999335.1	FALSE	19391	269.0x	major	Representative Genome	Universite Laval	PRJNA421982	n/a	GCA_003999335.1	n/a	n/a	na	Brevibacterium linens (high GC Gram+)	strain=ATCC 19391	Celera Assembler v. JUNE-2017	full	1703	ASM399933v1	n/a	SAMN08162100	PacBio	2019-01-08	Complete Genome
Brevibacterium linens ATCC 9172	GCF_008868375.1	FALSE	9172	43.0x	major	n/a	Signature Science, LLC	PRJNA573690	WBML01	GCA_008868375.1	n/a	n/a	na	Brevibacterium linens ATCC 9172 (high GC Gram+)	strain=ATCC 9172	SPAdes v. 3.13.0	full	1255617	ASM886837v1	assembly from type material	SAMN12822021	Illumina MiSeq	2019-10-07	Contig
Brevibacterium linens ATCC 9172	GCF_900169165.1	FALSE	9172	190x	major	n/a	INRA GRIGNON	PRJEB19834	FXYY01	GCA_900169165.1	n/a	n/a	na	Brevibacterium linens ATCC 9172 (high GC Gram+)	strain=ATCC 9172	n/a	full	1255617	Assembly_BLIN9172	assembly from type material	SAMEA103891064	n/a	2017-12-29	Contig
Brevibacterium mcbrellneri ATCC 49030	GCF_000178455.1	FALSE	49030	30x	major	Representative Genome	Baylor College of Medicine	PRJNA34583	ADNU01	GCA_000178455.1	n/a	n/a	na	Brevibacterium mcbrellneri ATCC 49030 (high GC Gram+)	strain=ATCC 49030	Newbler Assembler v. 2.0.0-Eclipse	full	585530	ASM17845v1	assembly from type material	SAMN00139181	454	2010-04-20	Contig
Brevinema andersonii	GCF_900112165.1	FALSE	43811	649x	major	Representative Genome	DOE - JOINT GENOME INSTITUTE	PRJEB17155	FOKY01	GCA_900112165.1	n/a	n/a	na	Brevinema andersonii (bacteria)	strain=ATCC 43811	n/a	full	34097	IMG-taxon 2597490362 annotated assembly	assembly from type material	SAMN02745150	n/a	2016-11-02	Scaffold
Brevundimonas diminuta	GCF_004102925.1	FALSE	19146	187.0x	major	n/a	Zhejiang Tianke High Technology Development Co.Ltd.	PRJNA514930	n/a	GCA_004102925.1	n/a	n/a	na	Brevundimonas diminuta (a-proteobacteria)	strain=ATCC(B) 19146	Unicycler v. Unicycler v0.4.5	full	293	ASM410292v1	n/a	SAMN10737780	Oxford Nanopore GridION	2019-01-22	Complete Genome
Brevundimonas diminuta (a-proteobacteria)	GCF_900445995.1	TRUE	11568	100x	major	Representative Genome	SC	PRJEB6403	UIGE01	GCA_900445995.1	n/a	n/a	na	Brevundimonas diminuta (a-proteobacteria)	strain=NCTC8545	n/a	full	293	48290_B02	assembly from type material	SAMEA4040024	n/a	2018-08-08	Contig
Brevundimonas diminuta ATCC 11568	GCF_000204035.1	TRUE	11568	58x	major	n/a	Indiana University	PRJNA46229	ADUI01	GCA_000204035.1	n/a	n/a	na	Brevundimonas diminuta ATCC 11568 (a-proteobacteria)	strain=ATCC 11568	Newbler v. 1.1.03.24	full	751586	ASM20403v1	assembly from type material	SAMN02469913	454 GS FLX	2011-04-13	Scaffold
Brevundimonas subvibrioides ATCC 15264	GCF_000144605.1	FALSE	15264	30x	major	Representative Genome	US DOE Joint Genome Institute	PRJNA36643	n/a	GCA_000144605.1	n/a	n/a	na	Brevundimonas subvibrioides ATCC 15264 (a-proteobacteria)	strain=ATCC 15264	Newbler v. 2.3	full	633149	ASM14460v1	assembly from type material	SAMN00007485	454/Illumina	2010-08-05	Complete Genome
Brevundimonas vancanneytii (a-proteobacteria)	GCF_901421975.1	FALSE	14736	100x	major	Representative Genome	SC	PRJEB6403	n/a	GCA_901421975.1	n/a	n/a	na	Brevundimonas vancanneytii (a-proteobacteria)	strain=NCTC9239	n/a	full	1325724	34410_D01	n/a	SAMEA3121333	n/a	2019-05-09	Complete Genome
Brucella abortus (a-proteobacteria)	GCF_000740175.1	FALSE	23453	150x	major	n/a	Los Alamos National Laboratory	PRJNA244264	n/a	GCA_000740175.1	n/a	n/a	na	Brucella abortus (a-proteobacteria)	strain=NCTC 10505	Newbler v. 2.6; Velvet v. 1.2.08; Allpaths v. 39750; Phrap v. SPS - 4.24	full	235	ASM74017v1	n/a	SAMN02769901	Illumina; 454	2014-08-15	Complete Genome
Brucella abortus (a-proteobacteria)	GCF_900446005.1	FALSE	23448	100x	major	n/a	SC	PRJEB6403	UFTU01	GCA_900446005.1	n/a	n/a	na	Brucella abortus (a-proteobacteria)	strain=NCTC10093	n/a	full	235	58116_B01	assembly from type material	SAMEA104307684	n/a	2018-08-07	Contig
Brucella anthropi (a-proteobacteria)	GCF_900454235.1	FALSE	49188	100x	major	n/a	SC	PRJEB6403	UGSA01	GCA_900454235.1	n/a	n/a	na	Brucella anthropi (a-proteobacteria)	strain=NCTC12168	n/a	full	529	34576_A02	assembly from type material	SAMEA3146533	n/a	2018-08-01	Contig
Brucella canis ATCC 23365	GCF_000018525.1	FALSE	23365	n/a	major	Representative Genome	Virginia Bioinformatics Institute	PRJNA20243	n/a	GCA_000018525.1	n/a	n/a	na	Brucella canis ATCC 23365 (a-proteobacteria)	strain=ATCC 23365	n/a	full	483179	ASM1852v1	assembly from type material	SAMN02604295	n/a	2007-11-29	Complete Genome
Brucella melitensis (a-proteobacteria)	GCF_900446035.1	FALSE	23457	100x	major	n/a	SC	PRJEB6403	UAQR01	GCA_900446035.1	n/a	n/a	na	Brucella melitensis (a-proteobacteria)	strain=NCTC10508	n/a	full	29459	59071_C01	n/a	SAMEA104318189	n/a	2018-06-29	Contig
Brucella melitensis (a-proteobacteria)	GCF_900446085.1	FALSE	23458	100x	major	n/a	SC	PRJEB6403	UAQQ01	GCA_900446085.1	n/a	n/a	na	Brucella melitensis (a-proteobacteria)	strain=NCTC10509	n/a	full	29459	59302_C02	n/a	SAMEA104318195	n/a	2018-06-29	Contig
Brucella melitensis ATCC 23457	GCF_000022625.1	FALSE	23457	n/a	major	n/a	Virginia Bioinformatics Institute	PRJNA30561	n/a	GCA_000022625.1	n/a	n/a	na	Brucella melitensis ATCC 23457 (a-proteobacteria)	strain=ATCC 23457	n/a	full	546272	ASM2262v1	n/a	SAMN02604296	n/a	2009-03-25	Complete Genome
Brucella neotomae (a-proteobacteria)	GCF_900446125.1	FALSE	23459	100x	major	Representative Genome	SC	PRJEB6403	UIGH01	GCA_900446125.1	n/a	n/a	na	Brucella neotomae (a-proteobacteria)	strain=NCTC10084	n/a	full	29460	57572_C01	assembly from type material	SAMEA104210778	n/a	2018-08-07	Contig
Brucella ovis (a-proteobacteria)	GCF_900446135.1	TRUE	25840	100x	major	n/a	SC	PRJEB6403	UFUD01	GCA_900446135.1	n/a	n/a	na	Brucella ovis (a-proteobacteria)	strain=NCTC10512	n/a	full	236	58116_C01	assembly from type material	SAMEA104307685	n/a	2018-08-07	Contig
Brucella ovis ATCC 25840	GCF_000016845.1	TRUE	25840	n/a	major	Representative Genome	TIGR	PRJNA12514	n/a	GCA_000016845.1	n/a	n/a	na	Brucella ovis ATCC 25840 (a-proteobacteria)	strain=ATCC 25840	n/a	full	444178	ASM1684v1	assembly from type material	SAMN02604024	n/a	2007-05-30	Complete Genome
Brucella suis (a-proteobacteria)	GCF_900460605.1	FALSE	23444	100x	major	n/a	SC	PRJEB6403	UFTY01	GCA_900460605.1	n/a	n/a	na	Brucella suis (a-proteobacteria)	strain=NCTC10316	n/a	full	29461	58116_D02	assembly from type material	SAMEA104307694	n/a	2018-08-07	Contig
Brucella suis ATCC 23445	GCF_000018905.1	FALSE	23445	n/a	major	n/a	Virginia Bioinformatics Institute (VBI)	PRJNA20371	n/a	GCA_000018905.1	n/a	n/a	na	Brucella suis ATCC 23445 (a-proteobacteria)	strain=ATCC 23445	n/a	full	470137	ASM1890v1	n/a	SAMN02604298	n/a	2007-12-20	Complete Genome
Budvicia aquatica (enterobacteria)	GCF_900706715.1	FALSE	35567	100x	major	n/a	SC	PRJEB6403	CAADJA01	GCA_900706715.1	n/a	n/a	na	Budvicia aquatica (enterobacteria)	strain=NCTC12282	n/a	full	82979	28193_D01	assembly from type material	SAMEA2548149	n/a	2019-03-16	Contig
Budvicia aquatica DSM 5075 = ATCC 35567	GCF_000427805.1	FALSE	35567	Unknown	major	n/a	DOE Joint Genome Institute	PRJNA163033	ATYS01	GCA_000427805.1	n/a	n/a	na	Budvicia aquatica DSM 5075 = ATCC 35567 (enterobacteria)	strain=DSM 5075	ALLPATHS v. R37654	full	1111728	ASM42780v1	assembly from type material	SAMN02440598	Illumina	2013-09-05	Scaffold
Burkholderia cenocepacia (b-proteobacteria)	GCF_900446215.1	FALSE	BAA-245	100x	major	n/a	SC	PRJEB6403	UAQZ01	GCA_900446215.1	n/a	n/a	na	Burkholderia cenocepacia (b-proteobacteria)	strain=NCTC13227	n/a	full	95486	51699_B01	assembly from type material	SAMEA4504054	n/a	2018-06-30	Contig
Burkholderia cepacia (b-proteobacteria)	GCF_900446175.1	TRUE	25416	100x	major	n/a	SC	PRJEB6403	UAQW01	GCA_900446175.1	n/a	n/a	na	Burkholderia cepacia (b-proteobacteria)	strain=NCTC10743	n/a	full	292	52223_E01	assembly from type material	SAMEA4535749	n/a	2018-06-30	Contig
Burkholderia cepacia (b-proteobacteria)	GCF_900446185.1	TRUE	17759	100x	major	n/a	SC	PRJEB6403	UARD01	GCA_900446185.1	n/a	n/a	na	Burkholderia cepacia (b-proteobacteria)	strain=NCTC10661	n/a	full	292	54949_G01	n/a	SAMEA103980421	n/a	2018-06-30	Contig
Burkholderia cepacia ATCC 25416	GCF_000473485.1	TRUE	25416	Unknown	major	n/a	JGI	PRJNA66169	AXBO01	GCA_000473485.1	n/a	n/a	na	Burkholderia cepacia ATCC 25416 (b-proteobacteria)	strain=ATCC 25416	ALLPATHS v. R37654	full	983594	ASM47348v1	assembly from type material	SAMN02440719	454-GS-FLX-Titanium; Illumina GAII; Sanger	2013-09-30	Scaffold
Burkholderia cepacia ATCC 25416	GCF_001411495.1	TRUE	25416	100.4x	major	n/a	Kyungpook National University	PRJNA298860	n/a	GCA_001411495.1	n/a	n/a	na	Burkholderia cepacia ATCC 25416 (b-proteobacteria)	strain=UCB 717	RS HGAP Assembly Protocol v.2.0 in SMRT analysis v. 2.3.0	full	983594	ASM141149v1	assembly from type material	SAMN04167160	PacBio	2015-10-22	Complete Genome
Burkholderia cepacia ATCC 25416	GCF_003546465.1	TRUE	25416	280x	major	n/a	Los Alamos National Laboratory	PRJNA244016	n/a	GCA_003546465.1	n/a	n/a	na	Burkholderia cepacia ATCC 25416 (b-proteobacteria)	strain=ATCC 25416	Newbler v. 2.6; Velvet v. 1.2.08; Allpaths v. 44837; Phrap v. SPS - 4.24	full	983594	ASM354646v1	assembly from type material	SAMN02795966	Illumina; 454	2014-09-18	Complete Genome
Burkholderia cepacia ATCC 25416	GCF_006094315.1	TRUE	25416	79.0x	major	n/a	Zhejiang Tianke High Technology Development Co.Ltd.	PRJNA509990	n/a	GCA_006094315.1	n/a	n/a	na	Burkholderia cepacia ATCC 25416 (b-proteobacteria)	strain=ATCC 25416	Unicycler v. Unicycler v0.4.5	full	983594	ASM609431v1	assembly from type material	SAMN10591700	Oxford Nanopore GridION	2019-06-06	Complete Genome
Burkholderia gladioli	GCF_000756855.1	FALSE	25417	253.0x	major	n/a	Los Alamos National Laboratory	PRJNA244034	JPGG01	GCA_000756855.1	n/a	n/a	na	Burkholderia gladioli (b-proteobacteria)	strain=ATCC 25417	Newbler v. 2.6; Velvet v. 1.1.05; AllPaths v. 39750; phredPhrap v. SPS - 4.24	full	28095	BGC	n/a	SAMN02797591	454; Illumina	2014-09-23	Scaffold
Burkholderia gladioli	GCF_000959725.1	FALSE	10248	243x	major	n/a	Los Alamos National Laboratory	PRJNA238809	n/a	GCA_000959725.1	n/a	n/a	na	Burkholderia gladioli (b-proteobacteria)	strain=ATCC 10248	Newbler v. 2.6; Velvet v. 1.2.08; Allpaths v. 44837; Phrap v. SPS - 4.24; HGAP v. 1.4	full	28095	ASM95972v1	assembly from type material	SAMN03010439	Illumina; 454; PacBio	2015-03-20	Complete Genome
Burkholderia gladioli (b-proteobacteria)	GCF_900446225.1	FALSE	10248	100x	major	n/a	SC	PRJEB6403	UARB01	GCA_900446225.1	n/a	n/a	na	Burkholderia gladioli (b-proteobacteria)	strain=NCTC12378	n/a	full	28095	57845_E01	assembly from type material	SAMEA104224816	n/a	2018-06-30	Contig
Burkholderia glumae LMG 2196 = ATCC 33617	GCF_000960995.1	FALSE	33617	550x	major	n/a	Los Alamos National Laboratory	PRJNA259679	n/a	GCA_000960995.1	n/a	n/a	na	Burkholderia glumae LMG 2196 = ATCC 33617 (b-proteobacteria)	strain=ATCC 33617	Velvet v. 1.2.08; IDBA_UD v. 1.1.0; Phrap v. SPS - 4.24; HGAP v. 2.2.0	full	1176492	ASM96099v1	assembly from type material	SAMN03012983	Illumina; PacBio	2015-03-24	Complete Genome
Burkholderia glumae LMG 2196 = ATCC 33617	GCF_902832765.1	FALSE	33617	92x	major	n/a	CARDIFF SCHOOL OF BIOSCIENCES	PRJEB35318	CADFCU01	GCA_902832765.1	n/a	n/a	na	Burkholderia glumae LMG 2196 = ATCC 33617 (b-proteobacteria)	strain=LMG 2196	n/a	full	1176492	Burkholderia glumae LMG 2196	assembly from type material	SAMEA6503528	n/a	2020-06-09	Scaffold
Burkholderia mallei (b-proteobacteria)	GCF_900446245.1	FALSE	23344	100x	major	n/a	SC	PRJEB6403	UFUG01	GCA_900446245.1	n/a	n/a	na	Burkholderia mallei (b-proteobacteria)	strain=NCTC12938	n/a	full	13373	58116_D01	assembly from type material	SAMEA104307686	n/a	2018-08-08	Contig
Burkholderia mallei ATCC 10399	GCF_000152305.1	FALSE	10399	n/a	major	n/a	TIGR	PRJNA13944	AAHN02	GCA_000152305.1	n/a	n/a	na	Burkholderia mallei ATCC 10399 (b-proteobacteria)	strain=ATCC 10399	n/a	full	412021	ASM15230v1	n/a	SAMN02435893	n/a	2007-11-20	Scaffold
Burkholderia mallei ATCC 23344	GCF_000011705.1	FALSE	23344	n/a	major	n/a	TIGR	PRJNA171	n/a	GCA_000011705.1	n/a	n/a	na	Burkholderia mallei ATCC 23344 (b-proteobacteria)	strain=ATCC 23344	n/a	full	243160	ASM1170v1	assembly from type material	SAMN02603987	n/a	2005-06-06	Complete Genome
Burkholderia multivorans ATCC 17616	GCF_000010545.1	TRUE	17616	n/a	major	n/a	Tohoku University	PRJDA19401	n/a	GCA_000010545.1	n/a	n/a	na	Burkholderia multivorans ATCC 17616 (b-proteobacteria)	strain=ATCC 17616	n/a	full	395019	ASM1054v1	n/a	SAMD00060926	n/a	2008-06-03	Complete Genome
Burkholderia multivorans ATCC 17616	GCF_000018505.1	TRUE	17616	n/a	major	n/a	US DOE Joint Genome Institute	PRJNA17407	n/a	GCA_000018505.1	n/a	n/a	na	Burkholderia multivorans ATCC 17616 (b-proteobacteria)	strain=ATCC 17616	n/a	full	395019	ASM1850v1	n/a	SAMN00623032	n/a	2007-11-15	Complete Genome
Burkholderia multivorans ATCC BAA-247	GCF_000286555.1	TRUE	BAA-247	63x	major	n/a	J. Craig Venter Institute	PRJNA62777	ALIW01	GCA_000286555.1	n/a	n/a	na	Burkholderia multivorans ATCC BAA-247 (b-proteobacteria)	strain=ATCC BAA-247	Celera Assembler v. 6.1	full	985079	gbmulcf1v1.0	assembly from type material	SAMN00255228	454; Illumina	2012-08-10	Contig
Burkholderia multivorans ATCC BAA-247	GCF_000959525.1	TRUE	BAA-247	656x	major	Representative Genome	Los Alamos National Laboratory	PRJNA264318	n/a	GCA_000959525.1	n/a	n/a	na	Burkholderia multivorans ATCC BAA-247 (b-proteobacteria)	strain=ATCC BAA-247	Velvet v. 1.2.08; Phrap v. SPS - 4.24; HGAP v. 2.2.0	full	985079	ASM95952v1	assembly from type material	SAMN03140189	Illumina; PacBio	2015-03-20	Complete Genome
Burkholderia oklahomensis (b-proteobacteria)	GCF_900446275.1	FALSE	BAA-1223	100x	major	n/a	SC	PRJEB6403	UFUH01	GCA_900446275.1	n/a	n/a	na	Burkholderia oklahomensis (b-proteobacteria)	strain=NCTC13388	n/a	full	342113	43781_E01	n/a	SAMEA3724091	n/a	2018-08-08	Contig
Burkholderia plantarii	GCF_001411805.1	FALSE	43733	n/a	major	n/a	Seoul National University	PRJNA237833	n/a	GCA_001411805.1	n/a	n/a	na	Burkholderia plantarii (b-proteobacteria)	strain=ATCC 43733	n/a	full	41899	ASM141180v1	assembly from type material	SAMN04210536	n/a	2015-10-23	Complete Genome
Burkholderia pseudomallei	GCF_001182285.1	FALSE	23343	100x	major	n/a	SC	PRJEB2196	CWJA01	GCA_001182285.1	n/a	n/a	na	Burkholderia pseudomallei (b-proteobacteria)	strain=ATCC 23343	n/a	full	28450	6998_1#15	assembly from type material	SAMEA949364	n/a	2015-07-07	Scaffold
Burkholderia pseudomallei	GCF_001262355.1	FALSE	15682	100x	major	n/a	SC	PRJEB2196	CSKY01	GCA_001262355.1	n/a	n/a	na	Burkholderia pseudomallei (b-proteobacteria)	strain=ATCC 15682	n/a	full	28450	6998_1#13	n/a	SAMEA949315	n/a	2015-07-21	Scaffold
Burkholderia stabilis	GCF_001742165.1	FALSE	BAA-67	105x	major	n/a	Centers for Disease Control and Prevention	PRJNA328254	n/a	GCA_001742165.1	n/a	n/a	na	Burkholderia stabilis (b-proteobacteria)	strain=ATCC BAA-67	RS_HGAP_Assembly v. 3	full	95485	ASM174216v1	assembly from type material	SAMN05367054	PacBio	2016-09-22	Complete Genome
Burkholderia thailandensis E264	GCF_000012365.1	TRUE	700388	n/a	major	Representative Genome	TIGR	PRJNA10774	n/a	GCA_000012365.1	n/a	n/a	na	Burkholderia thailandensis E264 (b-proteobacteria)	strain=E264; ATCC 700388	n/a	full	271848	ASM1236v1	assembly from type material	SAMN02604021	n/a	2005-12-15	Complete Genome
Burkholderia thailandensis E264	GCF_000152285.1	TRUE	700388	n/a	major	n/a	Genome Institute of Singapore	PRJNA19251	AACX01	GCA_000152285.1	n/a	n/a	na	Burkholderia thailandensis E264 (b-proteobacteria)	strain=ATCC 700388	n/a	full	271848	ASM15228v1	assembly from type material	SAMN02469820	n/a	2007-04-11	Chromosome
Buttiauxella agrestis (enterobacteria)	GCF_900446255.1	FALSE	33320	100x	major	n/a	SC	PRJEB6403	UIGI01	GCA_900446255.1	n/a	n/a	na	Buttiauxella agrestis (enterobacteria)	strain=NCTC12119	n/a	full	82977	50592_F01	assembly from type material	SAMEA4412672	n/a	2018-08-08	Contig
Buttiauxella agrestis ATCC 33320	GCF_000735355.1	FALSE	33320	15.0x	major	n/a	UW-GEL	PRJNA65521	JMPI01	GCA_000735355.1	n/a	n/a	na	Buttiauxella agrestis ATCC 33320 (enterobacteria)	strain=ATCC 33320	Newbler v. 2.5.3	full	1006004	GBAG_DRAFTv1	assembly from type material	SAMN02742621	454	2014-07-28	Contig
Buttiauxella brennerae ATCC 51605	GCF_001654925.1	FALSE	51605	38.0x	major	Representative Genome	UW-GEL (University of Wisconsin - Genome Evolution Laboratory)	PRJNA210901	LXER01	GCA_001654925.1	n/a	n/a	na	Buttiauxella brennerae ATCC 51605 (enterobacteria)	strain=ATCC 51605	Newbler v. 2.8	full	1354251	Bbr51605_DRAFTv1	assembly from type material	SAMN04870318	454; Illumina	2016-06-02	Contig
Buttiauxella ferragutiae ATCC 51602	GCF_001654915.1	FALSE	51602	39.0x	major	Representative Genome	UW-GEL (University of Wisconsin - Genome Evolution Laboratory)	PRJNA210902	LXEQ01	GCA_001654915.1	n/a	n/a	na	Buttiauxella ferragutiae ATCC 51602 (enterobacteria)	strain=ATCC 51602	Newbler v. 2.8	full	1354252	Bfe51602_DRAFTv1	assembly from type material	SAMN04870319	454; Illumina	2016-06-02	Contig
Buttiauxella gaviniae ATCC 51604	GCF_001654835.1	FALSE	51604	37.0x	major	Representative Genome	UW-GEL (University of Wisconsin - Genome Evolution Laboratory)	PRJNA210903	LXEP01	GCA_001654835.1	n/a	n/a	na	Buttiauxella gaviniae ATCC 51604 (enterobacteria)	strain=ATCC 51604	Newbler v. 2.8	full	1354253	Bga51604_DRAFTv1	assembly from type material	SAMN04870320	454; Illumina	2016-06-02	Contig
Buttiauxella noackiae ATCC 51607	GCF_001654865.1	FALSE	51607	35.0x	major	n/a	UW-GEL (University of Wisconsin - Genome Evolution Laboratory)	PRJNA210905	LXEO01	GCA_001654865.1	n/a	n/a	na	Buttiauxella noackiae ATCC 51607 (enterobacteria)	strain=ATCC 51607	Newbler v. 2.8	full	1354255	Bno51607_DRAFTv1	assembly from type material	SAMN04870321	454; Illumina	2016-06-02	Contig
Caldimonas manganoxidans ATCC BAA-369	GCF_000381125.1	FALSE	BAA-369	Unknown	major	Representative Genome	DOE Joint Genome Institute	PRJNA182454	ARLH01	GCA_000381125.1	n/a	n/a	na	Caldimonas manganoxidans ATCC BAA-369 (b-proteobacteria)	strain=ATCC BAA-369	Velvet v. 1.1.04; ALLPATHS v. r41043	full	1265502	ASM38112v1	assembly from type material	SAMN02440480	Illumina HiSeq 2000	2013-04-24	Scaffold
Campylobacter coli (e-proteobacteria)	GCF_900446355.1	TRUE	33559	100x	major	n/a	SC	PRJEB6403	UIGM01	GCA_900446355.1	n/a	n/a	na	Campylobacter coli (e-proteobacteria)	strain=NCTC11366	n/a	full	195	42650_D02	assembly from type material	SAMEA3649023	n/a	2018-08-07	Contig
Campylobacter coli (e-proteobacteria)	GCF_900460815.1	FALSE	51729	100x	major	n/a	SC	PRJEB6403	UFUM01	GCA_900460815.1	n/a	n/a	na	Campylobacter coli (e-proteobacteria)	strain=NCTC12884	n/a	full	195	52278_E01	n/a	SAMEA4535758	n/a	2018-08-07	Contig
Campylobacter concisus	GCF_001298465.1	FALSE	33237	1177x	major	Representative Genome	Olivier Vandenberg	PRJNA275352	n/a	GCA_001298465.1	n/a	n/a	na	Campylobacter concisus (e-proteobacteria)	strain=ATCC 33237	Newbler v. 2.6	full	199	ASM129846v1	assembly from type material	SAMN03342362	Sanger dideoxy sequencing; 454; Illumina; PacBio	2015-09-24	Complete Genome
Campylobacter concisus ATCC 51561	GCF_000466705.1	FALSE	51561	200.0x	major	n/a	The University of New South Wales	PRJNA177641	ANNH01	GCA_000466705.1	n/a	n/a	na	Campylobacter concisus ATCC 51561 (e-proteobacteria)	strain=ATCC 51561	Velvet v. Feb-2012	full	1243032	ATCC51561	n/a	SAMN02471186	Illumina HiSeq	2013-09-13	Contig
Campylobacter concisus ATCC 51562	GCF_000466745.1	FALSE	51562	200.0x	major	n/a	The University of New South Wales	PRJNA177556	ANNI01	GCA_000466745.1	n/a	n/a	na	Campylobacter concisus ATCC 51562 (e-proteobacteria)	strain=ATCC 51562	Velvet v. Feb-2012	full	1242969	ATCC51562	n/a	SAMN02471191	Illumina HiSeq	2013-09-13	Contig
Campylobacter curvus	GCF_012978875.1	TRUE	35224	136.0x	major	n/a	USDA, ARS, WRRC	PRJNA293840	LIWU01	GCA_012978875.1	n/a	n/a	na	Campylobacter curvus (e-proteobacteria)	strain=ATCC 35224	Newbler v. 2.6	full	200	ASM1297887v1	assembly from type material	SAMN04010546	Illumina MiSeq	2020-05-06	Contig
Campylobacter curvus	GCF_013372125.1	TRUE	35224	533x	major	Representative Genome	USDA, ARS, WRRC	PRJNA633569	n/a	GCA_013372125.1	n/a	n/a	na	Campylobacter curvus (e-proteobacteria)	strain=ATCC 35224	Newbler v. 2.6	full	200	ASM1337212v1	assembly from type material	SAMN14886871	PacBio; Illumina HiSeq	2020-06-24	Complete Genome
Campylobacter fetus subsp. fetus (e-proteobacteria)	GCF_900475935.1	FALSE	27374	100x	major	n/a	SC	PRJEB6403	n/a	GCA_900475935.1	n/a	n/a	na	Campylobacter fetus subsp. fetus (e-proteobacteria)	strain=NCTC10842	n/a	full	32019	48450_H02	assembly from type material	SAMEA4063018	n/a	2018-06-17	Complete Genome
Campylobacter fetus subsp. venerealis NCTC 10354 (e-proteobacteria)	GCF_008271385.1	FALSE	19438	821x	major	n/a	USDA, ARS, WRRC	PRJNA562219	n/a	GCA_008271385.1	n/a	n/a	na	Campylobacter fetus subsp. venerealis NCTC 10354 (e-proteobacteria)	strain=NCTC 10354	RS_HGAP_Assembly v. 3; Newbler v. 2.6	full	983328	ASM827138v1	assembly from type material	SAMN12636415	PacBio; Illumina MiSeq	2019-09-04	Complete Genome
Campylobacter gracilis	GCF_001190745.1	TRUE	33236	689x	major	Representative Genome	USDA, ARS, WRRC	PRJNA290037	n/a	GCA_001190745.1	n/a	n/a	na	Campylobacter gracilis (e-proteobacteria)	strain=ATCC 33236	Newbler v. 2.6	full	824	ASM119074v1	assembly from type material	SAMN03862076	Sanger dideoxy sequencing; 454; Illumina	2015-08-03	Complete Genome
Campylobacter gracilis (e-proteobacteria)	GCF_900446335.1	TRUE	33236	100x	major	n/a	SC	PRJEB6403	UFUN01	GCA_900446335.1	n/a	n/a	na	Campylobacter gracilis (e-proteobacteria)	strain=NCTC12738	n/a	full	824	53205_B01	assembly from type material	SAMEA80446918	n/a	2018-08-07	Contig
Campylobacter helveticus	GCF_002080395.1	FALSE	51209	1314x	major	Representative Genome	USDA, ARS, WRRC	PRJNA284977	n/a	GCA_002080395.1	n/a	n/a	na	Campylobacter helveticus (e-proteobacteria)	strain=ATCC 51209	Newbler v. 2.6	full	28898	ASM208039v1	assembly from type material	SAMN03737972	Sanger dideoxy sequencing; 454; Illumina; PacBio	2017-04-06	Complete Genome
Campylobacter helveticus	GCF_900176295.1	FALSE	51209	598x	major	n/a	DOE - JOINT GENOME INSTITUTE	PRJEB20319	FWXG01	GCA_900176295.1	n/a	n/a	na	Campylobacter helveticus (e-proteobacteria)	strain=ATCC 51209	n/a	full	28898	IMG-taxon 2585428144 annotated assembly	assembly from type material	SAMN02745125	n/a	2017-04-08	Scaffold
Campylobacter helveticus (e-proteobacteria)	GCF_900446405.1	FALSE	51209	100x	major	n/a	SC	PRJEB6403	UIGN01	GCA_900446405.1	n/a	n/a	na	Campylobacter helveticus (e-proteobacteria)	strain=NCTC12470	n/a	full	28898	54984_F01	assembly from type material	SAMEA103980428	n/a	2018-08-07	Contig
Campylobacter hominis ATCC BAA-381	GCF_000017585.1	FALSE	BAA-381	n/a	major	n/a	J. Craig Venter Institute	PRJNA20083	n/a	GCA_000017585.1	n/a	n/a	na	Campylobacter hominis ATCC BAA-381 (e-proteobacteria)	strain=ATCC BAA-381	n/a	full	360107	ASM1758v1	assembly from type material	SAMN02603439	n/a	2007-07-25	Complete Genome
Campylobacter hyointestinalis	GCF_900116585.1	TRUE	35217	834x	major	n/a	DOE - JOINT GENOME INSTITUTE	PRJEB17580	FPBB01	GCA_900116585.1	n/a	n/a	na	Campylobacter hyointestinalis (e-proteobacteria)	strain=ATCC 35217	n/a	full	198	IMG-taxon 2687453784 annotated assembly	assembly from type material	SAMN05421691	n/a	2016-11-02	Scaffold
Campylobacter hyointestinalis (e-proteobacteria)	GCF_900460765.1	TRUE	35217	100x	major	n/a	SC	PRJEB6403	UIGO01	GCA_900460765.1	n/a	n/a	na	Campylobacter hyointestinalis (e-proteobacteria)	strain=NCTC11608	n/a	full	198	52223_F01	assembly from type material	SAMEA4535750	n/a	2018-08-07	Contig
Campylobacter jejuni	GCF_009767615.1	TRUE	700819	157.43x	major	n/a	Universal Sequencing Corporation	PRJNA591637	WSNU01	GCA_009767615.1	n/a	n/a	na	Campylobacter jejuni (e-proteobacteria)	strain=ATCC 700819D-5	TuringAssembler v. 2019-09-01	full	197	ASM976761v1	n/a	SAMN13412808	Illumina	2019-12-18	Contig
Campylobacter jejuni	GCF_009939125.1	FALSE	33291	60.0x	major	n/a	Curtin University	PRJNA602796	JAACXZ01	GCA_009939125.1	n/a	n/a	na	Campylobacter jejuni (e-proteobacteria)	strain=ATCC 33291	SPAdes v. 2019-12-10	full	197	ASM993912v1	n/a	SAMN13907781	Illumina NovaSeq	2020-01-28	Contig
Campylobacter jejuni (e-proteobacteria)	GCF_001457695.1	TRUE	33560	100x	major	n/a	SC	PRJEB6403	n/a	GCA_001457695.1	n/a	n/a	na	Campylobacter jejuni (e-proteobacteria)	strain=NCTC11351	n/a	full	197	NCTC11351	assembly from type material	SAMEA2479571	n/a	2015-03-22	Complete Genome
Campylobacter jejuni subsp. jejuni	GCF_002028305.1	FALSE	35925	300.0x	major	n/a	NCSU	PRJNA378565	n/a	GCA_002028305.1	n/a	n/a	na	Campylobacter jejuni subsp. jejuni (e-proteobacteria)	strain=ATCC 35925	Velvet v. Dec 2016; MacVector v. 15.1	full	32022	ASM202830v1	n/a	SAMN06554007	Illumina MiSeq	2017-03-15	Complete Genome
Campylobacter jejuni subsp. jejuni ATCC 33560	GCF_000254515.1	TRUE	33560	50-100x	major	n/a	Cornell University	PRJNA52919	AIOL01	GCA_000254515.2	n/a	n/a	na	Campylobacter jejuni subsp. jejuni ATCC 33560 (e-proteobacteria)	strain=ATCC 33560	Velvet v. 2009	full	889247	ASM25451v2	assembly from type material	SAMN02428947	Illumina GAII	2012-03-16	Contig
Campylobacter jejuni subsp. jejuni NCTC 11168 = ATCC 700819	GCF_000009085.1	TRUE	700819	n/a	major	Reference Genome	Sanger Institute	PRJNA8	n/a	GCA_000009085.1	n/a	n/a	na	Campylobacter jejuni subsp. jejuni NCTC 11168 = ATCC 700819 (e-proteobacteria)	strain=NCTC 11168	n/a	full	192222	ASM908v1	n/a	SAMEA1705929	n/a	2003-05-06	Complete Genome
Campylobacter jejuni subsp. jejuni NCTC 11168 = ATCC 700819	GCF_013392775.1	TRUE	700819	857x	major	n/a	Veterinary Research Institute	PRJNA532555	SZUC01	GCA_013392775.1	n/a	n/a	na	Campylobacter jejuni subsp. jejuni NCTC 11168 = ATCC 700819 (e-proteobacteria)	strain=NCTC 11168	SPAdes v. 3.10.1	full	192222	ASM1339277v1	n/a	SAMN11415931	Illumina NextSeq	2020-07-08	Contig
Campylobacter lari (e-proteobacteria)	GCF_900446615.1	TRUE	35221	100x	major	n/a	SC	PRJEB6403	UFVH01	GCA_900446615.1	n/a	n/a	na	Campylobacter lari (e-proteobacteria)	strain=NCTC11352	n/a	full	201	42650_A01	assembly from type material	SAMEA3643319	n/a	2018-08-07	Contig
Campylobacter lari RM2100	GCF_000019205.1	TRUE	BAA-1060	n/a	major	Representative Genome	TIGR	PRJNA12517	n/a	GCA_000019205.1	n/a	n/a	na	Campylobacter lari RM2100 (e-proteobacteria)	strain=RM2100; ATCC BAA-1060D	Newbler v. 2.6	full	306263	ASM1920v1	n/a	SAMN02604025	Sanger dideoxy sequencing; Illumina	2009-02-05	Complete Genome
Campylobacter lari subsp. lari	GCF_900111465.1	TRUE	35221	969x	major	n/a	DOE - JOINT GENOME INSTITUTE	PRJEB17067	FOHH01	GCA_900111465.1	n/a	n/a	na	Campylobacter lari subsp. lari (e-proteobacteria)	strain=ATCC 35221	n/a	full	650054	IMG-taxon 2675903699 annotated assembly	assembly from type material	SAMN05421673	n/a	2016-10-31	Contig
Campylobacter mucosalis	GCF_012978695.1	FALSE	49354	202.0x	major	n/a	USDA, ARS, WRRC	PRJNA293836	LIWL01	GCA_012978695.1	n/a	n/a	na	Campylobacter mucosalis (e-proteobacteria)	strain=ATCC 49354	Newbler v. 2.6	full	202	ASM1297869v1	n/a	SAMN04010561	Illumina MiSeq	2020-05-06	Contig
Campylobacter mucosalis	GCF_012978715.1	FALSE	43265	141.0x	major	n/a	USDA, ARS, WRRC	PRJNA293837	LIWM01	GCA_012978715.1	n/a	n/a	na	Campylobacter mucosalis (e-proteobacteria)	strain=ATCC 43265	Newbler v. 2.6	full	202	ASM1297871v1	n/a	SAMN04010562	Illumina MiSeq	2020-05-06	Contig
Campylobacter mucosalis	GCF_012978735.1	FALSE	49353	244.0x	major	n/a	USDA, ARS, WRRC	PRJNA293838	LIWN01	GCA_012978735.1	n/a	n/a	na	Campylobacter mucosalis (e-proteobacteria)	strain=ATCC 49353	Newbler v. 2.6	full	202	ASM1297873v1	n/a	SAMN04010563	Illumina MiSeq	2020-05-06	Contig
Campylobacter mucosalis	GCF_012978755.1	FALSE	43264	342.0x	major	n/a	USDA, ARS, WRRC	PRJNA293839	LIWO01	GCA_012978755.1	n/a	n/a	na	Campylobacter mucosalis (e-proteobacteria)	strain=ATCC 43264	Newbler v. 2.6	full	202	ASM1297875v1	assembly from type material	SAMN04010564	Illumina MiSeq	2020-05-06	Contig
Campylobacter mucosalis	GCF_013372205.1	FALSE	43264	1040x	major	Representative Genome	USDA, ARS, WRRC	PRJNA633573	n/a	GCA_013372205.1	n/a	n/a	na	Campylobacter mucosalis (e-proteobacteria)	strain=ATCC 43264	Newbler v. 2.6	full	202	ASM1337220v1	assembly from type material	SAMN14886971	PacBio; Illumina MiSeq	2020-06-24	Complete Genome
Campylobacter rectus	GCF_004803795.1	TRUE	33238	814x	major	Representative Genome	USDA, ARS, WRRC	PRJNA284987	n/a	GCA_004803795.1	n/a	n/a	na	Campylobacter rectus (e-proteobacteria)	strain=ATCC 33238	Newbler v. 2.6	full	203	ASM480379v1	assembly from type material	SAMN03737987	Sanger dideoxy sequencing; 454; Illumina; PacBio	2019-04-23	Complete Genome
Campylobacter showae	GCF_004803815.1	TRUE	51146	809x	major	Representative Genome	USDA, ARS, WRRC	PRJNA284988	n/a	GCA_004803815.1	n/a	n/a	na	Campylobacter showae (e-proteobacteria)	strain=ATCC 51146	Newbler v. 2.6	full	204	ASM480381v1	assembly from type material	SAMN03737988	Sanger dideoxy sequencing; 454; Illumina	2019-04-23	Complete Genome
Campylobacter upsaliensis (e-proteobacteria)	GCF_900637395.1	FALSE	43954	100x	major	n/a	SC	PRJEB6403	n/a	GCA_900637395.1	n/a	n/a	na	Campylobacter upsaliensis (e-proteobacteria)	strain=NCTC11541	n/a	full	28080	50648_G01	assembly from type material	SAMEA4030738	n/a	2018-12-20	Complete Genome
Campylobacter ureolyticus (e-proteobacteria)	GCF_900460885.1	FALSE	33387	100x	major	n/a	SC	PRJEB6403	UFUU01	GCA_900460885.1	n/a	n/a	na	Campylobacter ureolyticus (e-proteobacteria)	strain=NCTC10941	n/a	full	827	53694_D01	assembly from type material	SAMEA87358168	n/a	2018-08-07	Contig
Candidatus Kinetoplastibacterium crithidii (ex Angomonas deanei ATCC 30255)	GCF_000319225.1	FALSE	30255	n/a	major	n/a	LNCC	PRJNA168418	n/a	GCA_000319225.1	n/a	RC12	na	Candidatus Kinetoplastibacterium crithidii (ex Angomonas deanei ATCC 30255) (b-proteobacteria)	n/a	n/a	full	1267577	ASM31922v1	n/a	SAMN02641519	n/a	2012-12-11	Complete Genome
Canicola haemoglobinophilus (g-proteobacteria)	GCF_900450725.1	FALSE	19416	100x	major	Representative Genome	SC	PRJEB6403	UGHF01	GCA_900450725.1	n/a	n/a	na	Canicola haemoglobinophilus (g-proteobacteria)	strain=NCTC1659	n/a	full	733	49595_B01	assembly from type material	SAMEA4076724	n/a	2018-08-01	Contig
Capnocytophaga canimorsus (CFB group bacteria)	GCF_900460905.1	FALSE	35979	100x	major	n/a	SC	PRJEB6403	UFUS01	GCA_900460905.1	n/a	n/a	na	Capnocytophaga canimorsus (CFB group bacteria)	strain=NCTC12242	n/a	full	28188	51342_G02	assembly from type material	SAMEA44550418	n/a	2018-07-25	Contig
Capnocytophaga cynodegmi	GCF_000827655.1	FALSE	49044	25x	major	n/a	BIOZENTRUM, UNIVERSITY OF BASEL	PRJEB8053	CDOF01	GCA_000827655.1	n/a	n/a	na	Capnocytophaga cynodegmi (CFB group bacteria)	strain=Ccyn_ATCC49044	n/a	full	28189	Ccyn49044.1	n/a	SAMEA3180124	n/a	2015-01-21	Contig
Capnocytophaga gingivalis ATCC 33624	GCF_000174755.1	TRUE	33624	n/a	major	n/a	J. Craig Venter Institute	PRJNA31387	ACLQ01	GCA_000174755.1	n/a	n/a	na	Capnocytophaga gingivalis ATCC 33624 (CFB group bacteria)	strain=ATCC 33624	n/a	full	553178	ASM17475v1	assembly from type material	SAMN00001917	n/a	2009-04-29	Contig
Capnocytophaga granulosa (CFB group bacteria)	GCF_900446675.1	FALSE	51502	100x	major	Representative Genome	SC	PRJEB6403	UFVE01	GCA_900446675.1	n/a	n/a	na	Capnocytophaga granulosa (CFB group bacteria)	strain=NCTC12948	n/a	full	45242	51334_C01	assembly from type material	SAMEA44542168	n/a	2018-08-07	Contig
Capnocytophaga granulosa ATCC 51502	GCF_000411115.1	FALSE	51502	99.0x	major	n/a	Broad Institute	PRJNA41985	ADDA01	GCA_000411115.1	n/a	n/a	na	Capnocytophaga granulosa ATCC 51502 (CFB group bacteria)	strain=ATCC 51502	newbler v. rd454_mapasm_08172010	full	641143	Capn_gran_ATCC_51502_V1	assembly from type material	SAMN02595375	454	2013-06-14	Scaffold
Capnocytophaga haemolytica (CFB group bacteria)	GCF_900187255.1	FALSE	51501	129x	major	Representative Genome	SC	PRJEB6403	n/a	GCA_900187255.1	n/a	n/a	na	Capnocytophaga haemolytica (CFB group bacteria)	strain=NCTC12947	n/a	full	45243	51184_F02	assembly from type material	SAMEA44541418	n/a	2017-08-15	Complete Genome
Capnocytophaga ochracea (CFB group bacteria)	GCF_900618145.1	FALSE	35223	100x	major	n/a	SC	PRJEB6403	UYIQ01	GCA_900618145.1	n/a	n/a	na	Capnocytophaga ochracea (CFB group bacteria)	strain=NCTC11458	n/a	full	1018	NCTC11458	n/a	SAMEA104210766	n/a	2018-12-05	Contig
Capnocytophaga sputigena (CFB group bacteria)	GCF_900446695.1	FALSE	33612	100x	major	n/a	SC	PRJEB6403	UAVP01	GCA_900446695.1	n/a	n/a	na	Capnocytophaga sputigena (CFB group bacteria)	strain=NCTC11653	n/a	full	1019	48903_C01	assembly from type material	SAMEA4063027	n/a	2018-06-28	Contig
Capnocytophaga sputigena ATCC 33612	GCF_000173675.1	FALSE	33612	n/a	major	n/a	J. Craig Venter Institute	PRJNA30997	ABZV01	GCA_000173675.1	n/a	n/a	na	Capnocytophaga sputigena ATCC 33612 (CFB group bacteria)	strain=Capno	n/a	full	553177	ASM17367v1	n/a	SAMN00000681	n/a	2008-11-21	Contig
Cardiobacterium hominis (g-proteobacteria)	GCF_900637305.1	TRUE	15826	100x	major	Representative Genome	SC	PRJEB6403	n/a	GCA_900637305.1	n/a	n/a	na	Cardiobacterium hominis (g-proteobacteria)	strain=NCTC10426	n/a	full	2718	50618_F02	assembly from type material	SAMEA4412685	n/a	2018-12-20	Complete Genome
Cardiobacterium hominis ATCC 15826	GCF_000160655.1	TRUE	15826	n/a	major	n/a	Baylor College of Medicine	PRJNA37269	ACKY01	GCA_000160655.1	n/a	n/a	na	Cardiobacterium hominis ATCC 15826 (g-proteobacteria)	strain=ATCC 15826	n/a	full	638300	ASM16065v1	assembly from type material	SAMN00120585	n/a	2009-07-08	Scaffold
Cardiobacterium valvarum (g-proteobacteria)	GCF_900460955.1	FALSE	BAA-694	100x	major	Representative Genome	SC	PRJEB6403	UFUW01	GCA_900460955.1	n/a	n/a	na	Cardiobacterium valvarum (g-proteobacteria)	strain=NCTC13294	n/a	full	194702	51726_F01	assembly from type material	SAMEA4412709	n/a	2018-08-07	Contig
Carnimonas nigrificans ATCC BAA-78	GCF_000526695.1	FALSE	BAA-78	Unknown	major	Representative Genome	DOE Joint Genome Institute	PRJNA204107	JAGO01	GCA_000526695.1	n/a	n/a	na	Carnimonas nigrificans ATCC BAA-78 (g-proteobacteria)	strain=ATCC BAA-78	Unknown program v. before 2013-10-18	full	1336245	ASM52669v1	assembly from type material	SAMN02584972	Illumina HiSeq 2000	2014-01-14	Contig
Carnobacterium divergens (firmicutes)	GCF_900446755.1	FALSE	35677	100x	major	n/a	SC	PRJEB6403	UFVP01	GCA_900446755.1	n/a	n/a	na	Carnobacterium divergens (firmicutes)	strain=NCTC13772	n/a	full	2748	48290_G02	assembly from type material	SAMEA4040485	n/a	2018-08-07	Contig
Carnobacterium maltaromaticum ATCC 35586	GCF_000238575.1	FALSE	35586	66x	major	n/a	University of Copenhagen	PRJNA73249	AGNS01	GCA_000238575.2	n/a	n/a	na	Carnobacterium maltaromaticum ATCC 35586 (firmicutes)	strain=ATCC 35586	Newbler v. 2.0.01.14	full	1087479	ASM23857v2	assembly from synonym type material	SAMN02471708	454	2011-12-15	Contig
Catonella morbi ATCC 51271	GCF_000160035.2	FALSE	51271	21.4x	major	Representative Genome	Washington University Genome Sequencing Center	PRJNA33121	ACIL03	GCA_000160035.2	n/a	n/a	na	Catonella morbi ATCC 51271 (firmicutes)	strain=ATCC 51271	Newbler v. 2.0.0-PostRelease-1/21/2009	full	592026	ASM16003v2	assembly from type material	SAMN02436865	454	2013-10-31	Scaffold
Caulobacter segnis ATCC 21756	GCF_000092285.1	FALSE	21756	n/a	major	n/a	US DOE Joint Genome Institute	PRJNA37277	n/a	GCA_000092285.1	n/a	n/a	na	Caulobacter segnis ATCC 21756 (a-proteobacteria)	strain=ATCC 21756	n/a	full	509190	ASM9228v1	assembly from type material	SAMN02598513	n/a	2010-04-30	Complete Genome
Cedecea davisae (enterobacteria)	GCF_900446735.1	FALSE	33431	100x	major	n/a	SC	PRJEB6403	UFVK01	GCA_900446735.1	n/a	n/a	na	Cedecea davisae (enterobacteria)	strain=NCTC13724	n/a	full	158484	45889_D01	assembly from type material	SAMEA3923595	n/a	2018-08-08	Contig
Cedecea lapagei (enterobacteria)	GCF_900635955.1	FALSE	33432	100x	major	Representative Genome	SC	PRJEB6403	n/a	GCA_900635955.1	n/a	n/a	na	Cedecea lapagei (enterobacteria)	strain=NCTC11466	n/a	full	158823	36672_A01	assembly from type material	SAMEA3282964	n/a	2018-12-20	Complete Genome
Cedecea neteri NBRC 105707 = ATCC 33855	GCF_001571265.1	FALSE	33855	109x	major	n/a	National Institute of Technology and Evaluation	PRJDB240	BCTL01	GCA_001571265.1	n/a	n/a	na	Cedecea neteri NBRC 105707 = ATCC 33855 (enterobacteria)	strain=NBRC 105707	newbler v. 3.0	full	1216978	ASM157126v1	assembly from type material	SAMD00046737	Illumina HiSeq 1000	2016-02-18	Contig
Cellulomonas denverensis	GCF_012396125.1	TRUE	BAA-788	399.4x	major	n/a	Bacterial Special Pathogens Branch (CDC)	PRJNA622446	JAAXOX01	GCA_012396125.1	n/a	n/a	na	Cellulomonas denverensis (high GC Gram+)	strain=ATCC BAA-788	SPAdes v. 3.13.0	full	264297	ASM1239612v1	assembly from type material	SAMN14517865	NovaSeq	2020-04-15	Contig
Cellulomonas fimi (high GC Gram+)	GCF_900637695.1	TRUE	484	100x	major	n/a	SC	PRJEB6403	n/a	GCA_900637695.1	n/a	n/a	na	Cellulomonas fimi (high GC Gram+)	strain=NCTC7547	n/a	full	1708	52451_C01	assembly from type material	SAMEA24553168	n/a	2018-12-20	Complete Genome
Cellulomonas fimi ATCC 484	GCF_000212695.1	TRUE	484	30x	major	Representative Genome	US DOE Joint Genome Institute	PRJNA33691	n/a	GCA_000212695.1	n/a	n/a	na	Cellulomonas fimi ATCC 484 (high GC Gram+)	strain=ATCC 484	Newbler v. 2.3	full	590998	ASM21269v1	assembly from type material	SAMN00713615	454/Illumina	2011-05-09	Complete Genome
Cellulomonas gilvus ATCC 13127	GCF_000218545.1	FALSE	13127	30x	major	Representative Genome	US DOE Joint Genome Institute	PRJNA33853	n/a	GCA_000218545.1	n/a	n/a	na	Cellulomonas gilvus ATCC 13127 (high GC Gram+)	strain=ATCC 13127	Newbler v. 2.3	full	593907	ASM21854v1	assembly from type material	SAMN02232005	454/Illumina	2011-06-15	Complete Genome
Cellulomonas hominis	GCF_012396205.1	FALSE	BAA-786	167.0x	major	n/a	Bacterial Special Pathogens Branch (CDC)	PRJNA622446	JAAXOZ01	GCA_012396205.1	n/a	n/a	na	Cellulomonas hominis (high GC Gram+)	strain=ATCC BAA-786	SPAdes v. 3.13.0	full	156981	ASM1239620v1	n/a	SAMN14517863	NovaSeq	2020-04-15	Contig
Cellulomonas humilata	GCF_013359775.1	FALSE	25174	141.3x	major	Representative Genome	Indigo Agriculture	PRJNA633087	JABMCI01	GCA_013359775.1	n/a	n/a	na	Cellulomonas humilata (high GC Gram+)	strain=ATCC 25174	Megahit v. Version 1.1.2	full	144055	ASM1335977v1	assembly from type material	SAMN14931890	Illumina Miseq	2020-06-18	Contig
Cellulomonas septica	GCF_012396155.1	FALSE	BAA-787	70.7x	major	Representative Genome	Bacterial Special Pathogens Branch (CDC)	PRJNA622446	JAAXOY01	GCA_012396155.1	n/a	n/a	na	Cellulomonas septica (high GC Gram+)	strain=ATCC BAA-787	SPAdes v. 3.13.0	full	285080	ASM1239615v1	n/a	SAMN14517864	NovaSeq	2020-04-15	Contig
Cellulosimicrobium cellulans	GCF_005239305.1	TRUE	21606	12.0x	major	n/a	Peking University	PRJNA505736	RQIK01	GCA_005239305.1	n/a	n/a	na	Cellulosimicrobium cellulans (high GC Gram+)	strain=ATCC 21606	SOAPdenovo v. 2.04	full	1710	ASM523930v1	n/a	SAMN10434144	Illumina HiSeq	2019-05-07	Contig
Cetobacterium ceti	GCF_900167275.1	FALSE	700028	310x	major	Representative Genome	DOE - JOINT GENOME INSTITUTE	PRJEB19567	FUWX01	GCA_900167275.1	n/a	n/a	na	Cetobacterium ceti (fusobacteria)	strain=ATCC 700028	n/a	full	180163	IMG-taxon 2585428148 annotated assembly	assembly from type material	SAMN02745174	n/a	2017-03-04	Scaffold
Cetobacterium somerae ATCC BAA-474	GCF_000479045.1	FALSE	BAA-474	130x	major	Representative Genome	Washington University	PRJNA210739	AXZF01	GCA_000479045.1	n/a	n/a	na	Cetobacterium somerae ATCC BAA-474 (fusobacteria)	strain=ATCC BAA-474	Velvet v. 1.1.06	full	1319815	ASM47904v1	assembly from type material	SAMN02436737	Illumina	2013-10-23	Scaffold
Chloroherpeton thalassium ATCC 35110	GCF_000020525.1	FALSE	35110	n/a	major	Representative Genome	US DOE Joint Genome Institute	PRJNA29215	n/a	GCA_000020525.1	n/a	n/a	na	Chloroherpeton thalassium ATCC 35110 (green sulfur bacteria)	strain=ATCC 35110	n/a	full	517418	ASM2052v1	assembly from type material	SAMN02598461	n/a	2008-06-27	Complete Genome
Chromobacterium sp. ATCC 53434	GCF_002848345.1	TRUE	53434	225.0x	major	n/a	Harvard Medical School	PRJNA421332	n/a	GCA_002848345.1	n/a	n/a	na	Chromobacterium sp. ATCC 53434 (b-proteobacteria)	strain=ATCC 53434	Canu v. 1.6	full	2059672	ASM284834v1	n/a	SAMN08139260	PacBio	2017-12-28	Complete Genome
Chromobacterium subtsugae (b-proteobacteria)	GCF_019460125.1	FALSE	31532	48.5169x	major	n/a	University of Malaya	PRJNA729064	JAHDTB01	GCA_019460125.1	n/a	n/a	na	Chromobacterium subtsugae (b-proteobacteria)	strain=ATCC 31532	SPAdes v. 3.15.2	full	251747	ASM1946012v1	n/a	SAMN19109946	Illumina MiSeq	2021-08-08	Contig
Chromobacterium violaceum	GCF_002865685.1	FALSE	315322	138.0x	major	n/a	DOE Joint Genome Institute	PRJNA402426	PKBZ01	GCA_002865685.1	n/a	n/a	na	Chromobacterium violaceum (b-proteobacteria)	strain=ATCC 315322	HGAP v. 2.3.0	full	536	ASM286568v1	n/a	SAMN07621953	PacBio	2018-01-08	Contig
Chromobacterium violaceum (b-proteobacteria)	GCF_900446805.1	TRUE	12472	100x	major	n/a	SC	PRJEB6403	UFVI01	GCA_900446805.1	n/a	n/a	na	Chromobacterium violaceum (b-proteobacteria)	strain=NCTC9757	n/a	full	536	42552_D01	assembly from type material	SAMEA3643314	n/a	2018-08-08	Contig
Chromobacterium violaceum (b-proteobacteria)	GCF_900460965.1	FALSE	6357	100x	major	n/a	SC	PRJEB6403	UIGR01	GCA_900460965.1	n/a	n/a	na	Chromobacterium violaceum (b-proteobacteria)	strain=NCTC8684	n/a	full	536	35377_E01	n/a	SAMEA3182907	n/a	2018-08-08	Contig
Chromobacterium violaceum ATCC 12472	GCF_000007705.1	TRUE	12472	n/a	major	Representative Genome	LNCC, Brazil	PRJNA444	n/a	GCA_000007705.1	n/a	n/a	na	Chromobacterium violaceum ATCC 12472 (b-proteobacteria)	strain=ATCC 12472	n/a	full	243365	ASM770v1	assembly from type material	SAMN02603528	n/a	2003-08-22	Complete Genome
Chryseobacterium balustinum (CFB group bacteria)	GCF_900446785.1	FALSE	33487	100x	major	Representative Genome	SC	PRJEB6403	UAVR01	GCA_900446785.1	n/a	n/a	na	Chryseobacterium balustinum (CFB group bacteria)	strain=NCTC11212	n/a	full	246	52700_H01	assembly from type material	SAMEA48410668	n/a	2018-06-29	Contig
Chryseobacterium gleum (CFB group bacteria)	GCF_900636535.1	FALSE	35910	100x	major	Representative Genome	SC	PRJEB6403	n/a	GCA_900636535.1	n/a	n/a	na	Chryseobacterium gleum (CFB group bacteria)	strain=NCTC11432	n/a	full	250	42727_A01	assembly from type material	SAMEA3643324	n/a	2018-12-20	Complete Genome
Chryseobacterium gleum ATCC 35910	GCF_000143785.1	FALSE	35910	31.57x	major	n/a	Baylor College of Medicine	PRJNA30953	ACKQ02	GCA_000143785.1	n/a	n/a	na	Chryseobacterium gleum ATCC 35910 (CFB group bacteria)	strain=ATCC 35910	Newbler Assembler v. 2.3.10192009	full	525257	ASM14378v1	assembly from type material	SAMN00000627	454	2010-07-22	Scaffold
Chryseobacterium indologenes (CFB group bacteria)	GCF_900460995.1	FALSE	29897	100x	major	Representative Genome	SC	PRJEB6403	UIGS01	GCA_900460995.1	n/a	n/a	na	Chryseobacterium indologenes (CFB group bacteria)	strain=NCTC10796	n/a	full	253	42552_F01	assembly from type material	SAMEA3643317	n/a	2018-08-08	Contig
Chryseobacterium indoltheticum	GCF_003815915.1	FALSE	27950	119.54x	major	Representative Genome	Bacterial Special Pathogens Branch (CDC)	PRJNA498534	n/a	GCA_003815915.1	N/A (de novo assembly)	n/a	na	Chryseobacterium indoltheticum (CFB group bacteria)	strain=ATCC 27950	HGAP v. 3	full	254	ASM381591v1	assembly from type material	SAMN05421682	PacBio	2018-11-25	Complete Genome
Chryseobacterium indoltheticum	GCF_900156145.1	FALSE	27950	343x	major	n/a	DOE - JOINT GENOME INSTITUTE	PRJEB18846	FTMF01	GCA_900156145.1	n/a	n/a	na	Chryseobacterium indoltheticum (CFB group bacteria)	strain=ATCC 27950	n/a	full	254	IMG-taxon 2681813551 annotated assembly	assembly from type material	SAMN05421682	n/a	2017-01-14	Scaffold
Chryseobacterium indoltheticum (CFB group bacteria)	GCF_900446845.1	FALSE	27950	100x	major	n/a	SC	PRJEB6403	UFVS01	GCA_900446845.1	n/a	n/a	na	Chryseobacterium indoltheticum (CFB group bacteria)	strain=NCTC13560	n/a	full	254	58635_H01	n/a	SAMEA104307712	n/a	2018-08-08	Contig
Chryseobacterium piperi	GCF_002285635.2	FALSE	BAA-1782	250.0x	major	Representative Genome	FDA	PRJNA342323	n/a	GCA_002285635.2	n/a	n/a	na	Chryseobacterium piperi (CFB group bacteria)	strain=ATCC BAA-1782	HGAP v. v.3.0	full	558152	ASM228563v2	assembly from type material	SAMN07488153	PacBio	2017-10-18	Complete Genome
Citrobacter braakii	GCF_002075345.1	FALSE	51113	100.0x	major	n/a	Faculty of Pharmacy, University of Porto	PRJNA369027	NAEW01	GCA_002075345.1	n/a	n/a	na	Citrobacter braakii (enterobacteria)	strain=ATCC 51113	SPAdes v. 3.9.0	full	57706	ASM207534v1	assembly from type material	SAMN06219870	Illumina MiSeq	2017-03-30	Contig
Citrobacter freundii ATCC 8090 = MTCC 1658 = NBRC 12681	GCF_000312465.1	FALSE	8090	71.7x	major	n/a	Institute of Microbial Technology (IMTECH), Chandigarh	PRJNA177199	ANAV01	GCA_000312465.1	n/a	n/a	na	Citrobacter freundii ATCC 8090 = MTCC 1658 = NBRC 12681 (enterobacteria)	strain=MTCC 1658	Newbler v. 2.5.3	full	1006003	ASM31246v1	assembly from type material	SAMN02469678	454 GS FLX	2012-11-09	Contig
Citrobacter freundii ATCC 8090 = MTCC 1658 = NBRC 12681	GCF_000734905.1	FALSE	8090	10.0x	major	n/a	UW-GEL	PRJNA65519	JMTA01	GCA_000734905.1	n/a	n/a	na	Citrobacter freundii ATCC 8090 = MTCC 1658 = NBRC 12681 (enterobacteria)	strain=ATCC 8090	Newbler v. 2.5.3	full	1006003	ASM73490v1	assembly from type material	SAMN02742758	454	2014-07-28	Contig
Citrobacter freundii ATCC 8090 = MTCC 1658 = NBRC 12681	GCF_000759735.1	FALSE	8090	76x	major	n/a	National Institute of Technology and Evaluation	PRJDB10	BBMV01	GCA_000759735.1	n/a	n/a	na	Citrobacter freundii ATCC 8090 = MTCC 1658 = NBRC 12681 (enterobacteria)	strain=NBRC 12681	newbler v. 2.6	full	1006003	ASM75973v1	assembly from type material	SAMD00018684	454 GS-FLX Titanium; Illumina HiSeq 1000	2014-09-25	Contig
Citrobacter freundii ATCC 8090 = MTCC 1658 = NBRC 12681	GCF_011064845.1	FALSE	8090	269.0x	major	n/a	Lawrence Berkeley National Laboratory	PRJNA607328	n/a	GCA_011064845.1	n/a	n/a	na	Citrobacter freundii ATCC 8090 = MTCC 1658 = NBRC 12681 (enterobacteria)	strain=ATCC 8090	Unicycler v. v0.4.8-beta	full	1006003	ASM1106484v1	assembly from type material	SAMN14128751	Illumina MiSeq; Oxford Nanopore MinION	2020-03-05	Complete Genome
Citrobacter koseri (enterobacteria)	GCF_900461045.1	FALSE	25409	100x	major	n/a	SC	PRJEB6403	UAWE01	GCA_900461045.1	n/a	n/a	na	Citrobacter koseri (enterobacteria)	strain=NCTC10811	n/a	full	545	58833_G01	n/a	SAMEA104338401	n/a	2018-06-29	Contig
Citrobacter koseri ATCC BAA-895	GCF_000018045.1	TRUE	BAA-895	n/a	major	Representative Genome	The Citrobacter koseri Genome Sequencing Project	PRJNA12716	n/a	GCA_000018045.1	n/a	n/a	na	Citrobacter koseri ATCC BAA-895 (enterobacteria)	strain=ATCC BAA-895	n/a	full	290338	ASM1804v1	n/a	SAMN02603912	n/a	2007-09-11	Complete Genome
Citrobacter rodentium	GCF_000835925.1	TRUE	51459	50.0x	major	n/a	Liberty University	PRJNA261533	JXUN01	GCA_000835925.1	n/a	n/a	na	Citrobacter rodentium (enterobacteria)	strain=ATCC 51459	Bio Star Illumina v. JAN-2015	full	67825	ASM83592v1	n/a	SAMN03115005	Illumina MiSeq	2015-02-10	Contig
Citrobacter youngae (enterobacteria)	GCF_900638065.1	FALSE	29935	100x	major	n/a	SC	PRJEB6403	n/a	GCA_900638065.1	n/a	n/a	na	Citrobacter youngae (enterobacteria)	strain=NCTC13709	n/a	full	133448	55685_A01	assembly from type material	SAMEA103980411	n/a	2018-12-20	Complete Genome
Citrobacter youngae ATCC 29220	GCF_000155975.1	FALSE	29220	n/a	major	n/a	Washington University Genome Sequencing Center	PRJNA28665	ABWL02	GCA_000155975.1	n/a	n/a	na	Citrobacter youngae ATCC 29220 (enterobacteria)	strain=ATCC 29220	n/a	full	500640	ASM15597v1	n/a	SAMN02415622	n/a	2010-01-08	Scaffold
Clavibacter michiganensis subsp. insidiosus	GCF_003076355.1	FALSE	10253	117x	major	n/a	University of Minnesota, Twin Cities	PRJNA277880	n/a	GCA_003076355.1	n/a	n/a	na	Clavibacter michiganensis subsp. insidiosus (high GC Gram+)	strain=ATCC 10253	HGAP3 SMRT portal v. 2.2.0	full	33014	ASM307635v1	n/a	SAMN05441788	PacBio RSII	2018-05-01	Complete Genome
Clavibacter michiganensis subsp. michiganensis	GCF_009793185.1	TRUE	14456	250.0x	major	n/a	University of California	PRJNA476168	QLMU01	GCA_009793185.1	n/a	n/a	na	Clavibacter michiganensis subsp. michiganensis (high GC Gram+)	strain=ATCC 14456	SPAdes v. 3.11	full	33013	ASM979318v1	n/a	SAMN09427889	Illumina HiSeq	2019-12-23	Contig
Clavibacter michiganensis subsp. michiganensis	GCF_009796155.1	FALSE	10202	192.0x	major	n/a	University of California	PRJNA476179	QLMX01	GCA_009796155.1	n/a	n/a	na	Clavibacter michiganensis subsp. michiganensis (high GC Gram+)	strain=ATCC 10202	SPAdes v. 3.11	full	33013	ASM979615v1	n/a	SAMN09428084	Illumina HiSeq	2019-12-23	Contig
Clavibacter michiganensis subsp. sepedonicus	GCF_000069225.1	FALSE	33113	n/a	major	n/a	Sanger Institute	PRJNA184	n/a	GCA_000069225.1	n/a	n/a	na	Clavibacter michiganensis subsp. sepedonicus (high GC Gram+)	strain=ATCC33113	n/a	full	31964	ASM6922v1	assembly from type material	SAMEA1705948	n/a	2008-02-29	Complete Genome
Clavibacter michiganensis subsp. tessellarius	GCF_002240635.1	FALSE	33566	529.0x	major	n/a	Canadian Food Inspection Agency	PRJNA379105	MZMQ01	GCA_002240635.1	n/a	n/a	na	Clavibacter michiganensis subsp. tessellarius (high GC Gram+)	strain=ATCC 33566	Celera Assembler v. 1	full	31965	ASM224063v1	assembly from type material	SAMN06579315	PacBio	2017-03-24	Contig
Clostridioides difficile	GCF_008868185.1	TRUE	43598	53.0x	major	n/a	Signature Science, LLC	PRJNA573690	WBMC01	GCA_008868185.1	n/a	n/a	na	Clostridioides difficile (firmicutes)	strain=ATCC 43598	SPAdes v. 3.13.0	full	1496	ASM886818v1	n/a	SAMN12822030	Illumina MiSeq	2019-10-07	Contig
Clostridioides difficile ATCC 43255	GCF_000155025.1	TRUE	43255	28x	major	n/a	McGill University	PRJNA28559	ABKJ02	GCA_000155025.1	n/a	n/a	na	Clostridioides difficile ATCC 43255 (firmicutes)	strain=ATCC 43255	n/a	full	499175	cduab	n/a	SAMN02470534	n/a	2008-12-10	Chromosome
Clostridioides difficile ATCC 9689 = DSM 1296	GCF_000376285.1	TRUE	9689	Unknown	major	n/a	DOE Joint Genome Institute	PRJNA169800	AQWV01	GCA_000376285.1	n/a	n/a	na	Clostridioides difficile ATCC 9689 = DSM 1296 (firmicutes)	strain=ATCC 9689	Velvet v. 1.1.04; ALLPATHS v. r41043	full	1121308	ASM37628v1	assembly from type material	SAMN02441391	Illumina	2013-04-20	Contig
Clostridioides difficile ATCC 9689 = DSM 1296	GCF_000438845.1	TRUE	9689	Unknown	major	n/a	DOE Joint Genome Institute	PRJNA205963	AUOX01	GCA_000438845.1	n/a	n/a	na	Clostridioides difficile ATCC 9689 = DSM 1296 (firmicutes)	strain=DSM 1296	Unknown program v. before 2013-05-30	full	1121308	ASM43884v1	assembly from type material	SAMN02440800	Illumina HiSeq 2000	2013-07-19	Scaffold
Clostridioides difficile ATCC 9689 = DSM 1296	GCF_001077535.1	TRUE	9689	116x	major	n/a	Goettingen Genomics Laboratory	PRJNA281308	n/a	GCA_001077535.2	n/a	n/a	na	Clostridioides difficile ATCC 9689 = DSM 1296 (firmicutes)	strain=ATCC 9689 = DSM 1296	HGAP SMRTPortal v. 2.2.0	full	1121308	ASM107753v2	n/a	SAMN03486969	PacBio; Illumina GAIIx	2015-07-08	Complete Genome
Clostridium acetobutylicum	GCF_002216305.2	FALSE	55025	120.0x	major	n/a	The Ohio State University	PRJNA384327	NERI01	GCA_002216305.2	n/a	n/a	na	Clostridium acetobutylicum (firmicutes)	strain=ATCC 55025	SOAPdenovo v. 2.2	full	1488	ASM221630v2	n/a	SAMN06840644	Illumina HiSeq	2017-07-17	Scaffold
Clostridium acetobutylicum ATCC 824	GCF_000008765.1	TRUE	824	n/a	major	n/a	Genome Therapeutics	PRJNA77	n/a	GCA_000008765.1	n/a	n/a	na	Clostridium acetobutylicum ATCC 824 (firmicutes)	strain=ATCC 824	n/a	full	272562	ASM876v1	assembly from type material	SAMN02603243	n/a	2002-11-22	Complete Genome
Clostridium beijerinckii	GCF_002006125.1	FALSE	39058	233x	major	n/a	Georg-August-University Goettingen, Genomic and Applied Microbiology, Goettingen Genomics Laboratory	PRJNA322807	LZZF01	GCA_002006125.1	n/a	n/a	na	Clostridium beijerinckii (firmicutes)	strain=ATCC 39058	SPAdes v. 3.5.0	full	1520	ASM200612v1	n/a	SAMN05170528	Illumina	2017-02-23	Contig
Clostridium beijerinckii (firmicutes)	GCF_900447025.1	FALSE	25752	100x	major	n/a	SC	PRJEB6403	UARH01	GCA_900447025.1	n/a	n/a	na	Clostridium beijerinckii (firmicutes)	strain=NCTC13035	n/a	full	1520	52121_F02	assembly from type material	SAMEA4530646	n/a	2018-06-30	Contig
Clostridium beijerinckii ATCC 35702	GCF_000767745.1	TRUE	35702	914x	major	n/a	NCSU	PRJNA207367	n/a	GCA_000767745.1	n/a	n/a	na	Clostridium beijerinckii ATCC 35702 (firmicutes)	strain=SA-1	MAQ v. 0.7.1	full	864803	ASM76774v1	n/a	SAMN03120854	Sanger dideoxy sequencing; Illumina	2014-10-22	Complete Genome
Clostridium botulinum	GCF_001273165.1	FALSE	17843	404.885x	major	n/a	cBio Corp	PRJNA257008	LGIH01	GCA_001273165.1	n/a	n/a	na	Clostridium botulinum (firmicutes)	strain=ATCC 17843	Trimmomatic v. 0.32; SGA v. 0.10.13; iMetAMOS v. 1.5; samtools v1.1; FastQC v. 0.10.0; Spades v. 3.1.1; idba v1.1.1; Pilon v. 1.8; Quast v. 2.2; Prokka v. 1.7	full	1491	CBOT002-SEQ-1-ASM-1	n/a	SAMN03787459	IllUMINA MiSeq	2015-08-21	Contig
Clostridium botulinum	GCF_001273195.1	FALSE	23387	555.104x	major	n/a	cBio Corp	PRJNA257008	LGII01	GCA_001273195.1	n/a	n/a	na	Clostridium botulinum (firmicutes)	strain=ATCC 23387	Trimmomatic v. 0.32; SGA v. 0.10.13; iMetAMOS v. 1.5; samtools v. 1.1; FastQC v. 0.10.0; Spades v. 3.1.1; idba v1.1.1; Pilon v. 1.8; Quast v. 2.2; Prokka v. 1.7	full	1491	CBOT003-SEQ-1-ASM-1	n/a	SAMN03787460	IllUMINA MiSeq	2015-08-21	Contig
Clostridium botulinum	GCF_001273225.1	FALSE	9564	715.934x	major	n/a	cBio Corp	PRJNA257008	LGIJ01	GCA_001273225.1	n/a	n/a	na	Clostridium botulinum (firmicutes)	strain=ATCC 9564	Trimmomatic v. 0.32; SGA v. 0.10.13; iMetAMOS v. 1.5; samtools v1.1; FastQC v. 0.10.0; Spades v. 3.1.1; idba v1.1.1; Pilon v. 1.8; Quast v. 2.2; Prokka v. 1.7	full	1491	CBOT005-SEQ-1-ASM-1	n/a	SAMN03787461	IllUMINA MiSeq	2015-08-21	Contig
Clostridium botulinum	GCF_001273255.1	FALSE	17862	803.328x	major	n/a	cBio Corp	PRJNA257008	LGIK01	GCA_001273255.1	n/a	n/a	na	Clostridium botulinum (firmicutes)	strain=ATCC 17862	Trimmomatic v. 0.32; SGA v. 0.10.13; iMetAMOS v. 1.5; samtools v1.1; FastQC v. 0.10.0; Spades v. 3.1.1; idba v1.1.1; Pilon v. 1.8; Quast v. 2.2; Prokka v. 1.7	full	1491	CBOT006-SEQ-1-ASM-1	n/a	SAMN03787462	IllUMINA MiSeq	2015-08-21	Contig
Clostridium botulinum	GCF_001273275.1	FALSE	7949	912.753x	major	n/a	cBio Corp	PRJNA257008	LGIL01	GCA_001273275.1	n/a	n/a	na	Clostridium botulinum (firmicutes)	strain=ATCC 7949	Trimmomatic v. 0.32; SGA v. 0.10.13; iMetAMOS v. 1.5; samtools v1.1; FastQC v. 0.10.0; Spades v. 3.1.1; idba v1.1.1; Pilon v. 1.8; Quast v. 2.2; Prokka v. 1.7	full	1491	CBOT007-SEQ-1-ASM-1	n/a	SAMN03787463	IllUMINA MiSeq	2015-08-21	Contig
Clostridium botulinum	GCF_001276965.1	FALSE	17786	669.701x	major	n/a	cBio Corp	PRJNA257008	LHUM01	GCA_001276965.1	n/a	n/a	na	Clostridium botulinum (firmicutes)	strain=ATCC 17786	Trimmomatic v. 0.32; SGA v. 0.10.13; iMetAMOS v. 1.5; samtools v. 1.1; FastQC v. 0.10.0; Spades v. 3.1.1; idba v. 1.1.1; Pilon v. 1.8; Quast v. 2.2; Prokka v. 1.7	full	1491	CBOT008-SEQ-1-ASM-1	n/a	SAMN03862114	Illumina MiSeq	2015-08-31	Contig
Clostridium botulinum	GCF_001276985.1	FALSE	25763	518.311x	major	n/a	cBio Corp	PRJNA257008	LHUL01	GCA_001276985.1	n/a	n/a	na	Clostridium botulinum (firmicutes)	strain=ATCC 25763	Trimmomatic v. 0.32; SGA v. 0.10.13; iMetAMOS v. 1.5; samtools v. 1.1; FastQC v. 0.10.0; Spades v. 3.1.1; idba v. 1.1.1; Pilon v. 1.8; Quast v. 2.2; Prokka v. 1.7	full	1491	CBOT009-SEQ-1-ASM-1	assembly from type material	SAMN03862115	Illumina MiSeq	2015-08-31	Contig
Clostridium botulinum	GCF_001573235.1	FALSE	17843	110.0x	major	n/a	Northern Arizona University	PRJNA286797	LFOL01	GCA_001573235.1	n/a	n/a	na	Clostridium botulinum (firmicutes)	strain=ATCC 17843 (B5)	SPAdes v. 3.0.0	full	1491	ASM157323v1	n/a	SAMN03779986	Illumina GAIIx	2016-02-25	Contig
Clostridium botulinum	GCF_001573315.1	FALSE	449	91.0x	major	n/a	Northern Arizona University	PRJNA286797	LFOO01	GCA_001573315.1	n/a	n/a	na	Clostridium botulinum (firmicutes)	strain=ATCC 449	SPAdes v. 3.0.0	full	1491	ASM157331v1	n/a	SAMN03779947	Illumina GAIIx	2016-02-25	Contig
Clostridium botulinum	GCF_001573695.1	FALSE	9564	144.0x	major	n/a	Northern Arizona University	PRJNA286797	LFPG01	GCA_001573695.1	n/a	n/a	na	Clostridium botulinum (firmicutes)	strain=ATCC 9564	SPAdes v. 3.0.0	full	1491	ASM157369v1	n/a	SAMN03779996	Illumina GAIIx	2016-02-25	Contig
Clostridium botulinum	GCF_003610755.1	FALSE	17841	164.0x	major	n/a	Northern Arizona University	PRJNA353866	QRAB01	GCA_003610755.1	n/a	n/a	na	Clostridium botulinum (firmicutes)	strain=ATCC 17841	SPAdes v. May-2018	full	1491	ASM361075v1	n/a	SAMN09725232	Illumina MiSeq	2018-10-02	Contig
Clostridium botulinum (firmicutes)	GCF_009733885.1	FALSE	3502	285.0x	major	n/a	JETEMA	PRJNA589706	n/a	GCA_009733885.1	n/a	n/a	na	Clostridium botulinum (firmicutes)	strain=NCTC 13319	HGAP v. 3	full	1491	ASM973388v1	n/a	SAMN13288210	PacBio RSII; Illumina HiSeq	2019-12-06	Complete Genome
Clostridium botulinum A str. ATCC 19397	GCF_000017025.1	FALSE	19397	n/a	major	n/a	Los Alamos National Laboratory	PRJNA19517	n/a	GCA_000017025.1	n/a	n/a	na	Clostridium botulinum A str. ATCC 19397 (firmicutes)	strain=ATCC 19397	n/a	full	441770	ASM1702v1	n/a	SAMN02603532	n/a	2007-07-20	Complete Genome
Clostridium botulinum A str. ATCC 3502	GCF_000063585.1	FALSE	3502	n/a	major	n/a	Sanger Institute	PRJNA193	n/a	GCA_000063585.1	n/a	n/a	na	Clostridium botulinum A str. ATCC 3502 (firmicutes)	strain=ATCC 3502	n/a	full	413999	ASM6358v1	n/a	SAMEA1705919	n/a	2007-05-24	Complete Genome
Clostridium butyricum	GCF_011017415.1	FALSE	43755	20x	major	n/a	University of Surrey	PRJNA517184	SWXL01	GCA_011017415.1	n/a	n/a	na	Clostridium butyricum (firmicutes)	strain=ATCC 43755	SPAdes v. 3.13.0	full	1492	ASM1101741v1	n/a	SAMN11521329	Illumina MiSeq	2020-02-25	Contig
Clostridium cochlearium (firmicutes)	GCF_900187165.1	FALSE	17787	175x	major	Representative Genome	SC	PRJEB6403	n/a	GCA_900187165.1	n/a	n/a	na	Clostridium cochlearium (firmicutes)	strain=NCTC13027	n/a	full	1494	52121_G02	assembly from type material	SAMEA4530647	n/a	2017-08-15	Complete Genome
Clostridium cochlearium (firmicutes)	GCF_900446985.1	FALSE	19407	100x	major	n/a	SC	PRJEB6403	UFWH01	GCA_900446985.1	n/a	n/a	na	Clostridium cochlearium (firmicutes)	strain=NCTC2909	n/a	full	1494	52363_D02	n/a	SAMEA4556076	n/a	2018-07-25	Contig
Clostridium cochlearium (firmicutes)	GCF_900446995.1	FALSE	17794	100x	major	n/a	SC	PRJEB6403	UAWC01	GCA_900446995.1	n/a	n/a	na	Clostridium cochlearium (firmicutes)	strain=NCTC13028	n/a	full	1494	53750_H02	assembly from synonym type material	SAMEA101167168	n/a	2018-06-28	Contig
Clostridium fallax (firmicutes)	GCF_900461065.1	FALSE	19400	100x	major	n/a	SC	PRJEB6403	UAVV01	GCA_900461065.1	n/a	n/a	na	Clostridium fallax (firmicutes)	strain=NCTC8380	n/a	full	1533	51485_E02	assembly from type material	SAMEA4504040	n/a	2018-06-28	Contig
Clostridium formicaceticum	GCF_001854185.1	FALSE	27076	119.0x	major	n/a	The Ohio State University	PRJNA345142	n/a	GCA_001854185.1	n/a	n/a	na	Clostridium formicaceticum (firmicutes)	strain=ATCC 27076	SMRT Analysis v. 2.3.0	full	1497	ASM185418v1	assembly from type material	SAMN05858599	PacBio; Illumina HiSeq	2016-10-26	Complete Genome
Clostridium novyi A str. NCTC 538 (firmicutes)	GCF_000725865.2	FALSE	19402	66.0x	major	n/a	National Veterinary Institute (SVA)	PRJNA233475	JENK01	GCA_000725865.2	n/a	n/a	na	Clostridium novyi A str. NCTC 538 (firmicutes)	strain=NCTC 538	Newbler v. 2.6	full	1443120	NCTC538_1.0	n/a	SAMN02593761	454; Illumina HiSeq	2015-06-26	Contig
Clostridium novyi B str. ATCC 27606	GCF_000724245.2	FALSE	27606	76.0x	major	n/a	National Veterinary Institute (SVA)	PRJNA233467	JENW01	GCA_000724245.2	n/a	n/a	na	Clostridium novyi B str. ATCC 27606 (firmicutes)	strain=ATCC 27606	SPAdes v. 3.0.0; MIRA v. 3.4.0	full	1443123	ATCC27606_1.0	n/a	SAMN02593756	Illumina MiSeq	2015-06-26	Contig
Clostridium paraputrificum (firmicutes)	GCF_900447045.1	FALSE	25780	100x	major	n/a	SC	PRJEB6403	UAWH01	GCA_900447045.1	n/a	n/a	na	Clostridium paraputrificum (firmicutes)	strain=NCTC11833	n/a	full	29363	52087_F01	assembly from type material	SAMEA4530643	n/a	2018-06-29	Contig
Clostridium pasteurianum DSM 525 = ATCC 6013	GCF_000330945.1	TRUE	6013	100.0x	major	n/a	Institute of Bioprocess and Biosystems Engineering	PRJNA182067	ANZB01	GCA_000330945.1	n/a	n/a	na	Clostridium pasteurianum DSM 525 = ATCC 6013 (firmicutes)	strain=DSM 525	SOAPdenovo v. 1.05	full	1262449	Cpasteurianum_V1	assembly from type material	SAMN02469956	Illumina HiSeq	2013-01-03	Contig
Clostridium pasteurianum DSM 525 = ATCC 6013	GCF_000724205.2	TRUE	6013	250.0x	major	n/a	Oak Ridge National Laboratory	PRJNA182388	JPGY02	GCA_000724205.3	n/a	n/a	na	Clostridium pasteurianum DSM 525 = ATCC 6013 (firmicutes)	strain=ATCC 6013	SMRTanalysis v. 2.2	full	1262449	ASM72420v3	assembly from type material	SAMN01821297	PacBio	2015-11-17	Contig
Clostridium pasteurianum DSM 525 = ATCC 6013	GCF_000807175.1	TRUE	6013	n/a	major	n/a	Georg-August-University Goettingen, Genomic and Applied Microbiology, Goettingen Genomics Laboratory	PRJNA258202	n/a	GCA_000807175.1	n/a	n/a	na	Clostridium pasteurianum DSM 525 = ATCC 6013 (firmicutes)	strain=ATCC 6013	Mira v. 3.4	full	1262449	ASM80717v1	assembly from type material	SAMN02990137	Sanger dideoxy sequencing; 454; Illumina	2014-12-23	Complete Genome
Clostridium pasteurianum DSM 525 = ATCC 6013	GCF_000807255.1	TRUE	6013	n/a	major	n/a	Georg-August-University Goettingen, Genomic and Applied Microbiology, Goettingen Genomics Laboratory	PRJNA258199	n/a	GCA_000807255.1	n/a	n/a	na	Clostridium pasteurianum DSM 525 = ATCC 6013 (firmicutes)	strain=DSM 525	Mira v. 3.4	full	1262449	ASM80725v1	assembly from type material	SAMN02990135	Sanger dideoxy sequencing; 454; Illumina	2014-12-23	Complete Genome
Clostridium pasteurianum DSM 525 = ATCC 6013	GCF_001856645.1	TRUE	6013	78.38	major	n/a	Papoutsakis Research Group	PRJNA299496	n/a	GCA_001856645.1	n/a	n/a	na	Clostridium pasteurianum DSM 525 = ATCC 6013 (firmicutes)	strain=ATCC 6013	RS_Resequencing.1 v. 2015-05-04	full	1262449	ASM185664v1	assembly from type material	SAMN04208873	Pacific Biosciences	2016-10-31	Complete Genome
Clostridium perfringens (firmicutes)	GCF_900447035.1	FALSE	12925	100x	major	n/a	SC	PRJEB6403	UFWT01	GCA_900447035.1	n/a	n/a	na	Clostridium perfringens (firmicutes)	strain=NCTC9851	n/a	full	1502	48450_D02	n/a	SAMEA4063014	n/a	2018-08-07	Contig
Clostridium perfringens (firmicutes)	GCF_900461135.1	FALSE	12920	100x	major	n/a	SC	PRJEB6403	UFXM01	GCA_900461135.1	n/a	n/a	na	Clostridium perfringens (firmicutes)	strain=NCTC8679	n/a	full	1502	50377_E01	n/a	SAMEA4384061	n/a	2018-08-07	Contig
Clostridium perfringens (firmicutes)	GCF_900461145.1	FALSE	12915	100x	major	n/a	SC	PRJEB6403	UAVZ01	GCA_900461145.1	n/a	n/a	na	Clostridium perfringens (firmicutes)	strain=NCTC8359	n/a	full	1502	50618_C02	n/a	SAMEA4412683	n/a	2018-06-28	Contig
Clostridium perfringens (firmicutes)	GCF_900461155.1	FALSE	12921	100x	major	n/a	SC	PRJEB6403	UAWD01	GCA_900461155.1	n/a	n/a	na	Clostridium perfringens (firmicutes)	strain=NCTC8449	n/a	full	1502	51395_F01	n/a	SAMEA4475679	n/a	2018-06-28	Contig
Clostridium perfringens (firmicutes)	GCF_900461395.1	FALSE	14810	100x	major	n/a	SC	PRJEB6403	UFXH01	GCA_900461395.1	n/a	n/a	na	Clostridium perfringens (firmicutes)	strain=NCTC10240	n/a	full	1502	48450_F02	n/a	SAMEA4063016	n/a	2018-08-07	Contig
Clostridium perfringens (firmicutes)	GCF_901523095.1	FALSE	12919	100x	major	n/a	SC	PRJEB6403	CABEGM01	GCA_901523095.1	n/a	n/a	na	Clostridium perfringens (firmicutes)	strain=NCTC8678	n/a	full	1502	44310_E02	n/a	SAMEA3867459	n/a	2019-05-29	Contig
Clostridium perfringens ATCC 13124	GCF_000013285.1	TRUE	13124	n/a	major	Representative Genome	TIGR	PRJNA304	n/a	GCA_000013285.1	n/a	n/a	na	Clostridium perfringens ATCC 13124 (firmicutes)	strain=ATCC 13124	n/a	full	195103	ASM1328v1	assembly from type material	SAMN02604008	n/a	2006-07-25	Complete Genome
Clostridium perfringens B str. ATCC 3626	GCF_000171155.1	FALSE	3626	n/a	major	n/a	J. Craig Venter Institute	PRJNA20027	ABDV01	GCA_000171155.1	n/a	n/a	na	Clostridium perfringens B str. ATCC 3626 (firmicutes)	strain=ATCC 3626	n/a	full	451754	ASM17115v1	n/a	SAMN02436295	n/a	2007-07-11	Contig
Clostridium perfringens NCTC 8239 (firmicutes)	GCF_000171215.1	FALSE	12917	n/a	major	n/a	J. Craig Venter Institute	PRJNA20033	ABDY01	GCA_000171215.1	n/a	n/a	na	Clostridium perfringens NCTC 8239 (firmicutes)	strain=str. NCTC 8239	n/a	full	451757	ASM17121v1	n/a	SAMN02436239	n/a	2007-07-11	Contig
Clostridium perfringens NCTC 8239 (firmicutes)	GCF_902459515.1	FALSE	12917	176x	major	n/a	Quadram Institute Bioscience	PRJEB25764	CABPRS01	GCA_902459515.1	n/a	Clostridium perfringens	na	Clostridium perfringens NCTC 8239 (firmicutes)	strain=NCTC 8239	n/a	full	451757	NCTC8239	n/a	SAMEA5863110	n/a	2019-08-18	Contig
Clostridium putrefaciens (firmicutes)	GCF_900461105.1	FALSE	25486	100x	major	Representative Genome	SC	PRJEB6403	UFWZ01	GCA_900461105.1	n/a	n/a	na	Clostridium putrefaciens (firmicutes)	strain=NCTC9836	n/a	full	99675	52654_E01	assembly from type material	SAMEA37373668	n/a	2018-08-07	Contig
Clostridium saccharoperbutylacetonicum N1-4(HMT)	GCF_000334435.1	FALSE	27021	20.6x	major	n/a	CIB-CSIC	PRJNA186901	AOIF01	GCA_000334435.1	n/a	n/a	na	Clostridium saccharoperbutylacetonicum N1-4(HMT) (firmicutes)	strain=ATCC 27021	Newbler v. 2.6	full	931276	CloSac1.0	assembly from type material	SAMN02469458	454	2013-01-30	Contig
Clostridium scatologenes	GCF_000968375.1	FALSE	25775	21	major	Representative Genome	Nanjing Tech University	PRJNA265889	n/a	GCA_000968375.1	n/a	n/a	na	Clostridium scatologenes (firmicutes)	strain=ATCC 25775	Newbler v. 2.7	full	1548	ASM96837v1	assembly from type material	SAMN02721231	454	2015-04-02	Complete Genome
Clostridium sp. ATCC 25772	GCF_001573875.1	FALSE	25772	143.0x	major	n/a	Northern Arizona University	PRJNA286797	LFRG01	GCA_001573875.1	n/a	n/a	na	Clostridium sp. ATCC 25772 (firmicutes)	strain=ATCC 25772	SPAdes v. 3.0.0	full	1676991	ASM157387v1	n/a	SAMN03780007	Illumina GAIIx	2016-02-25	Contig
Clostridium sp. ATCC 29733	GCF_000466605.1	FALSE	29733	129x	major	n/a	Washington University	PRJNA181040	AWTA01	GCA_000466605.1	n/a	n/a	na	Clostridium sp. ATCC 29733 (firmicutes)	strain=ATCC 29733	Velvet v. 1.1.06	full	1507	ASM46660v1	n/a	SAMN02436888	Illumina	2013-09-12	Scaffold
Clostridium sp. ATCC BAA-442	GCF_000466445.2	FALSE	BAA-442	85x	minor	n/a	Washington University Genome Sequencing Center	PRJNA38735	AWSS01	GCA_000466445.2	n/a	n/a	na	Clostridium sp. ATCC BAA-442 (firmicutes)	strain=ATCC BAA-442	Velvet v. 1.1.06	full	649724	ASM46644v2	n/a	SAMN02436755	Illumina	2013-09-12	Scaffold
Clostridium sporogenes	GCF_001573855.1	TRUE	19404	112.0x	major	n/a	Northern Arizona University	PRJNA286797	LFPM01	GCA_001573855.1	n/a	n/a	na	Clostridium sporogenes (firmicutes)	strain=ATCC 19404	SPAdes v. 3.0.0	full	1509	ASM157385v1	n/a	SAMN03780005	Illumina GAIIx	2016-02-25	Contig
Clostridium sporogenes	GCF_002008145.1	TRUE	3584	201.0x	major	n/a	Institute for Environmental Health	PRJNA355889	MRAC01	GCA_002008145.1	n/a	n/a	na	Clostridium sporogenes (firmicutes)	strain=ATCC 3584	A5 v. 09/20/16	full	1509	ASM200814v1	assembly from type material	SAMN06094649	Illumina MiSeq	2017-02-28	Contig
Clostridium sporogenes (firmicutes)	GCF_011019475.1	TRUE	19404	20x	major	n/a	University of Surrey	PRJNA517184	SXFH01	GCA_011019475.1	n/a	n/a	na	Clostridium sporogenes (firmicutes)	strain=NCTC 532	SPAdes v. 3.13.0	full	1509	ASM1101947v1	n/a	SAMN11521125	Illumina MiSeq	2020-02-25	Contig
Clostridium sporogenes (firmicutes)	GCF_900461305.1	TRUE	3584	100x	major	n/a	SC	PRJEB6403	UAWJ01	GCA_900461305.1	n/a	n/a	na	Clostridium sporogenes (firmicutes)	strain=NCTC13020	n/a	full	1509	51470_G02	assembly from type material	SAMEA4504046	n/a	2018-06-29	Contig
Clostridium sporogenes ATCC 15579	GCF_000155085.1	FALSE	15579	n/a	major	n/a	Washington University Genome Sequencing Center	PRJNA20549	ABKW02	GCA_000155085.1	n/a	n/a	na	Clostridium sporogenes ATCC 15579 (firmicutes)	strain=ATCC 15579	n/a	full	471871	ASM15508v1	n/a	SAMN00000018	n/a	2008-04-21	Scaffold
Clostridium tetani	GCF_000762305.1	FALSE	19406	205.0x	major	n/a	FDA, Center for Biologics Evaluation and Research	PRJNA260197	JRGJ01	GCA_000762305.1	n/a	n/a	na	Clostridium tetani (firmicutes)	strain=ATCC 19406	GS De Novo Assembler v. 6	full	1513	ASM76230v1	assembly from type material	SAMN03018575	Illumina MiSeq	2014-10-02	Scaffold
Clostridium tetani	GCF_000762325.1	FALSE	453	228.0x	major	n/a	FDA, Center for Biologics Evaluation and Research	PRJNA260198	JRGI01	GCA_000762325.1	n/a	n/a	na	Clostridium tetani (firmicutes)	strain=ATCC 453	CLC NGS Cell v. 6	full	1513	ASM76232v1	n/a	SAMN03018576	Illumina MiSeq	2014-10-02	Scaffold
Clostridium tetani	GCF_900167265.1	FALSE	19406	441x	major	n/a	DOE - JOINT GENOME INSTITUTE	PRJEB19565	FUWT01	GCA_900167265.1	n/a	n/a	na	Clostridium tetani (firmicutes)	strain=ATCC 19406	n/a	full	1513	IMG-taxon 2585428146 annotated assembly	assembly from type material	SAMN02745112	n/a	2017-03-04	Scaffold
Clostridium tetani ATCC 454	GCF_000987095.1	FALSE	454	20.0x	major	n/a	Perelman School of Medicine, University of Penn.	PRJNA158341	LBNB01	GCA_000987095.1	n/a	n/a	na	Clostridium tetani ATCC 454 (firmicutes)	strain=ATCC 454	Newbler v. unknown	full	1172202	ASM98709v1	n/a	SAMN03579569	454	2015-05-01	Contig
Clostridium tetani ATCC 9441	GCF_000762315.2	FALSE	9441	154.0x	major	n/a	FDA, Center for Biologics Evaluation and Research	PRJNA260193	JRGH01	GCA_000762315.2	n/a	n/a	na	Clostridium tetani ATCC 9441 (firmicutes)	strain=ATCC 9441	CLC NGS Cell v. 6	full	1172203	ASM76231v2	n/a	SAMN03018574	Illumina MiSeq	2014-10-02	Contig
Clostridium tyrobutyricum DSM 2637 = ATCC 25755 = JCM 11008	GCF_000359585.1	FALSE	25755	100x	major	n/a	Nanjing university of technology	PRJNA194074	APMH01	GCA_000359585.1	n/a	n/a	na	Clostridium tyrobutyricum DSM 2637 = ATCC 25755 = JCM 11008 (firmicutes)	strain=ATCC 25755	SOAPdenovo v. 2.01	full	1121342	ATCC25755	assembly from type material	SAMN02470572	Illumina Hiseq 2000	2013-04-09	Contig
Clostridium tyrobutyricum DSM 2637 = ATCC 25755 = JCM 11008	GCF_000392375.2	FALSE	25755	18.32x	minor	n/a	Universita Cattolica' del Sacro Cuore	PRJNA198486	ARYO01	GCA_000392375.2	n/a	n/a	na	Clostridium tyrobutyricum DSM 2637 = ATCC 25755 = JCM 11008 (firmicutes)	strain=DSM 2637	Velvet v. 1.1.04	full	1121342	ASM39237v2	assembly from type material	SAMN02471386	Illumina	2013-05-14	Contig
Clostridium tyrobutyricum DSM 2637 = ATCC 25755 = JCM 11008	GCF_000429805.1	FALSE	25755	Unknown	major	n/a	DOE Joint Genome Institute	PRJNA185567	AUCO01	GCA_000429805.1	n/a	n/a	na	Clostridium tyrobutyricum DSM 2637 = ATCC 25755 = JCM 11008 (firmicutes)	strain=DSM 2637	Unknown program v. before 2013-04-04	full	1121342	ASM42980v1	assembly from type material	SAMN02440870	Illumina HiSeq 2000	2013-07-15	Scaffold
Clostridium ventriculi (firmicutes)	GCF_900456775.1	FALSE	29068	100x	major	n/a	SC	PRJEB6403	UAUL01	GCA_900456775.1	n/a	n/a	na	Clostridium ventriculi (firmicutes)	strain=NCTC12966	n/a	full	1267	53750_C02	assembly from type material	SAMEA101160418	n/a	2018-06-28	Contig
Collinsella aerofaciens (actinobacteria)	GCF_900461335.1	FALSE	25986	100x	major	n/a	SC	PRJEB6403	UFXC01	GCA_900461335.1	n/a	n/a	na	Collinsella aerofaciens (actinobacteria)	strain=NCTC11838	n/a	full	74426	50279_E02	assembly from type material	SAMEA4364217	n/a	2018-08-07	Contig
Collinsella aerofaciens ATCC 25986	GCF_000169035.1	FALSE	25986	n/a	major	n/a	Washington University Genome Sequencing Center	PRJNA18167	AAVN02	GCA_000169035.1	n/a	n/a	na	Collinsella aerofaciens ATCC 25986 (actinobacteria)	strain=ATCC 25986	n/a	full	411903	ASM16903v1	assembly from type material	SAMN00627067	n/a	2007-05-07	Contig
Collinsella aerofaciens ATCC 25986	GCF_010509075.1	FALSE	25986	140x (ONT) + 320x (Illumnina)	major	n/a	National Institute of Advanced Industrial Science and Technology, Biomedical Research Institute	PRJNA603246	n/a	GCA_010509075.1	n/a	n/a	na	Collinsella aerofaciens ATCC 25986 (actinobacteria)	strain=JCM 10188	Flye v. 2.5; Unicycler v. 0.4.7	full	411903	ASM1050907v1	assembly from type material	SAMN13925608	Illumina MiSeq (V2 chemistry, 2x251 bp reads); Oxford Nanopore MiniION (R9.4.1 flow cell)	2020-02-13	Complete Genome
Colwellia piezophila ATCC BAA-637	GCF_000378625.1	FALSE	BAA-637	Unknown	major	Representative Genome	DOE Joint Genome Institute	PRJNA182419	ARKQ01	GCA_000378625.1	n/a	n/a	na	Colwellia piezophila ATCC BAA-637 (g-proteobacteria)	strain=ATCC BAA-637	Velvet v. 1.1.04; ALLPATHS v. r41043	full	1265503	ASM37862v1	assembly from type material	SAMN02440473	Illumina HiSeq 2000	2013-04-23	Scaffold
Comamonas terrigena (b-proteobacteria)	GCF_900461435.1	FALSE	8461	100x	major	n/a	SC	PRJEB6403	UIGV01	GCA_900461435.1	n/a	n/a	na	Comamonas terrigena (b-proteobacteria)	strain=NCTC1937	n/a	full	32013	46693_E02	assembly from type material	SAMEA4557833	n/a	2018-08-08	Contig
Comamonas testosteroni (b-proteobacteria)	GCF_900461225.1	FALSE	11996	100x	major	n/a	SC	PRJEB6403	UFXL01	GCA_900461225.1	n/a	n/a	na	Comamonas testosteroni (b-proteobacteria)	strain=NCTC10698	n/a	full	285	51108_F01	assembly from type material	SAMEA4442462	n/a	2018-08-08	Contig
Comamonas testosteroni ATCC 11996	GCF_000241525.1	FALSE	11996	20.9x	major	n/a	Institute of Toxicology and Pharmacology for Natural Scientists, University Medical School, Schleswig-Holstein, Campus Kiel	PRJNA66095	AHIL01	GCA_000241525.2	n/a	n/a	na	Comamonas testosteroni ATCC 11996 (b-proteobacteria)	strain=ATCC 11996	Newbler v. 2.3	full	1009852	ASM24152v2	assembly from type material	SAMN02470044	454 FLX Titanium	2012-01-06	Contig
Comamonas testosteroni ATCC 11996	GCF_903797675.1	FALSE	11996	100x	major	n/a	HELMHOLTZ CENTRE FOR ENVIRONMENTAL RESEARCH - UFZ.	PRJEB38476	CAIGKA01	GCA_903797675.1	n/a	4	na	Comamonas testosteroni ATCC 11996 (b-proteobacteria)	n/a	n/a	full	1009852	B337	n/a	SAMEA6854746	n/a	2020-07-30	Scaffold
Companilactobacillus farciminis	GCF_004354695.1	FALSE	29644	60.0x	major	n/a	Carlsberg Research Laboratory	PRJNA434405	PUFN01	GCA_004354695.1	n/a	n/a	na	Companilactobacillus farciminis (firmicutes)	strain=ATCC 29644	ABySS v. 2.0	full	1612	ASM435469v1	assembly from type material	SAMN08556555	Illumina	2019-03-18	Contig
Coprococcus eutactus ATCC 27759	GCF_000154425.1	TRUE	27759	n/a	major	Representative Genome	Washington University Genome Sequencing Center	PRJNA18187	ABEY02	GCA_000154425.1	n/a	n/a	na	Coprococcus eutactus ATCC 27759 (firmicutes)	strain=ATCC 27759	n/a	full	411474	ASM15442v1	assembly from type material	SAMN00627069	n/a	2007-09-18	Scaffold
Corallococcus macrosporus	GCF_017302985.1	FALSE	29039	300x	major	n/a	University of Mississippi	PRJNA702492	JAFIMU01	GCA_017302985.1	n/a	n/a	na	Corallococcus macrosporus (d-proteobacteria)	strain=ATCC 29039	HGAP v. 9.0.0	full	35	ASM1730298v1	n/a	SAMN17960305	PacBio Sequel	2021-03-08	Contig
Corynebacterium accolens ATCC 49725	GCF_000159115.1	TRUE	49725	n/a	major	Representative Genome	Baylor College of Medicine	PRJNA31443	ACGD01	GCA_000159115.1	n/a	n/a	na	Corynebacterium accolens ATCC 49725 (high GC Gram+)	strain=ATCC 49725	n/a	full	525260	ASM15911v1	assembly from type material	SAMN00002226	n/a	2009-05-05	Scaffold
Corynebacterium accolens ATCC 49726	GCF_000146485.1	FALSE	49726	13.3x	major	n/a	Baylor College of Medicine	PRJNA50523	AEED01	GCA_000146485.1	n/a	n/a	na	Corynebacterium accolens ATCC 49726 (high GC Gram+)	strain=ATCC 49726	Newbler Assembler v. 2.0-01162009	full	862512	ASM14648v1	n/a	SAMN00139429	454	2010-09-01	Scaffold
Corynebacterium aurimucosum ATCC 700975	GCF_000022905.1	FALSE	700975	n/a	major	Representative Genome	Center for BioTechnology, Bielefeld University	PRJNA37279	n/a	GCA_000022905.1	n/a	n/a	na	Corynebacterium aurimucosum ATCC 700975 (high GC Gram+)	strain=DSM 44827; ATCC 700975	n/a	full	548476	ASM2290v1	assembly from synonym type material	SAMN02603064	n/a	2009-04-24	Complete Genome
Corynebacterium aurimucosum ATCC 700975	GCF_000174695.1	FALSE	700975	n/a	major	n/a	Baylor College of Medecine	PRJNA31451	ACLH01	GCA_000174695.1	n/a	n/a	na	Corynebacterium aurimucosum ATCC 700975 (high GC Gram+)	strain=ATCC 700975	n/a	full	548476	ASM17469v1	assembly from synonym type material	SAMN00138950	n/a	2009-04-27	Contig
Corynebacterium aurimucosum ATCC 700975	GCF_007672635.1	FALSE	700975	100x	major	n/a	BGI	PRJNA543692	VDSY01	GCA_007672635.1	n/a	n/a	na	Corynebacterium aurimucosum ATCC 700975 (high GC Gram+)	strain=DE0414	SPAdes v. v3.11.1	full	548476	ASM767263v1	n/a	SAMN11792574	BGISEQ	2019-07-30	Scaffold
Corynebacterium aurimucosum ATCC 700975	GCF_007672675.1	FALSE	700975	100x	major	n/a	BGI	PRJNA543692	VDTA01	GCA_007672675.1	n/a	n/a	na	Corynebacterium aurimucosum ATCC 700975 (high GC Gram+)	strain=DE0412	SPAdes v. v3.11.1	full	548476	ASM767267v1	n/a	SAMN11792572	BGISEQ	2019-07-30	Scaffold
Corynebacterium aurimucosum ATCC 700975	GCF_007672725.1	FALSE	700975	100x	major	n/a	BGI	PRJNA543692	VDTC01	GCA_007672725.1	n/a	n/a	na	Corynebacterium aurimucosum ATCC 700975 (high GC Gram+)	strain=DE0410	SPAdes v. v3.11.1	full	548476	ASM767272v1	n/a	SAMN11792570	BGISEQ	2019-07-30	Scaffold
Corynebacterium cystitidis (high GC Gram+)	GCF_900187295.1	FALSE	29593	231x	major	Representative Genome	SC	PRJEB6403	n/a	GCA_900187295.1	n/a	n/a	na	Corynebacterium cystitidis (high GC Gram+)	strain=NCTC11863	n/a	full	35757	52191_E01	assembly from type material	SAMEA4530656	n/a	2017-08-15	Complete Genome
Corynebacterium diphtheriae (high GC Gram+)	GCF_001457455.1	FALSE	27010	100x	major	Representative Genome	SC	PRJEB6403	n/a	GCA_001457455.1	n/a	n/a	na	Corynebacterium diphtheriae (high GC Gram+)	strain=NCTC11397	n/a	full	1717	NCTC11397	assembly from type material	SAMEA2517360	n/a	2015-03-22	Complete Genome
Corynebacterium genitalium ATCC 33030	GCF_000143825.1	FALSE	33030	25x	major	Representative Genome	Baylor College of Medicine	PRJNA34587	ACLJ02	GCA_000143825.1	n/a	n/a	na	Corynebacterium genitalium ATCC 33030 (high GC Gram+)	strain=ATCC 33030	Newbler Assembler v. 2.3-10192009	full	585529	ASM14382v1	n/a	SAMN00139184	454	2010-09-07	Chromosome
Corynebacterium glucuronolyticum ATCC 51866	GCF_000159595.1	FALSE	51866	n/a	major	n/a	Baylor College of Medicine	PRJNA31549	ACHF01	GCA_000159595.1	n/a	n/a	na	Corynebacterium glucuronolyticum ATCC 51866 (high GC Gram+)	strain=ATCC 51866	n/a	full	548478	ASM15959v1	assembly from synonym type material	SAMN00001463	n/a	2009-05-05	Scaffold
Corynebacterium glucuronolyticum ATCC 51867	GCF_000156595.1	FALSE	51867	n/a	major	n/a	Baylor College of Medicine	PRJNA30957	ABYP01	GCA_000156595.1	n/a	n/a	na	Corynebacterium glucuronolyticum ATCC 51867 (high GC Gram+)	strain=ATCC 51867	n/a	full	548477	ASM15659v1	n/a	SAMN00000629	n/a	2009-05-05	Scaffold
Corynebacterium glutamicum	GCF_000742715.1	FALSE	21831	82.9 x	major	n/a	KAIST	PRJNA246675	n/a	GCA_000742715.1	NC_003450.1 (used partially for finishing)	n/a	na	Corynebacterium glutamicum (high GC Gram+)	strain=ATCC 21831	Newbler v. 2.9	full	1718	ASM74271v1	n/a	SAMN02786782	454	2014-08-21	Complete Genome
Corynebacterium glutamicum	GCF_001687645.1	FALSE	13869	300x	major	n/a	Shanghai Institutes for Biological Sciences (SIBS) of Chinese Academy of Sciences (CAS)	PRJNA305665	n/a	GCA_001687645.1	n/a	n/a	na	Corynebacterium glutamicum (high GC Gram+)	strain=ATCC 13869	SPAdes v. 3.7.1	full	1718	ASM168764v1	n/a	SAMN04331495	Illumina HiSeq	2016-07-20	Complete Genome
Corynebacterium glutamicum	GCF_001912755.2	FALSE	13870	200.0x	minor	n/a	Shanghai Institutes for Biological Sciences (SIBS) of Chinese Academy of Sciences (CAS)	PRJNA305668	LOQV01	GCA_001912755.2	n/a	n/a	na	Corynebacterium glutamicum (high GC Gram+)	strain=ATCC 13870	SPAdes v. 3.5.0	full	1718	ASM191275v2	n/a	SAMN04331501	Illumina HiSeq	2016-12-21	Contig
Corynebacterium glutamicum	GCF_001912805.1	FALSE	21493	200.0x	major	n/a	Shanghai Institutes for Biological Sciences (SIBS) of Chinese Academy of Sciences (CAS)	PRJNA305677	LOQX01	GCA_001912805.1	n/a	n/a	na	Corynebacterium glutamicum (high GC Gram+)	strain=ATCC 21493	SPAdes v. 3.5.0	full	1718	ASM191280v1	n/a	SAMN04331507	Illumina HiSeq	2016-12-21	Contig
Corynebacterium glutamicum	GCF_002847405.1	TRUE	13032	12.0x	major	n/a	The catholic university of korea	PRJNA422954	n/a	GCA_002847405.1	n/a	n/a	na	Corynebacterium glutamicum (high GC Gram+)	strain=ATCC 13032	other v. 3	full	1718	ASM284740v1	assembly from type material	SAMN08211503	PacBio	2017-12-27	Complete Genome
Corynebacterium glutamicum	GCF_002847425.1	TRUE	13032	12.0x	major	n/a	The catholic university of korea	PRJNA422954	n/a	GCA_002847425.1	n/a	n/a	na	Corynebacterium glutamicum (high GC Gram+)	strain=HA	other v. 3	full	1718	ASM284742v1	n/a	SAMN08211528	PacBio	2017-12-27	Complete Genome
Corynebacterium glutamicum	GCF_011761195.1	TRUE	13032	412.0x	major	n/a	DOE Joint Genome Institute	PRJNA533344	JAAOYN01	GCA_011761195.1	n/a	n/a	na	Corynebacterium glutamicum (high GC Gram+)	strain=ATCC 13032	HGAP v. smrtlink/6.0.0.47835, HGAP 4 (0.2.1)	full	1718	ASM1176119v1	assembly from type material	SAMN12041038	PacBio	2020-03-27	Contig
Corynebacterium glutamicum	GCF_011761285.1	FALSE	13287	928.0x	major	n/a	DOE Joint Genome Institute	PRJNA546945	JAAOYZ01	GCA_011761285.1	n/a	n/a	na	Corynebacterium glutamicum (high GC Gram+)	strain=ATCC 13287	HGAP v. smrtlink/6.0.0.47835, HGAP 4 (0.2.1)	full	1718	ASM1176128v1	n/a	SAMN12024939	PacBio	2020-03-27	Contig
Corynebacterium glutamicum	GCF_013014865.1	FALSE	31831	25x	major	n/a	Kobe University	PRJDB8658	BLRJ01	GCA_013014865.1	n/a	n/a	na	Corynebacterium glutamicum (high GC Gram+)	strain=ATCC 31831	AssembleUnitig v. 1	full	1718	ASM1301486v1	n/a	SAMD00191681	PacBio RS II	2020-05-04	Contig
Corynebacterium glutamicum	GCF_013014885.1	FALSE	21799	25x	major	n/a	Kobe University	PRJDB8659	n/a	GCA_013014885.1	n/a	n/a	na	Corynebacterium glutamicum (high GC Gram+)	strain=ATCC 21799	AssembleUnitig v. 1	full	1718	ASM1301488v1	n/a	SAMD00192501	PacBio RS II	2020-05-01	Complete Genome
Corynebacterium glutamicum (high GC Gram+)	GCF_019551735.1	TRUE	21573	96.8x	major	n/a	marmara university	PRJNA690938	n/a	GCA_019551735.1	n/a	n/a	na	Corynebacterium glutamicum (high GC Gram+)	strain=ATCC 21573	Canu v. 1.8	full	1718	ASM1955173v1	n/a	SAMN17267891	Oxford Nanopore GridION	2021-08-11	Complete Genome
Corynebacterium glutamicum ATCC 13032	GCF_000011325.1	TRUE	13032	n/a	major	n/a	Kitasato Univ.	PRJNA307	n/a	GCA_000011325.1	n/a	n/a	na	Corynebacterium glutamicum ATCC 13032 (high GC Gram+)	strain=ATCC 13032	n/a	full	196627	ASM1132v1	assembly from type material	SAMD00061105	n/a	2004-02-18	Complete Genome
Corynebacterium glutamicum ATCC 13032	GCF_000196335.1	TRUE	13032	n/a	major	n/a	Universitaet Bielefeld	PRJNA13760	n/a	GCA_000196335.1	n/a	n/a	na	Corynebacterium glutamicum ATCC 13032 (high GC Gram+)	strain=DSM 20300 = ATCC 13032	n/a	full	196627	ASM19633v1	n/a	SAMEA3138338	n/a	2004-01-26	Complete Genome
Corynebacterium glutamicum ATCC 14067	GCF_000233355.2	FALSE	14067	12.0x	major	n/a	South China University of Technology	PRJNA72697	AGQQ02	GCA_000233355.3	n/a	n/a	na	Corynebacterium glutamicum ATCC 14067 (high GC Gram+)	strain=ATCC 14067	SOAPdenovo v. 2.04	full	1079988	Corynebacterium glutamicum ATCC14067	n/a	SAMN02471001	Illumina HiSeq	2014-06-20	Contig
Corynebacterium glutamicum ATCC 14067	GCF_002243555.1	FALSE	14067	94x	major	n/a	South China University of Technology	PRJNA391564	n/a	GCA_002243555.1	n/a	n/a	na	Corynebacterium glutamicum ATCC 14067 (high GC Gram+)	strain=ATCC 14067	SOAP2 and RS HGAP Assembly3 in SMRT Analysis v. 2.3.0	full	1079988	ASM224355v1	n/a	SAMN07270561	Illumina HiSeq 4000x; PacBio RSII	2017-08-08	Complete Genome
Corynebacterium glutamicum K051	GCF_000382905.1	TRUE	13032	n/a	major	n/a	Forschungszentrum Juelich GmbH	PRJNA157367	n/a	GCA_000382905.1	n/a	n/a	na	Corynebacterium glutamicum K051 (high GC Gram+)	strain=ATCC 13032 substr. K051	n/a	full	1204414	ASM38290v1	assembly from type material	SAMEA3138433	n/a	2012-04-23	Complete Genome
Corynebacterium imitans (high GC Gram+)	GCF_900187215.1	FALSE	700354	187x	major	Representative Genome	SC	PRJEB6403	n/a	GCA_900187215.1	n/a	n/a	na	Corynebacterium imitans (high GC Gram+)	strain=NCTC13015	n/a	full	156978	52295_D01	assembly from type material	SAMEA4535761	n/a	2017-08-15	Complete Genome
Corynebacterium jeikeium	GCF_001999385.1	FALSE	43734	70x	major	n/a	California Department of Public Health	PRJNA341407	MTGK01	GCA_001999385.1	n/a	n/a	na	Corynebacterium jeikeium (high GC Gram+)	strain=ATCC 43734	CLCbio Genomic Workbench v. 8.0.2	full	38289	ASM199938v1	assembly from type material	SAMN05721786	Illumina MiSeq	2017-02-13	Scaffold
Corynebacterium jeikeium (high GC Gram+)	GCF_900461185.1	FALSE	43734	100x	major	n/a	SC	PRJEB6403	UFXO01	GCA_900461185.1	n/a	n/a	na	Corynebacterium jeikeium (high GC Gram+)	strain=NCTC11913	n/a	full	38289	48853_B02	assembly from type material	SAMEA4017703	n/a	2018-08-07	Contig
Corynebacterium jeikeium ATCC 43734	GCF_000163435.1	FALSE	43734	n/a	major	n/a	BCM	PRJNA31445	ACYW01	GCA_000163435.1	n/a	n/a	na	Corynebacterium jeikeium ATCC 43734 (high GC Gram+)	strain=ATCC 43734	n/a	full	525262	ASM16343v1	assembly from type material	SAMN00001506	n/a	2009-09-22	Scaffold
Corynebacterium kutscheri (high GC Gram+)	GCF_900637565.1	FALSE	6944	100x	major	n/a	SC	PRJEB6403	n/a	GCA_900637565.1	n/a	n/a	na	Corynebacterium kutscheri (high GC Gram+)	strain=NCTC949	n/a	full	35755	51470_B02	n/a	SAMEA4504045	n/a	2018-12-20	Complete Genome
Corynebacterium kutscheri (high GC Gram+)	GCF_900637605.1	FALSE	15677	100x	major	n/a	SC	PRJEB6403	n/a	GCA_900637605.1	n/a	n/a	na	Corynebacterium kutscheri (high GC Gram+)	strain=NCTC11138	n/a	full	35755	52121_H02	assembly from type material	SAMEA4530649	n/a	2018-12-20	Complete Genome
Corynebacterium matruchotii	GCF_008868665.1	FALSE	14265	84.0x	major	n/a	Signature Science, LLC	PRJNA573690	WBMK01	GCA_008868665.1	n/a	n/a	na	Corynebacterium matruchotii (high GC Gram+)	strain=ATCC 14265	SPAdes v. 3.13.0	full	43768	ASM886866v1	n/a	SAMN12822022	Illumina MiSeq	2019-10-07	Contig
Corynebacterium matruchotii	GCF_011612265.2	FALSE	14266	399x	major	n/a	Forsyth Institute	PRJNA549513	n/a	GCA_011612265.2	n/a	n/a	na	Corynebacterium matruchotii (high GC Gram+)	strain=ATCC 14266	HGAP v. 4	full	43768	ASM1161226v2	assembly from type material	SAMN14365915	PacBio Sequel	2021-03-15	Complete Genome
Corynebacterium matruchotii (high GC Gram+)	GCF_900447555.1	FALSE	14266	100x	major	n/a	SC	PRJEB6403	UARK01	GCA_900447555.1	n/a	n/a	na	Corynebacterium matruchotii (high GC Gram+)	strain=NCTC10254	n/a	full	43768	51470_A02	assembly from type material	SAMEA4504044	n/a	2018-06-28	Contig
Corynebacterium matruchotii (high GC Gram+)	GCF_900638255.1	FALSE	19419	100x	major	n/a	SC	PRJEB6403	n/a	GCA_900638255.1	n/a	n/a	na	Corynebacterium matruchotii (high GC Gram+)	strain=NCTC10206	n/a	full	43768	56931_E02	n/a	SAMEA104167201	n/a	2018-12-20	Complete Genome
Corynebacterium matruchotii ATCC 14266	GCF_000175375.1	FALSE	14266	19.3x	major	Representative Genome	J. Craig Venter Institute	PRJNA31011	ACSH02	GCA_000175375.1	n/a	n/a	na	Corynebacterium matruchotii ATCC 14266 (high GC Gram+)	strain=ATCC 14266	Celera Assembler v. 5.3	full	553207	ASM17537v1	assembly from type material	SAMN00001942	454	2010-09-01	Contig
Corynebacterium matruchotii ATCC 33806	GCF_000158635.1	FALSE	33806	n/a	major	n/a	Washington University Genome Sequencing Center	PRJNA30771	ACEB01	GCA_000158635.1	n/a	n/a	na	Corynebacterium matruchotii ATCC 33806 (high GC Gram+)	strain=ATCC 33806	n/a	full	566549	ASM15863v1	n/a	SAMN00008817	n/a	2009-02-05	Scaffold
Corynebacterium minutissimum	GCF_000805675.1	FALSE	23348	250.0x	major	n/a	Centers for Disease Control & Prevention	PRJNA264738	JSEF01	GCA_000805675.1	n/a	n/a	na	Corynebacterium minutissimum (high GC Gram+)	strain=ATCC 23348	SPAdes v. v3.0.0	full	38301	ASM80567v1	assembly from type material	SAMN03140311	Illumina HiSeq	2014-12-19	Contig
Corynebacterium minutissimum (high GC Gram+)	GCF_900447475.1	FALSE	23349	100x	major	n/a	SC	PRJEB6403	UFXP01	GCA_900447475.1	n/a	n/a	na	Corynebacterium minutissimum (high GC Gram+)	strain=NCTC10289	n/a	full	38301	55064_H01	n/a	SAMEA104016176	n/a	2018-08-01	Contig
Corynebacterium minutissimum (high GC Gram+)	GCF_900478045.1	FALSE	23348	111x	major	Representative Genome	SC	PRJEB6403	n/a	GCA_900478045.1	n/a	n/a	na	Corynebacterium minutissimum (high GC Gram+)	strain=NCTC10288	n/a	full	38301	47555_C02	assembly from type material	SAMEA4030732	n/a	2018-06-17	Complete Genome
Corynebacterium minutissimum (high GC Gram+)	GCF_900637065.1	FALSE	23347	100x	major	n/a	SC	PRJEB6403	n/a	GCA_900637065.1	n/a	n/a	na	Corynebacterium minutissimum (high GC Gram+)	strain=NCTC10285	n/a	full	38301	46941_D01	n/a	SAMEA4017705	n/a	2018-12-20	Complete Genome
Corynebacterium mucifaciens	GCF_012396315.1	FALSE	700355	267.8x	major	Representative Genome	Bacterial Special Pathogens Branch (CDC)	PRJNA622446	JAAXPF01	GCA_012396315.1	n/a	n/a	na	Corynebacterium mucifaciens (high GC Gram+)	strain=ATCC 700355	SPAdes v. 3.13.0	full	57171	ASM1239631v1	assembly from type material	SAMN14517857	NovaSeq	2020-04-15	Contig
Corynebacterium otitidis ATCC 51513	GCF_000296405.1	FALSE	51513	214x	major	Representative Genome	Broad Institute	PRJNA52203	AHAE01	GCA_000296405.1	n/a	n/a	na	Corynebacterium otitidis ATCC 51513 (high GC Gram+)	strain=ATCC 51513	allpaths v. R39980	full	883169	Turi_otit_ATCC_51513_V1	assembly from type material	SAMN02463914	Illumina	2012-09-17	Scaffold
Corynebacterium otitidis ATCC 51513	GCF_000297795.2	FALSE	51513	n/a	major	n/a	Center for Biotechnology	PRJEB96	CAJZ01	GCA_000297795.2	n/a	n/a	na	Corynebacterium otitidis ATCC 51513 (high GC Gram+)	strain=ATCC 51513	n/a	full	883169	ASM29779v2	assembly from type material	SAMEA2272804	n/a	2012-10-12	Scaffold
Corynebacterium pilosum (high GC Gram+)	GCF_900447205.1	FALSE	29592	100x	major	Representative Genome	SC	PRJEB6403	UFXQ01	GCA_900447205.1	n/a	n/a	na	Corynebacterium pilosum (high GC Gram+)	strain=NCTC11862	n/a	full	35756	52184_C01	assembly from type material	SAMEA4530650	n/a	2018-08-01	Contig
Corynebacterium pseudogenitalium ATCC 33035	GCF_000156615.2	FALSE	33035	64.65x	major	n/a	Baylor College of Medicine	PRJNA30955	ABYQ02	GCA_000156615.2	n/a	n/a	na	Corynebacterium pseudogenitalium ATCC 33035 (high GC Gram+)	strain=ATCC 33035	Newbler Assembler v. 2.3.10192009	full	525264	ASM15661v2	n/a	SAMN00000628	454	2010-11-09	Scaffold
Corynebacterium pseudotuberculosis	GCF_002155265.1	FALSE	19410	178.57x	major	n/a	UFMG	PRJNA382169	n/a	GCA_002155265.1	n/a	n/a	na	Corynebacterium pseudotuberculosis (high GC Gram+)	strain=ATCC 19410	Newbler v. 2.9	full	1719	ASM215526v1	assembly from type material	SAMN06701041	IonTorrent	2017-05-22	Complete Genome
Corynebacterium pyruviciproducens ATCC BAA-1742	GCF_000411375.1	FALSE	BAA-1742	285.0x	major	Representative Genome	Broad Institute	PRJNA78965	ATBY01	GCA_000411375.1	n/a	n/a	na	Corynebacterium pyruviciproducens ATCC BAA-1742 (high GC Gram+)	strain=ATCC BAA-1742	allpaths v. R42721	full	1125779	Cory_pyru_17730_V1	assembly from type material	SAMN02596973	Illumina	2013-06-14	Scaffold
Corynebacterium renale (high GC Gram+)	GCF_900447255.1	FALSE	13401	100x	major	n/a	SC	PRJEB6403	UFYC01	GCA_900447255.1	n/a	n/a	na	Corynebacterium renale (high GC Gram+)	strain=NCTC11142	n/a	full	1724	45076_B02	n/a	SAMEA3893448	n/a	2018-08-01	Contig
Corynebacterium renale (high GC Gram+)	GCF_900475655.1	FALSE	10848	100x	major	n/a	SC	PRJEB6403	n/a	GCA_900475655.1	n/a	n/a	na	Corynebacterium renale (high GC Gram+)	strain=NCTC11140	n/a	full	1724	45076_A02	n/a	SAMEA3893447	n/a	2018-06-17	Complete Genome
Corynebacterium renale (high GC Gram+)	GCF_900478035.1	FALSE	19412	452x	major	Representative Genome	SC	PRJEB6403	n/a	GCA_900478035.1	n/a	n/a	na	Corynebacterium renale (high GC Gram+)	strain=NCTC7448	n/a	full	1724	47555_E02	assembly from type material	SAMEA4030736	n/a	2018-06-17	Complete Genome
Corynebacterium segmentosum (high GC Gram+)	GCF_900637825.1	FALSE	15677	100x	major	n/a	SC	PRJEB6403	n/a	GCA_900637825.1	n/a	n/a	na	Corynebacterium segmentosum (high GC Gram+)	strain=NCTC934	n/a	full	43990	52683_C03	n/a	SAMEA37377418	n/a	2018-12-20	Complete Genome
Corynebacterium sp. ATCC 6931	GCF_000755185.1	FALSE	6931	309x	major	n/a	Los Alamos National Laboratory	PRJNA244546	n/a	GCA_000755185.1	n/a	n/a	na	Corynebacterium sp. ATCC 6931 (high GC Gram+)	strain=ATCC 6931	Newbler v. 2.6; Velvet v. 1.2.08; Allpaths v. 44837; Phrap v. SPS - 4.24	full	1487956	ASM75518v1	n/a	SAMN02902856	Illumina	2014-09-16	Complete Genome
Corynebacterium stationis	GCF_001561975.1	FALSE	6872	310	major	n/a	Shanghai Institutes for Biological Sciences (SIBS) of Chinese Academy of Sciences (CAS)	PRJNA310025	n/a	GCA_001561975.1	n/a	n/a	na	Corynebacterium stationis (high GC Gram+)	strain=ATCC 6872	SPAdes v. 3.6.2	full	1705	ASM156197v1	n/a	SAMN04445726	Illumina HiSeq	2016-02-16	Complete Genome
Corynebacterium stationis	GCF_002214685.1	FALSE	21170	460x	major	n/a	Shanghai Institutes for Biological Sciences (SIBS) of Chinese Academy of Sciences (CAS)	PRJNA326997	n/a	GCA_002214685.1	n/a	n/a	na	Corynebacterium stationis (high GC Gram+)	strain=ATCC 21170	SPAdes v. 3.7.1 Assembly Name	full	1705	ASM221468v1	n/a	SAMN05300205	Illumina HiSeq	2017-07-05	Chromosome
Corynebacterium striatum (high GC Gram+)	GCF_900447675.1	TRUE	6940	100x	major	n/a	SC	PRJEB6403	UFXV01	GCA_900447675.1	n/a	n/a	na	Corynebacterium striatum (high GC Gram+)	strain=NCTC764	n/a	full	43770	51765_E02	assembly from type material	SAMEA4521472	n/a	2018-08-01	Contig
Corynebacterium striatum ATCC 6940	GCF_000159135.1	TRUE	6940	n/a	major	n/a	Baylor College of Medicine	PRJNA31449	ACGE01	GCA_000159135.1	n/a	n/a	na	Corynebacterium striatum ATCC 6940 (high GC Gram+)	strain=ATCC 6940	n/a	full	525268	ASM15913v1	assembly from type material	SAMN00001507	n/a	2009-05-05	Scaffold
Corynebacterium ulcerans (high GC Gram+)	GCF_900187135.1	FALSE	51799	298x	major	Representative Genome	SC	PRJEB6403	n/a	GCA_900187135.1	n/a	n/a	na	Corynebacterium ulcerans (high GC Gram+)	strain=NCTC7910	n/a	full	65058	51485_C02	assembly from type material	SAMEA4504038	n/a	2017-08-15	Complete Genome
Corynebacterium urealyticum (high GC Gram+)	GCF_900187235.1	FALSE	43042	264x	major	Representative Genome	SC	PRJEB6403	n/a	GCA_900187235.1	n/a	n/a	na	Corynebacterium urealyticum (high GC Gram+)	strain=NCTC12011	n/a	full	43771	52184_D01	assembly from type material	SAMEA4530651	n/a	2017-08-15	Complete Genome
Corynebacterium xerosis	GCF_000988235.1	FALSE	373	234.0x	major	n/a	Universidade Federal do Para	PRJNA280206	LAYS01	GCA_000988235.1	n/a	n/a	na	Corynebacterium xerosis (high GC Gram+)	strain=ATCC 373	Spades v. 3.1.0; Lasergene v. 11.2.1	full	1725	ASM98823v1	assembly from type material	SAMN03458390	IonTorrent	2015-05-05	Contig
Crocinitomix catalasitica ATCC 23190	GCF_000621625.1	FALSE	23190	Unknown	major	Representative Genome	DOE Joint Genome Institute	PRJNA223059	JHXV01	GCA_000621625.1	n/a	n/a	na	Crocinitomix catalasitica ATCC 23190 (CFB group bacteria)	strain=ATCC 23190	vpAllpaths v. r46652	full	1408433	ASM62162v1	assembly from type material	SAMN02744008	Illumina HiSeq 2000	2014-04-08	Scaffold
Crocosphaera subtropica ATCC 51142	GCF_000017845.1	FALSE	51142	n/a	major	n/a	Washington University (WashU)	PRJNA20319	n/a	GCA_000017845.1	n/a	n/a	na	Crocosphaera subtropica ATCC 51142 (cyanobacteria)	strain=ATCC 51142	n/a	full	43989	ASM1784v1	assembly from type material	SAMN02604312	n/a	2008-04-01	Complete Genome
Crocosphaera subtropica ATCC 51472	GCF_000231425.2	FALSE	51472	30x	major	Representative Genome	DOE Joint Genome Institute	PRJNA59973	AGJC02	GCA_000231425.3	n/a	n/a	na	Crocosphaera subtropica ATCC 51472 (cyanobacteria)	strain=ATCC 51472	Newbler v. 2.3	full	860575	ASM23142v3	n/a	SAMN02256525	454-GS-FLX-Titanium; Illumina HiSeq 2000	2014-01-06	Contig
Cronobacter muytjensii ATCC 51329	GCF_000409285.1	TRUE	51329	12.0x	major	n/a	Cronobacter Genus Genome Sequencing Consortium	PRJNA258403	AJKU01	GCA_000409285.1	n/a	n/a	na	Cronobacter muytjensii ATCC 51329 (enterobacteria)	strain=ATCC 51329	Celera Assembler v. 01-15-2011	full	1159613	Cmuy final contigs	assembly from type material	SAMN02952928	454	2013-06-07	Contig
Cronobacter muytjensii ATCC 51329	GCF_001277195.1	TRUE	51329	196	major	Representative Genome	Nestle Institute of Health Sciences	PRJNA291037	n/a	GCA_001277195.1	n/a	n/a	na	Cronobacter muytjensii ATCC 51329 (enterobacteria)	strain=ATCC 51329	HGAP v. 2.0	full	1159613	ASM127719v1	assembly from type material	SAMN03938713	PacBio	2015-09-01	Complete Genome
Cronobacter sakazakii	GCF_000982825.1	TRUE	29544	73X	major	n/a	Food-borne Pathogen Omics Research Center	PRJNA276173	n/a	GCA_000982825.1	n/a	n/a	na	Cronobacter sakazakii (enterobacteria)	strain=ATCC 29544	HGAP v. 2.0	full	28141	ASM98282v1	assembly from type material	SAMN03371468	PacBio	2015-04-30	Complete Genome
Cronobacter sakazakii	GCF_003515895.1	FALSE	29004	50x	major	n/a	FDA/CFSAN	PRJNA258403	QWKO01	GCA_003515895.1	n/a	n/a	na	Cronobacter sakazakii (enterobacteria)	strain=ATCC 29004	CLC NGS Cell v. 9	full	28141	ASM351589v1	n/a	SAMN09426136	Illumina MiSeq	2018-09-10	Contig
Cronobacter sakazakii ATCC BAA-894	GCF_000017665.1	TRUE	BAA-894	n/a	major	n/a	The Enterobacter sakazakii Genome Sequencing Project	PRJNA12720	n/a	GCA_000017665.1	n/a	n/a	na	Cronobacter sakazakii ATCC BAA-894 (enterobacteria)	strain=ATCC BAA-894	n/a	full	290339	ASM1766v1	n/a	SAMN02603913	n/a	2007-08-28	Complete Genome
Cupriavidus gilardii	GCF_013004615.1	FALSE	700815	80.6x	major	n/a	Bacterial Special Pathogens Branch (CDC)	PRJNA622446	JABEMD01	GCA_013004615.1	n/a	n/a	na	Cupriavidus gilardii (b-proteobacteria)	strain=ATCC 700815	SPAdes v. 3.13.0	full	82541	ASM1300461v1	assembly from type material	SAMN14517833	NovaSeq	2020-05-10	Contig
Curtobacterium luteum	GCF_013359885.1	FALSE	15830	125.7x	major	n/a	Indigo Agriculture	PRJNA633087	JABMCD01	GCA_013359885.1	n/a	n/a	na	Curtobacterium luteum (high GC Gram+)	strain=ATCC 15830	Megahit v. Version 1.1.2	full	33881	ASM1335988v1	assembly from type material	SAMN14931885	Illumina Miseq	2020-06-18	Contig
Curtobacterium pusillum	GCF_013359865.1	TRUE	19096	74.6x	major	n/a	Indigo Agriculture	PRJNA633087	JABMCE01	GCA_013359865.1	n/a	n/a	na	Curtobacterium pusillum (high GC Gram+)	strain=ATCC 19096	Megahit v. Version 1.1.2	full	69373	ASM1335986v1	assembly from type material	SAMN14931886	Illumina Miseq	2020-06-18	Contig
Curvibacter gracilis ATCC BAA-807	GCF_000518645.1	FALSE	BAA-807	Unknown	major	Representative Genome	DOE Joint Genome Institute	PRJNA204106	JADZ01	GCA_000518645.1	n/a	n/a	na	Curvibacter gracilis ATCC BAA-807 (b-proteobacteria)	strain=ATCC BAA-807	Unknown program v. before 2013-10-17	full	1336244	ASM51864v1	assembly from type material	SAMN02584971	Illumina HiSeq 2000	2014-01-13	Scaffold
Curvibacter lanceolatus ATCC 14669	GCF_000381265.1	FALSE	14669	Unknown	major	Representative Genome	DOE Joint Genome Institute	PRJNA182463	ARLO01	GCA_000381265.1	n/a	n/a	na	Curvibacter lanceolatus ATCC 14669 (b-proteobacteria)	strain=ATCC 14669	Velvet v. 1.1.04; ALLPATHS v. r41043	full	1265504	ASM38126v1	assembly from type material	SAMN02440482	Illumina HiSeq 2000	2013-04-24	Scaffold
Cutibacterium acnes	GCF_000730485.1	TRUE	6919	73.12x	major	n/a	University of California, Los Angeles	PRJNA247994	JNHS01	GCA_000730485.1	n/a	n/a	na	Cutibacterium acnes (high GC Gram+)	strain=ATCC 6919	MIRA v. 3.2.1	full	1747	ASM73048v1	assembly from type material	SAMN02782297	Illumina MiSeq	2014-07-17	Contig
Cutibacterium acnes	GCF_003030305.1	TRUE	6919	100.0x	major	n/a	Jinan University Medical School Affiliated Hospital of Dongguan	PRJNA408272	n/a	GCA_003030305.1	n/a	n/a	na	Cutibacterium acnes (high GC Gram+)	strain=ATCC 6919	HGAP v. 3	full	1747	ASM303030v1	assembly from type material	SAMN07660999	Illumina; PacBio	2018-04-02	Complete Genome
Cutibacterium acnes	GCF_008728435.1	TRUE	6919	1.0x	major	n/a	Nanyang Technological University	PRJNA573554	n/a	GCA_008728435.1	n/a	n/a	na	Cutibacterium acnes (high GC Gram+)	strain=ATCC 6919	SPAdes v. v3.11.1	full	1747	ASM872843v1	assembly from type material	SAMN12816929	Oxford Nanopore MiniION; Illumina MiSeq	2019-09-30	Complete Genome
Cutibacterium acnes	GCF_008868325.1	TRUE	11827	59.0x	major	n/a	Signature Science, LLC	PRJNA573690	WBMI01	GCA_008868325.1	n/a	n/a	na	Cutibacterium acnes (high GC Gram+)	strain=ATCC 11827	SPAdes v. 3.13.0	full	1747	ASM886832v1	n/a	SAMN12822023	Illumina MiSeq	2019-10-07	Contig
Cutibacterium acnes subsp. defendens ATCC 11828	GCF_000231215.1	TRUE	11828	n/a	major	n/a	BAYGEN	PRJNA73675	n/a	GCA_000231215.1	n/a	n/a	na	Cutibacterium acnes subsp. defendens ATCC 11828 (high GC Gram+)	strain=ATCC 11828	n/a	full	1091045	ASM23121v1	assembly from type material	SAMN02602997	n/a	2011-10-20	Complete Genome
Cutibacterium avidum ATCC 25577	GCF_000227295.1	FALSE	25577	28.83x	major	n/a	Baylor College of Medicine	PRJNA64741	AGBA01	GCA_000227295.1	n/a	n/a	na	Cutibacterium avidum ATCC 25577 (high GC Gram+)	strain=ATCC 25577	Newbler Assembler v. 2.3-04192010	full	997355	ASM22729v1	assembly from type material	SAMN02299449	454	2011-10-04	Scaffold
Cutibacterium granulosum (high GC Gram+)	GCF_900186975.1	FALSE	25564	400x	major	Representative Genome	SC	PRJEB6403	n/a	GCA_900186975.1	n/a	n/a	na	Cutibacterium granulosum (high GC Gram+)	strain=NCTC11865	n/a	full	33011	50569_F01	assembly from type material	SAMEA4412665	n/a	2017-08-15	Complete Genome
Cytobacillus firmus (firmicutes)	GCF_900445365.1	FALSE	14575	100x	major	n/a	SC	PRJEB6403	UFTC01	GCA_900445365.1	n/a	n/a	na	Cytobacillus firmus (firmicutes)	strain=NCTC10335	n/a	full	1399	50681_C01	assembly from type material	SAMEA4076706	n/a	2018-08-08	Contig
Cytophaga hutchinsonii ATCC 33406	GCF_000014145.1	TRUE	33406	n/a	major	Representative Genome	DOE Joint Genome Institute	PRJNA54	n/a	GCA_000014145.1	n/a	n/a	na	Cytophaga hutchinsonii ATCC 33406 (CFB group bacteria)	strain=ATCC 33406	n/a	full	269798	ASM1414v1	assembly from type material	SAMN02598536	n/a	2006-07-11	Complete Genome
Cytophaga hutchinsonii ATCC 33406	GCF_900119565.1	TRUE	33406	242x	major	n/a	DOE - JOINT GENOME INSTITUTE	PRJEB17912	FPJX01	GCA_900119565.1	n/a	n/a	na	Cytophaga hutchinsonii ATCC 33406 (CFB group bacteria)	strain=DSM 1761	n/a	full	269798	IMG-taxon 2616644809 annotated assembly	assembly from type material	SAMN04487930	n/a	2016-11-18	Scaffold
Dechloromonas denitrificans	GCF_001551835.1	FALSE	BAA-841	50.0x	major	Representative Genome	Korea Advanced Institute of Science and Technology	PRJNA305142	LODL01	GCA_001551835.1	n/a	n/a	na	Dechloromonas denitrificans (b-proteobacteria)	strain=ATCC BAA-841	Velveth v. 1.2.10	full	281362	ASM155183v1	assembly from type material	SAMN04317214	Illumina MiSeq	2016-02-07	Scaffold
Deinococcus grandis	GCF_001485435.1	FALSE	43672	120x	major	Representative Genome	Japan Atomic Energy Agency	PRJDB4362	BCMS01	GCA_001485435.1	n/a	n/a	na	Deinococcus grandis (bacteria)	strain=ATCC 43672	GS De Novo Assembler v. 3.0	full	57498	ASM148543v1	assembly from type material	SAMD00043215	Roche GS Junior; ABI 3500	2015-12-08	Contig
Deinococcus radiodurans ATCC 13939	GCF_000687895.1	TRUE	13939	Unknown	major	n/a	DOE Joint Genome Institute	PRJNA223003	JHYL01	GCA_000687895.1	n/a	n/a	na	Deinococcus radiodurans ATCC 13939 (bacteria)	strain=ATCC 13939	vpAllpaths v. r46652	full	1408434	ASM68789v1	assembly from type material	SAMN02743895	Illumina HiSeq 2000	2014-04-08	Contig
Deinococcus radiophilus	GCF_003966215.1	FALSE	27603	132.0x	major	Representative Genome	maclea_lab	PRJNA509618	RXPE01	GCA_003966215.1	n/a	n/a	na	Deinococcus radiophilus (bacteria)	strain=ATCC 27603	SPAdes v. 3.11.0	full	32062	ASM396621v1	assembly from type material	SAMN10585556	Illumina HiSeq	2018-12-23	Contig
Deinococcus radiopugnans ATCC 19172	GCF_006335125.1	FALSE	19172	754.0x	major	n/a	maclea_lab	PRJNA546608	VDMO01	GCA_006335125.1	n/a	n/a	na	Deinococcus radiopugnans ATCC 19172 (bacteria)	strain=ATCC 19172	SPAdes v. 3.13.0	full	585398	ASM633512v1	assembly from type material	SAMN11962656	Illumina HiSeq	2019-06-12	Contig
Deinococcus radiopugnans ATCC 19172	GCF_014201625.1	FALSE	19172	348.0x	major	Representative Genome	DOE Joint Genome Institute	PRJNA632167	JACHEW01	GCA_014201625.1	n/a	n/a	na	Deinococcus radiopugnans ATCC 19172 (bacteria)	strain=DSM 12027	SPAdes v. 3.13.0	full	585398	ASM1420162v1	assembly from type material	SAMN14908327	Illumina	2020-08-14	Contig
Delftia acidovorans	GCF_900215545.1	FALSE	11299	66x	major	n/a	DOE - JOINT GENOME INSTITUTE	PRJEB22447	OCRO01	GCA_900215545.1	n/a	n/a	na	Delftia acidovorans (b-proteobacteria)	strain=ATCC 11299b	n/a	full	80866	IMG-taxon 2667527212 annotated assembly	n/a	SAMN05216519	n/a	2017-09-28	Contig
Dermacoccus nishinomiyaensis (high GC Gram+)	GCF_900447535.1	FALSE	29093	100x	major	Representative Genome	SC	PRJEB6403	UFXX01	GCA_900447535.1	n/a	n/a	na	Dermacoccus nishinomiyaensis (high GC Gram+)	strain=NCTC11039	n/a	full	1274	50279_C01	assembly from type material	SAMEA4364207	n/a	2018-08-01	Contig
Dermatophilus congolensis (high GC Gram+)	GCF_900187045.1	FALSE	14637	439x	major	Representative Genome	SC	PRJEB6403	n/a	GCA_900187045.1	n/a	n/a	na	Dermatophilus congolensis (high GC Gram+)	strain=NCTC13039	n/a	full	1863	51485_B01	assembly from type material	SAMEA4475696	n/a	2017-08-15	Complete Genome
Desulfitobacterium dehalogenans ATCC 51507	GCF_000243155.2	FALSE	51507	30x	major	Representative Genome	JGI	PRJNA61181	n/a	GCA_000243155.3	n/a	n/a	na	Desulfitobacterium dehalogenans ATCC 51507 (firmicutes)	strain=ATCC 51507	Newbler v. 2.3	full	756499	ASM24315v3	assembly from type material	SAMN02261389	454/Illumina	2012-06-11	Complete Genome
Desulfovibrio desulfuricans ATCC 27774	GCF_000022125.1	TRUE	27774	n/a	major	n/a	US DOE Joint Genome Institute (JGI-PGF)	PRJNA29493	n/a	GCA_000022125.1	n/a	n/a	na	Desulfovibrio desulfuricans ATCC 27774 (d-proteobacteria)	strain=ATCC 27774	n/a	full	525146	ASM2212v1	n/a	SAMN00001882	n/a	2009-01-09	Complete Genome
Desulfovibrio gigas DSM 1382 = ATCC 19364	GCF_000429285.1	FALSE	19364	Unknown	major	n/a	DOE Joint Genome Institute	PRJNA185533	AUBO01	GCA_000429285.1	n/a	n/a	na	Desulfovibrio gigas DSM 1382 = ATCC 19364 (d-proteobacteria)	strain=DSM 1382	Unknown program v. before 2013-03-12	full	1121448	ASM42928v1	assembly from type material	SAMN02440613	Illumina HiSeq 2000	2013-07-15	Scaffold
Desulfovibrio gigas DSM 1382 = ATCC 19364	GCF_000468495.1	FALSE	19364	160x	major	Representative Genome	ITQB Antonio Xavier - UNL	PRJNA205164	n/a	GCA_000468495.1	n/a	n/a	na	Desulfovibrio gigas DSM 1382 = ATCC 19364 (d-proteobacteria)	strain=ATCC 19364	Velvet version v. 1.2.09; Phred version 0.020425.c; Phrap version 0.990319; Consed version 24; CISA Newbler v. 2.6; Abyss 1.3.5	full	1121448	ASM46849v1	assembly from type material	SAMN02603429	Sanger; 454; Illumina	2013-09-18	Chromosome
Desulfovibrio piger ATCC 29098	GCF_000156375.1	TRUE	29098	n/a	major	n/a	Washington University Genome Sequencing Center	PRJNA18161	ABXU01	GCA_000156375.1	n/a	n/a	na	Desulfovibrio piger ATCC 29098 (d-proteobacteria)	strain=ATCC 29098	n/a	full	411464	ASM15637v1	assembly from type material	SAMN00008819	n/a	2008-10-30	Scaffold
Devosia enhydra	GCF_900119845.1	FALSE	23634	248x	major	Representative Genome	DOE - JOINT GENOME INSTITUTE	PRJEB17967	FPKU01	GCA_900119845.1	n/a	n/a	na	Devosia enhydra (a-proteobacteria)	strain=ATCC 23634	n/a	full	665118	IMG-taxon 2596583700 annotated assembly	assembly from type material	SAMN02983003	n/a	2016-11-20	Scaffold
Dictyoglomus thermophilum H-6-12	GCF_000020965.1	FALSE	35947	n/a	major	Representative Genome	The J. Craig Venter Institute	PRJNA30731	n/a	GCA_000020965.1	n/a	n/a	na	Dictyoglomus thermophilum H-6-12 (bacteria)	strain=H-6-12; ATCC 35947	n/a	full	309799	ASM2096v1	assembly from type material	SAMN02603928	n/a	2008-09-26	Complete Genome
Dolosigranulum pigrum ATCC 51524	GCF_000245815.1	FALSE	51524	200x	major	n/a	Broad Institute	PRJNA52171	AGEF01	GCA_000245815.1	n/a	n/a	na	Dolosigranulum pigrum ATCC 51524 (firmicutes)	strain=ATCC 51524	ALLPATHS v. R37654	full	883103	Dolo_pigr_ATCC_51524_V1	assembly from type material	SAMN02463904	Illumina	2012-02-07	Scaffold
Dorea formicigenerans ATCC 27755	GCF_000169235.1	TRUE	27755	n/a	major	Representative Genome	Washington University Genome Sequencing Center	PRJNA18155	AAXA02	GCA_000169235.1	n/a	n/a	na	Dorea formicigenerans ATCC 27755 (firmicutes)	strain=ATCC 27755	n/a	full	411461	ASM16923v1	assembly from type material	SAMN00000008	n/a	2007-10-10	Contig
Dysgonomonas gadei ATCC BAA-286	GCF_000213555.1	FALSE	BAA-286	38x	major	Representative Genome	Broad Institute	PRJNA46409	ADLV01	GCA_000213555.1	n/a	n/a	na	Dysgonomonas gadei ATCC BAA-286 (CFB group bacteria)	strain=ATCC BAA-286	Newbler v. 2.3-PostRelease-11/19/2009	full	742766	Dysg_gade_ATCC_V1	assembly from type material	SAMN02463862	454	2011-05-18	Scaffold
Ectothiorhodospira haloalkaliphila ATCC 51935	GCF_000633935.1	FALSE	51935	Unknown	major	Representative Genome	JGI	PRJNA62141	AJUE01	GCA_000633935.1	n/a	n/a	na	Ectothiorhodospira haloalkaliphila ATCC 51935 (g-proteobacteria)	strain=ATCC 51935	Unknown program v. before 2011-05-02	full	765873	ASM63393v1	assembly from type material	SAMN00118193	454-GS-FLX-Titanium; Illumina GAII	2014-04-21	Scaffold
Edwardsiella hoshinae	GCF_001761405.1	FALSE	35051	Illumina (109X), PacBio (156X)	major	Representative Genome	Mississippi State University	PRJNA325544	n/a	GCA_001761405.1	n/a	n/a	na	Edwardsiella hoshinae (enterobacteria)	strain=ATCC 35051	Canu v. 1.0; Pilon v. 1.16	full	93378	ASM176140v1	n/a	SAMN05240577	Illumina; PacBio	2016-10-12	Complete Genome
Edwardsiella hoshinae (enterobacteria)	GCF_900447315.1	FALSE	33379	100x	major	n/a	SC	PRJEB6403	UFXZ01	GCA_900447315.1	n/a	n/a	na	Edwardsiella hoshinae (enterobacteria)	strain=NCTC12121	n/a	full	93378	50465_E01	assembly from type material	SAMEA4384240	n/a	2018-08-01	Contig
Edwardsiella hoshinae NBRC 105699 = ATCC 33379	GCF_000474215.1	FALSE	33379	123x	major	n/a	National Institute of Technology and Evaluation	PRJDB228	BAUC01	GCA_000474215.1	n/a	n/a	na	Edwardsiella hoshinae NBRC 105699 = ATCC 33379 (enterobacteria)	strain=NBRC 105699	Newbler v. 2.6	full	1216966	ASM47421v1	assembly from type material	SAMD00041802	Illumina HiSeq 1000	2013-10-11	Contig
Edwardsiella ictaluri (enterobacteria)	GCF_900447225.1	FALSE	33202	100x	major	n/a	SC	PRJEB6403	UFXT01	GCA_900447225.1	n/a	n/a	na	Edwardsiella ictaluri (enterobacteria)	strain=NCTC12122	n/a	full	67780	51726_D01	assembly from type material	SAMEA4504062	n/a	2018-08-01	Contig
Edwardsiella ictaluri ATCC 33202	GCF_000264785.1	FALSE	33202	34.3x	major	n/a	East China University of Science and Technology, China	PRJNA66365	AFJI01	GCA_000264785.1	n/a	n/a	na	Edwardsiella ictaluri ATCC 33202 (enterobacteria)	strain=ATCC 33202	Newbler v. 2.3	full	1027360	ASM26478v1	assembly from type material	SAMN02469763	454 GS FLX Titanium	2012-05-31	Contig
Edwardsiella tarda (enterobacteria)	GCF_900447385.1	FALSE	15948	100x	major	n/a	SC	PRJEB6403	UFYK01	GCA_900447385.1	n/a	n/a	na	Edwardsiella tarda (enterobacteria)	strain=NCTC10397	n/a	full	636	53421_B01	n/a	SAMEA80455168	n/a	2018-08-01	Contig
Edwardsiella tarda ATCC 15947 = NBRC 105688	GCF_000264805.1	FALSE	15947	76x	major	n/a	State Key Laboratory of Bioreactor Engineering, East China University of Science and Technology	PRJNA39897	AFJG01	GCA_000264805.1	n/a	n/a	na	Edwardsiella tarda ATCC 15947 = NBRC 105688 (enterobacteria)	strain=ATCC 15947	Velvet v. 0.7.61	full	667121	ASM26480v1	assembly from type material	SAMN02469762	Illumina GA IIx	2012-05-31	Contig
Edwardsiella tarda ATCC 15947 = NBRC 105688	GCF_000341505.1	FALSE	15947	170x	major	n/a	National Institute of Technology and Evaluation	PRJDB227	BANW01	GCA_000341505.1	n/a	n/a	na	Edwardsiella tarda ATCC 15947 = NBRC 105688 (enterobacteria)	strain=NBRC 105688	Newbler v. 2.6	full	667121	ASM34150v1	assembly from type material	SAMD00041800	454 GS-FLX Titanium; Illumina HiSeq 1000	2013-02-14	Contig
Edwardsiella tarda ATCC 15947 = NBRC 105688	GCF_003113495.1	FALSE	15947	225.0x	major	n/a	Mississippi State University	PRJNA450630	QDAC01	GCA_003113495.1	n/a	n/a	na	Edwardsiella tarda ATCC 15947 = NBRC 105688 (enterobacteria)	strain=ATCC 15947	CLC NGS Cell v. 6.5.1	full	667121	ASM311349v1	assembly from type material	SAMN08942787	Illumina	2018-05-22	Contig
Edwardsiella tarda ATCC 23685	GCF_000163955.1	FALSE	23685	n/a	major	n/a	Washington University Genome Sequencing Center	PRJNA28661	ADGK01	GCA_000163955.1	n/a	n/a	na	Edwardsiella tarda ATCC 23685 (enterobacteria)	strain=ATCC 23685	n/a	full	500638	ASM16395v1	n/a	SAMN00000732	n/a	2010-01-29	Scaffold
Eggerthella lenta	GCF_003340105.1	TRUE	25559	323x	major	n/a	UCSF	PRJNA412637	PPUH01	GCA_003340105.1	n/a	n/a	na	Eggerthella lenta (actinobacteria)	strain=ATCC 25559	SPAdes v. 3.11.14	full	84112	ASM334010v1	assembly from type material	SAMN08365971	Illumina HiSeq	2018-07-25	Scaffold
Eikenella corrodens (b-proteobacteria)	GCF_900187105.1	FALSE	23834	147x	major	Representative Genome	SC	PRJEB6403	n/a	GCA_900187105.1	n/a	n/a	na	Eikenella corrodens (b-proteobacteria)	strain=NCTC10596	n/a	full	539	50618_F01	assembly from type material	SAMEA4412678	n/a	2017-08-15	Complete Genome
Eikenella corrodens ATCC 23834	GCF_000158615.1	FALSE	23834	n/a	major	n/a	Washington University Genome Sequencing Center	PRJNA30493	ACEA01	GCA_000158615.1	n/a	n/a	na	Eikenella corrodens ATCC 23834 (b-proteobacteria)	strain=ATCC 23834	n/a	full	546274	ASM15861v1	assembly from type material	SAMN00008822	n/a	2009-02-05	Scaffold
Elizabethkingia anophelis (CFB group bacteria)	GCF_900447345.1	FALSE	13255	100x	major	n/a	SC	PRJEB6403	UARL01	GCA_900447345.1	n/a	n/a	na	Elizabethkingia anophelis (CFB group bacteria)	strain=NCTC10586	n/a	full	1117645	58833_E01	n/a	SAMEA104338399	n/a	2018-06-29	Contig
Elizabethkingia meningoseptica (CFB group bacteria)	GCF_900475375.1	TRUE	13253	100x	major	n/a	SC	PRJEB6403	n/a	GCA_900475375.1	n/a	n/a	na	Elizabethkingia meningoseptica (CFB group bacteria)	strain=NCTC10016	n/a	full	238	42685_B01	assembly from type material	SAMEA3643315	n/a	2018-06-17	Complete Genome
Elizabethkingia meningoseptica ATCC 13253 = NBRC 12535	GCF_000367325.1	TRUE	13253	103x	major	n/a	National Institute of Technology and Evaluation	PRJDB229	BARD01	GCA_000367325.1	n/a	n/a	na	Elizabethkingia meningoseptica ATCC 13253 = NBRC 12535 (CFB group bacteria)	strain=NBRC 12535	Newbler v. 2.6	full	1216967	ASM36732v1	assembly from type material	SAMD00041814	454 GS-FLX Titanium;Illumina HiSeq 1000	2013-04-12	Contig
Elizabethkingia meningoseptica ATCC 13253 = NBRC 12535	GCF_000401415.1	TRUE	13253	35x	major	n/a	Oklahoma State University	PRJNA198814	ASAN01	GCA_000401415.1	n/a	n/a	na	Elizabethkingia meningoseptica ATCC 13253 = NBRC 12535 (CFB group bacteria)	strain=ATCC 13253	Newbler v. 2.7	full	1216967	ASM40141v1	assembly from type material	SAMN02470766	454	2013-05-24	Contig
Elizabethkingia miricola	GCF_000769445.1	FALSE	33958	51.0x	major	n/a	Oklahoma State University	PRJNA259681	JRFN01	GCA_000769445.1	n/a	n/a	na	Elizabethkingia miricola (CFB group bacteria)	strain=ATCC 33958	Newbler v. 2.7	full	172045	ASM76944v1	n/a	SAMN02989770	454	2014-10-27	Contig
Empedobacter brevis NBRC 14943 = ATCC 43319	GCF_000382425.1	FALSE	43319	Unknown	major	n/a	DOE Joint Genome Institute	PRJNA187932	ARNT01	GCA_000382425.1	n/a	n/a	na	Empedobacter brevis NBRC 14943 = ATCC 43319 (CFB group bacteria)	strain=ATCC 43319	Velvet v. 1.1.04; ALLPATHS v. r41043	full	1218108	ASM38242v1	assembly from type material	SAMN02440982	Illumina HiSeq 2000	2013-04-24	Scaffold
Empedobacter brevis NBRC 14943 = ATCC 43319	GCF_007990795.1	FALSE	43319	120x	major	n/a	National Institute of Technology and Evaluation	PRJDB281	BJXC01	GCA_007990795.1	n/a	n/a	na	Empedobacter brevis NBRC 14943 = ATCC 43319 (CFB group bacteria)	strain=NBRC 14943	newbler v. 3.0	full	1218108	ASM799079v1	assembly from type material	SAMD00169719	Illumina HiSeq 1000	2019-08-01	Contig
Enhydrobacter aerosaccus	GCF_900167455.1	FALSE	27094	88x	major	Representative Genome	DOE - JOINT GENOME INSTITUTE	PRJEB19546	FUWJ01	GCA_900167455.1	n/a	n/a	na	Enhydrobacter aerosaccus (a-proteobacteria)	strain=ATCC 27094	n/a	full	225324	IMG-taxon 2582581318 annotated assembly	assembly from type material	SAMN02745126	n/a	2017-03-04	Scaffold
Enterobacter asburiae	GCF_001521715.1	FALSE	35953	85.08	major	n/a	Chengdu Military General Hospital	PRJNA285282	n/a	GCA_001521715.1	n/a	n/a	na	Enterobacter asburiae (enterobacteria)	strain=ATCC 35953	HGAP protocol, SMRT Analysis v. 2.3.0	full	61645	ASM152171v1	assembly from type material	SAMN03742638	PacBio	2016-01-21	Complete Genome
Enterobacter cancerogenus	GCF_900185905.1	FALSE	33241	45x	major	n/a	JUSTUS LIEBIG UNIVERSITY	PRJEB9821	FYBA01	GCA_900185905.1	n/a	Enterobacter cancerogenus ATCC33241	na	Enterobacter cancerogenus (enterobacteria)	n/a	n/a	full	69218	ASM90018590v1	assembly from type material	SAMEA104113916	n/a	2017-06-15	Contig
Enterobacter cancerogenus ATCC 35316	GCF_000155995.1	FALSE	35316	n/a	major	n/a	Washington University Genome Sequencing Center	PRJNA28663	ABWM02	GCA_000155995.1	n/a	n/a	na	Enterobacter cancerogenus ATCC 35316 (enterobacteria)	strain=ATCC 35316	n/a	full	500639	ASM15599v1	n/a	SAMN00000733	n/a	2009-10-08	Scaffold
Enterobacter cloacae	GCF_000755525.1	TRUE	13047	335.0x	major	n/a	Los Alamos National Laboratory	PRJNA244549	JPPR01	GCA_000755525.1	n/a	n/a	na	Enterobacter cloacae (enterobacteria)	strain=ATCC 13047	Newbler v. 2.6; Velvet v. 1.1.05; phredPhrap v. SPS - 4.24 ; AllPaths v. 39750	full	550	ASM75552v1	assembly from type material	SAMN02937552	Illumina; 454	2014-11-18	Scaffold
Enterobacter cloacae	GCF_001299075.1	TRUE	13047	100x	major	n/a	SC	PRJEB4659	CYTA01	GCA_001299075.1	n/a	n/a	na	Enterobacter cloacae (enterobacteria)	strain=ATCC 13047	n/a	full	550	11861_6#26	assembly from type material	SAMEA2247599	n/a	2015-09-19	Scaffold
Enterobacter cloacae	GCF_001997105.1	TRUE	13047	74x	major	n/a	California Department of Public Health	PRJNA341407	MTFV01	GCA_001997105.1	n/a	n/a	na	Enterobacter cloacae (enterobacteria)	strain=ATCC 13047	CLCbio Genomic Workbench v. 8.0.2	full	550	ASM199710v1	assembly from type material	SAMN05721771	Illumina MiSeq	2017-02-13	Scaffold
Enterobacter cloacae subsp. cloacae ATCC 13047	GCF_000025565.1	TRUE	13047	n/a	major	n/a	TEDA School of Biological Sciences and Biotechnology, Nankai University	PRJNA45793	n/a	GCA_000025565.1	n/a	n/a	na	Enterobacter cloacae subsp. cloacae ATCC 13047 (enterobacteria)	strain=ATCC 13047	n/a	full	716541	ASM2556v1	assembly from type material	SAMN02603901	n/a	2010-04-23	Complete Genome
Enterobacter cloacae subsp. dissolvens	GCF_009660455.1	FALSE	23373	100.0x	major	n/a	West China Hospital, Sichuan University	PRJNA415108	WJWQ01	GCA_009660455.1	n/a	n/a	na	Enterobacter cloacae subsp. dissolvens (enterobacteria)	strain=ATCC 23373	Shovill v. 1.0.9	full	69219	ASM966045v1	assembly from type material	SAMN13241879	Illumina HiSeq	2019-11-13	Contig
Enterobacter hormaechei ATCC 49162	GCF_000213995.1	FALSE	49162	23.34x	major	n/a	Baylor College of Medicine	PRJNA53031	AFHR01	GCA_000213995.1	n/a	n/a	na	Enterobacter hormaechei ATCC 49162 (enterobacteria)	strain=ATCC 49162	Newbler Assembler v. 2.3-04192010	full	888063	ASM21399v1	assembly from type material	SAMN00259689	454	2011-05-20	Scaffold
Enterobacter hormaechei ATCC 49162	GCF_001875655.1	FALSE	49162	68.0x	major	n/a	Zhejiang Sci-Tech University	PRJNA343410	MKEQ01	GCA_001875655.1	n/a	n/a	na	Enterobacter hormaechei ATCC 49162 (enterobacteria)	strain=ATCC 49162	HGAP v. 3.0	full	888063	ASM187565v1	assembly from type material	SAMN05787340	PacBio	2016-11-10	Scaffold
Enterobacter soli ATCC BAA-2102	GCF_001654845.1	FALSE	BAA-2102	40.0x	major	n/a	UW-GEL (University of Wisconsin - Genome Evolution Laboratory)	PRJNA210913	LXES01	GCA_001654845.1	n/a	n/a	na	Enterobacter soli ATCC BAA-2102 (enterobacteria)	strain=ATCC BAA-2102	Newbler v. 2.8	full	1354262	EsoBAA2102_DRAFTv1	assembly from type material	SAMN04875425	454; Illumina	2016-06-02	Contig
Enterocloster bolteae	GCF_002234575.2	TRUE	BAA-613	20x	major	Representative Genome	University of North Carolina at Chapel Hill	PRJNA393727	n/a	GCA_002234575.2	n/a	n/a	na	Enterocloster bolteae (firmicutes)	strain=ATCC BAA-613	SPAdes v. 3.10.0	full	208479	ASM223457v2	assembly from type material	SAMN07340702	Oxford Nanopore MinION, Illumina HiSeq 4000	2017-08-30	Complete Genome
Enterocloster bolteae	GCF_002959675.1	TRUE	BAA-613	45x	major	n/a	Mount Sinai School of Medicine	PRJNA343143	PUEM01	GCA_002959675.1	n/a	n/a	na	Enterocloster bolteae (firmicutes)	strain=ATCC BAA-613	HGAP v. v. 3	full	208479	ASM295967v1	assembly from type material	SAMN08570056	PacBio	2018-02-27	Contig
Enterocloster clostridioformis	GCF_900113155.1	FALSE	25537	168x	major	n/a	DOE - JOINT GENOME INSTITUTE	PRJEB17285	FOOJ01	GCA_900113155.1	n/a	n/a	na	Enterocloster clostridioformis (firmicutes)	strain=ATCC 25537	n/a	full	1531	IMG-taxon 2593339147 annotated assembly	assembly from type material	SAMN05660211	n/a	2016-11-04	Scaffold
Enterocloster clostridioformis (firmicutes)	GCF_900447015.1	FALSE	25537	100x	major	n/a	SC	PRJEB6403	UAVW01	GCA_900447015.1	n/a	n/a	na	Enterocloster clostridioformis (firmicutes)	strain=NCTC11224	n/a	full	1531	57530_A01	assembly from type material	SAMEA87362668	n/a	2018-06-30	Contig
Enterococcus asini ATCC 700915	GCF_000393955.1	FALSE	700915	257.0x	major	n/a	Broad Institute	PRJNA88849	AJAP01	GCA_000393955.1	n/a	n/a	na	Enterococcus asini ATCC 700915 (firmicutes)	strain=ATCC 700915	allpaths v. R41985	full	1158606	Ente_asin_ATCC700915_V1	assembly from type material	SAMN00809115	Illumina	2013-05-15	Scaffold
Enterococcus asini ATCC 700915	GCF_000407365.1	FALSE	700915	269.0x	major	Representative Genome	Broad Institute	PRJNA191897	ASVU01	GCA_000407365.1	n/a	n/a	na	Enterococcus asini ATCC 700915 (firmicutes)	strain=ATCC 700915	allpaths v. R44557	full	1158606	Ente_asin_ATCC700915_V2	assembly from type material	SAMN02596946	Illumina; PacBio	2013-05-31	Contig
Enterococcus avium (firmicutes)	GCF_900447655.1	FALSE	14025	100x	major	n/a	SC	PRJEB6403	UGIH01	GCA_900447655.1	n/a	n/a	na	Enterococcus avium (firmicutes)	strain=NCTC9938	n/a	full	33945	51485_G01	assembly from type material	SAMEA4475702	n/a	2018-08-01	Contig
Enterococcus avium ATCC 14025	GCF_000406965.1	FALSE	14025	132.0x	major	n/a	Broad Institute	PRJNA82539	AHYV01	GCA_000406965.1	n/a	n/a	na	Enterococcus avium ATCC 14025 (firmicutes)	strain=ATCC 14025	allpaths v. R39980	full	1140002	Ente_aviu_ATCC14025_V1	assembly from type material	SAMN02596897	illumina	2013-06-04	Scaffold
Enterococcus avium ATCC 14025	GCF_000407245.1	FALSE	14025	128.0x	major	Representative Genome	Broad Institute	PRJNA191888	ASWL01	GCA_000407245.1	n/a	n/a	na	Enterococcus avium ATCC 14025 (firmicutes)	strain=ATCC 14025	allpaths v. R42667	full	1140002	Ente_aviu_ATCC14025_V2	assembly from type material	SAMN02596897	Illumina; PacBio	2013-06-04	Scaffold
Enterococcus caccae ATCC BAA-1240	GCF_000394055.1	FALSE	BAA-1240	129.0x	major	Representative Genome	Broad Institute	PRJNA88859	AJAU01	GCA_000394055.1	n/a	n/a	na	Enterococcus caccae ATCC BAA-1240 (firmicutes)	strain=ATCC BAA-1240	allpaths v. R41985	full	1158612	Ente_cocc_BAA-1240_V1	assembly from type material	SAMN00809121	Illumina	2013-05-15	Scaffold
Enterococcus caccae ATCC BAA-1240	GCF_000407145.1	FALSE	BAA-1240	129.0x	major	n/a	Broad Institute	PRJNA191898	ASVV01	GCA_000407145.1	n/a	n/a	na	Enterococcus caccae ATCC BAA-1240 (firmicutes)	strain=ATCC BAA-1240	allpaths v. R44569	full	1158612	Ente_cocc_BAA-1240_V2	assembly from type material	SAMN02596947	Illumina; PacBio	2013-06-04	Scaffold
Enterococcus casseliflavus (firmicutes)	GCF_900447665.1	FALSE	25788	100x	major	n/a	SC	PRJEB6403	UGJD01	GCA_900447665.1	n/a	n/a	na	Enterococcus casseliflavus (firmicutes)	strain=NCTC12361	n/a	full	37734	44927_C01	assembly from type material	SAMEA3881059	n/a	2018-08-01	Contig
Enterococcus casseliflavus (firmicutes)	GCF_901542395.1	FALSE	27284	100x	major	n/a	SC	PRJEB6403	CABEHY01	GCA_901542395.1	n/a	n/a	na	Enterococcus casseliflavus (firmicutes)	strain=NCTC4725	n/a	full	37734	41686_F01	n/a	SAMEA3539723	n/a	2019-05-29	Contig
Enterococcus casseliflavus ATCC 12755	GCF_000191365.1	FALSE	12755	22.2x	major	n/a	Baylor College of Medicine	PRJNA53041	AEWT01	GCA_000191365.1	n/a	n/a	na	Enterococcus casseliflavus ATCC 12755 (firmicutes)	strain=ATCC 12755	Newbler Assembler v. 2.3-04192010	full	888066	ASM19136v1	n/a	SAMN00253302	454	2011-03-04	Scaffold
Enterococcus casseliflavus ATCC 49996	GCF_000393915.1	FALSE	49996	279.0x	major	n/a	Broad Institute	PRJNA88843	AJAM01	GCA_000393915.1	n/a	n/a	na	Enterococcus casseliflavus ATCC 49996 (firmicutes)	strain=ATCC 49996	allpaths v. R41985	full	1158603	Ente_flav_ATCC49996_V1	assembly from synonym type material	SAMN00809112	Illumina	2013-05-15	Scaffold
Enterococcus casseliflavus ATCC 49996	GCF_000407405.1	FALSE	49996	278.0x	major	n/a	Broad Institute	PRJNA191900	ASVX01	GCA_000407405.1	n/a	n/a	na	Enterococcus casseliflavus ATCC 49996 (firmicutes)	strain=ATCC 49996	allpaths v. R44557	full	1158603	Ente_flav_ATCC49996_V2	assembly from synonym type material	SAMN02596949	Illumina; PacBio	2013-05-31	Contig
Enterococcus cecorum (firmicutes)	GCF_900474605.1	FALSE	43198	100x	major	Representative Genome	SC	PRJEB6403	n/a	GCA_900474605.1	n/a	n/a	na	Enterococcus cecorum (firmicutes)	strain=NCTC12421	n/a	full	44008	41594_C01	assembly from type material	SAMEA3529272	n/a	2018-06-18	Complete Genome
Enterococcus cecorum DSM 20682 = ATCC 43198	GCF_000379745.1	FALSE	43198	Unknown	major	n/a	DOE Joint Genome Institute	PRJNA165387	ARBO01	GCA_000379745.1	n/a	n/a	na	Enterococcus cecorum DSM 20682 = ATCC 43198 (firmicutes)	strain=DSM 20682	Velvet v. 1.1.04; ALLPATHS v. r41043	full	1121864	ASM37974v1	assembly from type material	SAMN02256445	Illumina	2013-04-23	Scaffold
Enterococcus cecorum DSM 20682 = ATCC 43198	GCF_000407565.1	FALSE	43198	139.0x	major	n/a	Broad Institute	PRJNA191885	ASWI01	GCA_000407565.1	n/a	n/a	na	Enterococcus cecorum DSM 20682 = ATCC 43198 (firmicutes)	strain=ATCC 43198	allpaths v. R41687	full	1121864	Ente_ceco_ATCC43198_V1	assembly from type material	SAMN02596960	Illumina; PacBio	2013-05-31	Contig
Enterococcus cecorum DSM 20682 = ATCC 43198	GCF_000492155.1	FALSE	43198	134.0x	major	n/a	Broad Institute	PRJNA82533	AHYS01	GCA_000492155.1	n/a	n/a	na	Enterococcus cecorum DSM 20682 = ATCC 43198 (firmicutes)	strain=ATCC 43198	allpaths v. R47300	full	1121864	Ente_ceco_ATCC43198_V2	assembly from type material	SAMN00779860	Illumina	2013-10-30	Scaffold
Enterococcus cecorum DSM 20682 = ATCC 43198	GCF_001885885.1	FALSE	43198	100x	major	n/a	Inner Mongolia Agricultural University	PRJNA270385	JXKL01	GCA_001885885.1	n/a	n/a	na	Enterococcus cecorum DSM 20682 = ATCC 43198 (firmicutes)	strain=DSM 20682	SOAPdenovo v. 2	full	1121864	ASM188588v1	assembly from type material	SAMN03267168	Illumina MiSeq; Illumina HiSeq	2016-11-25	Contig
Enterococcus columbae DSM 7374 = ATCC 51263	GCF_000373065.1	FALSE	51263	Unknown	major	n/a	DOE Joint Genome Institute	PRJNA169706	ARDE01	GCA_000373065.1	n/a	n/a	na	Enterococcus columbae DSM 7374 = ATCC 51263 (firmicutes)	strain=DSM 7374	Velvet v. 1.1.04; ALLPATHS v. r41043	full	1121865	ASM37306v1	assembly from type material	SAMN02441041	Illumina	2013-04-23	Scaffold
Enterococcus columbae DSM 7374 = ATCC 51263	GCF_000406925.1	FALSE	51263	159.0x	major	n/a	Broad Institute	PRJNA82541	AHYW01	GCA_000406925.1	n/a	n/a	na	Enterococcus columbae DSM 7374 = ATCC 51263 (firmicutes)	strain=ATCC 51263	allpaths v. R39980	full	1121865	Ente_colu_ATCC51263_V1	assembly from type material	SAMN02596961	illumina	2013-06-04	Scaffold
Enterococcus columbae DSM 7374 = ATCC 51263	GCF_000407225.1	FALSE	51263	163.0x	major	Representative Genome	Broad Institute	PRJNA191886	ASWJ01	GCA_000407225.1	n/a	n/a	na	Enterococcus columbae DSM 7374 = ATCC 51263 (firmicutes)	strain=ATCC 51263	allpaths v. R42298	full	1121865	Ente_colu_ATCC51263_V2	assembly from type material	SAMN02596961	Illumina; PacBio	2013-06-04	Scaffold
Enterococcus columbae DSM 7374 = ATCC 51263	GCF_001885835.1	FALSE	51263	100x	major	n/a	Inner Mongolia Agricultural University	PRJNA270385	JXKI01	GCA_001885835.1	n/a	n/a	na	Enterococcus columbae DSM 7374 = ATCC 51263 (firmicutes)	strain=DSM 7374	SOAPdenovo v. 2	full	1121865	ASM188583v1	assembly from type material	SAMN03267165	Illumina MiSeq; Illumina HiSeq	2016-11-25	Contig
Enterococcus dispar ATCC 51266	GCF_000406945.1	FALSE	51266	283.0x	major	Representative Genome	Broad Institute	PRJNA82531	AHYR01	GCA_000406945.1	n/a	n/a	na	Enterococcus dispar ATCC 51266 (firmicutes)	strain=ATCC 51266	allpaths v. R39980	full	1139219	Ente_disp_ATCC51266_V1	assembly from type material	SAMN02596962	illumina	2013-06-04	Scaffold
Enterococcus dispar ATCC 51266	GCF_000407585.1	FALSE	51266	144.0x	major	n/a	Broad Institute	PRJNA191887	ASWK01	GCA_000407585.1	n/a	n/a	na	Enterococcus dispar ATCC 51266 (firmicutes)	strain=ATCC 51266	allpaths v. R42298	full	1139219	Ente_disp_ATCC51266_V2	assembly from type material	SAMN02596962	Illumina; PacBio	2013-05-31	Contig
Enterococcus durans ATCC 6056	GCF_000406985.1	FALSE	6056	145.0x	major	n/a	Broad Institute	PRJNA82537	AHYU01	GCA_000406985.1	n/a	n/a	na	Enterococcus durans ATCC 6056 (firmicutes)	strain=ATCC 6056	allpaths v. R39980	full	1140001	Ente_dura_ATCC6056_V1	n/a	SAMN02596963	illumina	2013-06-04	Scaffold
Enterococcus durans ATCC 6056	GCF_000407265.1	FALSE	6056	145.0x	major	n/a	Broad Institute	PRJNA191889	ASWM01	GCA_000407265.1	n/a	n/a	na	Enterococcus durans ATCC 6056 (firmicutes)	strain=ATCC 6056	allpaths v. R40819	full	1140001	Ente_dura_ATCC6056_V2	n/a	SAMN02596963	Illumina; PacBio	2013-06-04	Scaffold
Enterococcus faecalis	GCF_000772515.1	TRUE	51299	1377.0x	major	n/a	NCTR/US FDA	PRJNA264825	JSES01	GCA_000772515.1	n/a	n/a	na	Enterococcus faecalis (firmicutes)	strain=ATCC 51299	CLC GENOMICS WORKBENCH v. 6.5.1	full	1351	ASM77251v1	n/a	SAMN03142838	Illumina HiSeq	2014-11-05	Contig
Enterococcus faecalis	GCF_002088065.1	FALSE	BAA-2128	265.7x	major	n/a	Loyola University Chicago	PRJNA379934	NAQY01	GCA_002088065.1	n/a	n/a	na	Enterococcus faecalis (firmicutes)	strain=ATCC BAA-2128	SPAdes v. 3.5	full	1351	ASM208806v1	n/a	SAMN06624014	Illumina MiSeq	2017-04-12	Scaffold
Enterococcus faecalis (firmicutes)	GCF_900447705.1	FALSE	27286	100x	major	n/a	SC	PRJEB6403	UGJC01	GCA_900447705.1	n/a	n/a	na	Enterococcus faecalis (firmicutes)	strain=NCTC8176	n/a	full	1351	44310_C02	n/a	SAMEA3867456	n/a	2018-08-01	Contig
Enterococcus faecalis (firmicutes)	GCF_900447725.1	FALSE	33186	100x	major	n/a	SC	PRJEB6403	UGIJ01	GCA_900447725.1	n/a	n/a	na	Enterococcus faecalis (firmicutes)	strain=NCTC13763	n/a	full	1351	44738_G02	n/a	SAMEA3879492	n/a	2018-08-01	Contig
Enterococcus faecalis (firmicutes)	GCF_900447765.1	FALSE	27285	100x	major	n/a	SC	PRJEB6403	UGIM01	GCA_900447765.1	n/a	n/a	na	Enterococcus faecalis (firmicutes)	strain=NCTC8175	n/a	full	1351	45889_G01	n/a	SAMEA3923598	n/a	2018-08-01	Contig
Enterococcus faecalis (firmicutes)	GCF_900447775.1	FALSE	33186	100x	major	n/a	SC	PRJEB6403	UGIR01	GCA_900447775.1	n/a	n/a	na	Enterococcus faecalis (firmicutes)	strain=NCTC13705	n/a	full	1351	43188_E01	n/a	SAMEA3696440	n/a	2018-08-01	Contig
Enterococcus faecalis (firmicutes)	GCF_900447845.1	TRUE	29212	100x	major	n/a	SC	PRJEB6403	UGII01	GCA_900447845.1	n/a	n/a	na	Enterococcus faecalis (firmicutes)	strain=NCTC12697	n/a	full	1351	44310_F01	n/a	SAMEA3867451	n/a	2018-08-01	Contig
Enterococcus faecalis (firmicutes)	GCF_900447895.1	FALSE	19433	100x	major	n/a	SC	PRJEB6403	UARR01	GCA_900447895.1	n/a	n/a	na	Enterococcus faecalis (firmicutes)	strain=NCTC775	n/a	full	1351	43941_F01	assembly from type material	SAMEA3856678	n/a	2018-06-28	Contig
Enterococcus faecalis (firmicutes)	GCF_900448045.1	TRUE	51299	100x	major	n/a	SC	PRJEB6403	UGIX01	GCA_900448045.1	n/a	n/a	na	Enterococcus faecalis (firmicutes)	strain=NCTC13379	n/a	full	1351	52121_B02	n/a	SAMEA4442468	n/a	2018-08-01	Contig
Enterococcus faecalis ATCC 10100	GCF_000393395.1	TRUE	10100	142.0x	major	n/a	Broad Institute	PRJNA157795	ASEA01	GCA_000393395.1	n/a	n/a	na	Enterococcus faecalis ATCC 10100 (firmicutes)	strain=ATCC 10100	allpaths v. R42411	full	1169312	Ente_faec_ATCC_10100_V1	n/a	SAMN00847628	Illumina	2013-05-14	Scaffold
Enterococcus faecalis ATCC 19433	GCF_000392875.1	FALSE	19433	144.0x	major	n/a	Broad Institute	PRJNA157741	ASDA01	GCA_000392875.1	n/a	n/a	na	Enterococcus faecalis ATCC 19433 (firmicutes)	strain=ATCC 19433	allpaths v. R42411	full	1169286	Ente_faec_ATCC_19433_V1	assembly from type material	SAMN00847602	Illumina	2013-05-14	Scaffold
Enterococcus faecalis ATCC 27275	GCF_000395245.1	FALSE	27275	283.0x	major	n/a	Broad Institute	PRJNA89079	AJEW01	GCA_000395245.1	n/a	n/a	na	Enterococcus faecalis ATCC 27275 (firmicutes)	strain=ATCC 27275	allpaths v. R42179	full	1158675	Ente_faec_ATCC_27275_V1	n/a	SAMN00809237	Illumina	2013-05-15	Scaffold
Enterococcus faecalis ATCC 27959	GCF_000395265.1	FALSE	27959	145.0x	major	n/a	Broad Institute	PRJNA89081	AJEX01	GCA_000395265.1	n/a	n/a	na	Enterococcus faecalis ATCC 27959 (firmicutes)	strain=ATCC 27959	allpaths v. R42179	full	1158676	Ente_faec_ATCC_27959_V1	n/a	SAMN00809238	Illumina	2013-05-15	Scaffold
Enterococcus faecalis ATCC 29200	GCF_000159655.1	FALSE	29200	n/a	major	n/a	Baylor College of Medicine	PRJNA31459	ACHK01	GCA_000159655.1	n/a	n/a	na	Enterococcus faecalis ATCC 29200 (firmicutes)	strain=ATCC 29200	n/a	full	525271	ASM15965v1	n/a	SAMN00001464	n/a	2009-05-15	Scaffold
Enterococcus faecalis ATCC 29200	GCF_000395015.1	FALSE	29200	134.0x	major	n/a	Broad Institute	PRJNA89055	AJEK01	GCA_000395015.1	n/a	n/a	na	Enterococcus faecalis ATCC 29200 (firmicutes)	strain=ATCC 29200	allpaths v. R42179	full	525271	Ente_faec_ATCC_29200_V1	n/a	SAMN00809224	Illumina	2013-05-15	Scaffold
Enterococcus faecalis ATCC 29212	GCF_000742975.1	TRUE	29212	307x	major	n/a	Los Alamos National Laboratory	PRJNA244550	n/a	GCA_000742975.1	n/a	n/a	na	Enterococcus faecalis ATCC 29212 (firmicutes)	strain=ATCC 29212	Newbler v. 2.6; Velvet v. 1.2.08; Allpaths v. 42298; Phrap v. SPS - 4.24	full	1201292	ASM74297v1	n/a	SAMN02870637	Illumina; 454	2014-08-22	Complete Genome
Enterococcus faecalis ATCC 29212	GCF_001999625.1	TRUE	29212	104x	major	n/a	California Department of Public Health	PRJNA341407	MTFY01	GCA_001999625.1	n/a	n/a	na	Enterococcus faecalis ATCC 29212 (firmicutes)	strain=ATCC 29212	CLCbio Genomic Workbench v. 8.0.2	full	1201292	ASM199962v1	n/a	SAMN05721774	Illumina MiSeq	2017-02-13	Contig
Enterococcus faecalis ATCC 29212	GCF_900117305.1	TRUE	29212	49x	major	n/a	URMITE	PRJEB17655	FPDW01	GCA_900117305.1	n/a	n/a	na	Enterococcus faecalis ATCC 29212 (firmicutes)	strain=G824	n/a	full	1201292	PRJEB17655	n/a	SAMEA4534525	n/a	2016-11-07	Contig
Enterococcus faecalis ATCC 29212	GCF_900117325.1	TRUE	29212	130x	major	n/a	URMITE	PRJEB17657	FPDZ01	GCA_900117325.1	n/a	n/a	na	Enterococcus faecalis ATCC 29212 (firmicutes)	strain=G882	n/a	full	1201292	PRJEB17657	n/a	SAMEA4534527	n/a	2016-11-07	Contig
Enterococcus faecalis ATCC 29212	GCF_900117335.1	TRUE	29212	139x	major	n/a	URMITE	PRJEB17656	FPEB01	GCA_900117335.1	n/a	n/a	na	Enterococcus faecalis ATCC 29212 (firmicutes)	strain=G881	n/a	full	1201292	PRJEB17656	n/a	SAMEA4534526	n/a	2016-11-07	Contig
Enterococcus faecalis ATCC 29212	GCF_900117345.1	TRUE	29212	47x	major	n/a	URMITE	PRJEB17653	FPDY01	GCA_900117345.1	n/a	n/a	na	Enterococcus faecalis ATCC 29212 (firmicutes)	strain=G823	n/a	full	1201292	PRJEB17653	n/a	SAMEA4534524	n/a	2016-11-07	Contig
Enterococcus faecalis ATCC 29212	GCF_900117355.1	TRUE	29212	121x	major	n/a	URMITE	PRJEB17659	FPEA01	GCA_900117355.1	n/a	n/a	na	Enterococcus faecalis ATCC 29212 (firmicutes)	strain=G884	n/a	full	1201292	PRJEB17659	n/a	SAMEA4534529	n/a	2016-11-07	Contig
Enterococcus faecalis ATCC 29212	GCF_900117365.1	TRUE	29212	187x	major	n/a	URMITE	PRJEB17658	FPEC01	GCA_900117365.1	n/a	n/a	na	Enterococcus faecalis ATCC 29212 (firmicutes)	strain=G883	n/a	full	1201292	PRJEB17658	n/a	SAMEA4534528	n/a	2016-11-07	Contig
Enterococcus faecalis ATCC 35038	GCF_000392955.1	FALSE	35038	290.0x	major	n/a	Broad Institute	PRJNA157749	ASDE01	GCA_000392955.1	n/a	n/a	na	Enterococcus faecalis ATCC 35038 (firmicutes)	strain=ATCC 35038	allpaths v. R42411	full	1169290	Ente_faec_ATCC_35038_V1	n/a	SAMN00847606	Illumina	2013-05-14	Scaffold
Enterococcus faecalis ATCC 4200	GCF_000157195.1	FALSE	4200	n/a	major	n/a	Broad Institute	PRJNA32923	ACAG01	GCA_000157195.1	n/a	n/a	na	Enterococcus faecalis ATCC 4200 (firmicutes)	strain=ATCC 4200	n/a	full	565642	ASM15719v1	n/a	SAMN02595252	n/a	2009-06-11	Scaffold
Enterococcus faecalis ATCC 6055	GCF_000393375.1	FALSE	6055	217.0x	major	n/a	Broad Institute	PRJNA157793	ASDZ01	GCA_000393375.1	n/a	n/a	na	Enterococcus faecalis ATCC 6055 (firmicutes)	strain=ATCC 6055	allpaths v. R42721	full	1169311	Ente_faec_ATCC_6055_V1	n/a	SAMN00847627	Illumina	2013-05-14	Scaffold
Enterococcus faecium	GCF_000772525.1	TRUE	51559	2155.0x	major	n/a	NCTR/US FDA	PRJNA264806	JSVT01	GCA_000772525.1	n/a	n/a	na	Enterococcus faecium (firmicutes)	strain=ATCC 51559	CLC GENOMICS WORKBENCH v. 6.5.1	full	1352	ASM77252v1	n/a	SAMN03142774	Illumina HiSeq	2014-11-05	Scaffold
Enterococcus faecium (firmicutes)	GCF_900447735.1	FALSE	19434	100x	major	n/a	SC	PRJEB6403	UFYJ01	GCA_900447735.1	n/a	n/a	na	Enterococcus faecium (firmicutes)	strain=NCTC7171	n/a	full	1352	43941_G01	assembly from type material	SAMEA3856679	n/a	2018-08-01	Contig
Enterococcus faecium ATCC 8459 = NRRL B-2354	GCF_000336405.1	TRUE	8459	n/a	major	Representative Genome	University of California, Davis	PRJNA74725	n/a	GCA_000336405.1	n/a	n/a	na	Enterococcus faecium ATCC 8459 = NRRL B-2354 (firmicutes)	strain=NRRL B-2354	n/a	full	1158600	ASM33640v1	n/a	SAMN02604149	n/a	2013-02-04	Complete Genome
Enterococcus faecium ATCC 8459 = NRRL B-2354	GCF_000393855.1	TRUE	8459	135.0x	major	n/a	Broad Institute	PRJNA88837	AJAJ01	GCA_000393855.1	n/a	n/a	na	Enterococcus faecium ATCC 8459 = NRRL B-2354 (firmicutes)	strain=ATCC 8459	allpaths v. R41985	full	1158600	Ente_faec_ATCC8459_V1	n/a	SAMN00809109	Illumina	2013-05-15	Scaffold
Enterococcus faecium ATCC 8459 = NRRL B-2354	GCF_000407385.1	TRUE	8459	140.0x	major	n/a	Broad Institute	PRJNA191899	ASVW01	GCA_000407385.1	n/a	n/a	na	Enterococcus faecium ATCC 8459 = NRRL B-2354 (firmicutes)	strain=ATCC 8459	allpaths v. R44557	full	1158600	Ente_faec_ATCC8459_V2	n/a	SAMN02596948	Illumina; PacBio	2013-05-31	Contig
Enterococcus gallinarum (firmicutes)	GCF_900447935.1	TRUE	49573	100x	major	n/a	SC	PRJEB6403	UFYU01	GCA_900447935.1	n/a	n/a	na	Enterococcus gallinarum (firmicutes)	strain=NCTC12359	n/a	full	1353	43071_G02	assembly from type material	SAMEA3679189	n/a	2018-08-01	Contig
Enterococcus gallinarum (firmicutes)	GCF_900461195.1	FALSE	49608	100x	major	n/a	SC	PRJEB6403	UFYW01	GCA_900461195.1	n/a	n/a	na	Enterococcus gallinarum (firmicutes)	strain=NCTC12360	n/a	full	1353	43071_H02	n/a	SAMEA3679190	n/a	2018-08-01	Contig
Enterococcus gilvus ATCC BAA-350	GCF_000394615.1	FALSE	BAA-350	165.0x	major	n/a	Broad Institute	PRJNA89013	AJDQ01	GCA_000394615.1	n/a	n/a	na	Enterococcus gilvus ATCC BAA-350 (firmicutes)	strain=ATCC BAA-350	allpaths v. R42179	full	1158614	Ente_gilf_BAA-350_PQ1_CCUG_45553_V1	assembly from type material	SAMN00809202	Illumina	2013-05-15	Scaffold
Enterococcus gilvus ATCC BAA-350	GCF_000407545.1	FALSE	BAA-350	164.0x	major	Representative Genome	Broad Institute	PRJNA191913	ASWH01	GCA_000407545.1	n/a	n/a	na	Enterococcus gilvus ATCC BAA-350 (firmicutes)	strain=ATCC BAA-350	allpaths v. R44557	full	1158614	Ente_gilf_BAA-350_PQ1_CCUG_45553_V2	assembly from type material	SAMN02596959	Illumina; PacBio	2013-05-31	Contig
Enterococcus haemoperoxidus ATCC BAA-382	GCF_000393995.1	FALSE	BAA-382	283.0x	major	Representative Genome	Broad Institute	PRJNA88853	AJAR01	GCA_000393995.1	n/a	n/a	na	Enterococcus haemoperoxidus ATCC BAA-382 (firmicutes)	strain=ATCC BAA-382	allpaths v. R41985	full	1158608	Ente_haem_BAA-382_V1	assembly from type material	SAMN00809117	Illumina	2013-05-15	Scaffold
Enterococcus haemoperoxidus ATCC BAA-382	GCF_000407165.1	FALSE	BAA-382	129.0x	major	n/a	Broad Institute	PRJNA191901	ASVY01	GCA_000407165.1	n/a	n/a	na	Enterococcus haemoperoxidus ATCC BAA-382 (firmicutes)	strain=ATCC BAA-382	allpaths v. R44557	full	1158608	Ente_haem_BAA-382_V2	assembly from type material	SAMN02596950	Illumina; PacBio	2013-06-04	Scaffold
Enterococcus hirae (firmicutes)	GCF_900448015.1	TRUE	10541	100x	major	n/a	SC	PRJEB6403	UFYV01	GCA_900448015.1	n/a	n/a	na	Enterococcus hirae (firmicutes)	strain=NCTC13383	n/a	full	1354	42912_C02	n/a	SAMEA3662941	n/a	2018-08-01	Contig
Enterococcus hirae ATCC 9790	GCF_000393835.1	FALSE	9790	276.0x	major	n/a	Broad Institute	PRJNA88835	AJAI01	GCA_000393835.1	n/a	n/a	na	Enterococcus hirae ATCC 9790 (firmicutes)	strain=ATCC 9790	allpaths v. R41985	full	768486	Ente_hira_ATCC8043_V1	assembly from type material	SAMN00809107	Illumina	2013-05-15	Scaffold
Enterococcus hirae ATCC 9790	GCF_000407425.1	FALSE	9790	298.0x	major	n/a	Broad Institute	PRJNA191902	ASVZ01	GCA_000407425.1	n/a	n/a	na	Enterococcus hirae ATCC 9790 (firmicutes)	strain=ATCC 9790	allpaths v. R44557	full	768486	Ente_hira_ATCC8043_V2	assembly from type material	SAMN02596951	Illumina; PacBio	2013-05-31	Contig
Enterococcus malodoratus (firmicutes)	GCF_900447925.1	FALSE	49613	100x	major	n/a	SC	PRJEB6403	UARP01	GCA_900447925.1	n/a	n/a	na	Enterococcus malodoratus (firmicutes)	strain=NCTC12366	n/a	full	71451	43366_H01	n/a	SAMEA3714880	n/a	2018-06-29	Contig
Enterococcus malodoratus (firmicutes)	GCF_900447955.1	FALSE	43197	100x	major	Representative Genome	SC	PRJEB6403	UFXU01	GCA_900447955.1	n/a	n/a	na	Enterococcus malodoratus (firmicutes)	strain=NCTC12365	n/a	full	71451	43366_G01	assembly from type material	SAMEA3714879	n/a	2018-08-01	Contig
Enterococcus malodoratus ATCC 43197	GCF_000393875.1	FALSE	43197	232.0x	major	n/a	Broad Institute	PRJNA88839	AJAK01	GCA_000393875.1	n/a	n/a	na	Enterococcus malodoratus ATCC 43197 (firmicutes)	strain=ATCC 43197	allpaths v. R41985	full	1158601	Ente_malo_ATCC43197_V1	assembly from type material	SAMN00809110	Illumina	2013-05-15	Scaffold
Enterococcus malodoratus ATCC 43197	GCF_000407185.1	FALSE	43197	242.0x	major	n/a	Broad Institute	PRJNA191903	ASWA01	GCA_000407185.1	n/a	n/a	na	Enterococcus malodoratus ATCC 43197 (firmicutes)	strain=ATCC 43197	allpaths v. R44557	full	1158601	Ente_malo_ATCC43197_V2	assembly from type material	SAMN02596952	Illumina; PacBio	2013-06-04	Scaffold
Enterococcus moraviensis ATCC BAA-383	GCF_000394015.1	FALSE	BAA-383	263.0x	major	Representative Genome	Broad Institute	PRJNA88855	AJAS01	GCA_000394015.1	n/a	n/a	na	Enterococcus moraviensis ATCC BAA-383 (firmicutes)	strain=ATCC BAA-383	allpaths v. R41985	full	1158609	Ente_mora_BAA-383_V1	assembly from type material	SAMN00809118	Illumina	2013-05-15	Scaffold
Enterococcus moraviensis ATCC BAA-383	GCF_000407445.1	FALSE	BAA-383	266.0x	major	n/a	Broad Institute	PRJNA191905	ASWB01	GCA_000407445.1	n/a	n/a	na	Enterococcus moraviensis ATCC BAA-383 (firmicutes)	strain=ATCC BAA-383	allpaths v. R44557	full	1158609	Ente_mora_BAA-383_V2	assembly from type material	SAMN02596953	Illumina; PacBio	2013-05-31	Contig
Enterococcus mundtii (firmicutes)	GCF_900447995.1	FALSE	43187	100x	major	n/a	SC	PRJEB6403	UFYG01	GCA_900447995.1	n/a	n/a	na	Enterococcus mundtii (firmicutes)	strain=NCTC12364	n/a	full	53346	46514_F01	n/a	SAMEA53327668	n/a	2018-08-01	Contig
Enterococcus mundtii ATCC 882	GCF_000393815.1	FALSE	882	278.0x	major	n/a	Broad Institute	PRJNA88833	AJAH01	GCA_000393815.1	n/a	n/a	na	Enterococcus mundtii ATCC 882 (firmicutes)	strain=ATCC 882	allpaths v. R41985	full	1158598	Ente_mund_ATCC882_V1	n/a	SAMN00809106	Illumina	2013-05-15	Scaffold
Enterococcus mundtii ATCC 882	GCF_000407465.1	FALSE	882	234.0x	major	n/a	Broad Institute	PRJNA191908	ASWC01	GCA_000407465.1	n/a	n/a	na	Enterococcus mundtii ATCC 882 (firmicutes)	strain=ATCC 882	allpaths v. R44557	full	1158598	Ente_mund_ATCC882_V2	n/a	SAMN02596954	Illumina; PacBio	2013-05-31	Contig
Enterococcus pallens ATCC BAA-351	GCF_000393975.1	FALSE	BAA-351	143.0x	major	Representative Genome	Broad Institute	PRJNA88851	AJAQ01	GCA_000393975.1	n/a	n/a	na	Enterococcus pallens ATCC BAA-351 (firmicutes)	strain=ATCC BAA-351	allpaths v. R41985	full	1158607	Ente_pall_BAA-351_V1	assembly from type material	SAMN00809116	Illumina	2013-05-15	Scaffold
Enterococcus pallens ATCC BAA-351	GCF_000407485.1	FALSE	BAA-351	144.0x	major	n/a	Broad Institute	PRJNA191909	ASWD01	GCA_000407485.1	n/a	n/a	na	Enterococcus pallens ATCC BAA-351 (firmicutes)	strain=ATCC BAA-351	allpaths v. R44557	full	1158607	Ente_pall_BAA-351_V2	assembly from type material	SAMN02596955	Illumina; PacBio	2013-05-31	Contig
Enterococcus phoeniculicola ATCC BAA-412	GCF_000394035.1	FALSE	BAA-412	141.0x	major	Representative Genome	Broad Institute	PRJNA88857	AJAT01	GCA_000394035.1	n/a	n/a	na	Enterococcus phoeniculicola ATCC BAA-412 (firmicutes)	strain=ATCC BAA-412	allpaths v. R41985	full	1158610	Ente_phoe_BAA-412_V1	assembly from type material	SAMN00809120	Illumina	2013-05-15	Scaffold
Enterococcus phoeniculicola ATCC BAA-412	GCF_000407505.1	FALSE	BAA-412	138.0x	major	n/a	Broad Institute	PRJNA191910	ASWE01	GCA_000407505.1	n/a	n/a	na	Enterococcus phoeniculicola ATCC BAA-412 (firmicutes)	strain=ATCC BAA-412	allpaths v. R44557	full	1158610	Ente_phoe_BAA-412_V2	assembly from type material	SAMN02596956	Illumina; PacBio	2013-05-31	Contig
Enterococcus raffinosus ATCC 49464	GCF_000393895.1	FALSE	49464	273.0x	major	n/a	Broad Institute	PRJNA88841	AJAL01	GCA_000393895.1	n/a	n/a	na	Enterococcus raffinosus ATCC 49464 (firmicutes)	strain=ATCC 49464	allpaths v. R41985	full	1158602	Ente_raff_ATCC49464_V1	n/a	SAMN00809111	Illumina	2013-05-15	Scaffold
Enterococcus raffinosus ATCC 49464	GCF_000407525.1	FALSE	49464	273.0x	major	Representative Genome	Broad Institute	PRJNA191911	ASWF01	GCA_000407525.1	n/a	n/a	na	Enterococcus raffinosus ATCC 49464 (firmicutes)	strain=ATCC 49464	allpaths v. R44569	full	1158602	Ente_raff_ATCC49464_V2	n/a	SAMN02596957	Illumina; PacBio	2013-05-31	Contig
Enterococcus saccharolyticus subsp. saccharolyticus ATCC 43076	GCF_000407005.1	FALSE	43076	141.0x	major	n/a	Broad Institute	PRJNA82535	AHYT01	GCA_000407005.1	n/a	n/a	na	Enterococcus saccharolyticus subsp. saccharolyticus ATCC 43076 (firmicutes)	strain=ATCC 43076	allpaths v. R39980	full	1139996	Ente_sacc_ATCC43076_V1	assembly from type material	SAMN02596896	illumina	2013-06-04	Scaffold
Enterococcus saccharolyticus subsp. saccharolyticus ATCC 43076	GCF_000407285.1	FALSE	43076	287.0x	major	Representative Genome	Broad Institute	PRJNA191890	ASWN01	GCA_000407285.1	n/a	n/a	na	Enterococcus saccharolyticus subsp. saccharolyticus ATCC 43076 (firmicutes)	strain=ATCC 43076	allpaths v. R41070	full	1139996	Ente_sacc_ATCC43076_V2	assembly from type material	SAMN02596896	Illumina; PacBio	2013-06-04	Scaffold
Enterococcus sulfureus ATCC 49903	GCF_000407025.1	FALSE	49903	143.0x	major	n/a	Broad Institute	PRJNA82543	AHYX01	GCA_000407025.1	n/a	n/a	na	Enterococcus sulfureus ATCC 49903 (firmicutes)	strain=ATCC 49903	allpaths v. R39980	full	1140003	Ente_sulf_ATCC49903_V1	assembly from type material	SAMN02596964	illumina	2013-06-04	Scaffold
Enterococcus sulfureus ATCC 49903	GCF_000407605.1	FALSE	49903	140.0x	major	Representative Genome	Broad Institute	PRJNA191891	ASWO01	GCA_000407605.1	n/a	n/a	na	Enterococcus sulfureus ATCC 49903 (firmicutes)	strain=ATCC 49903	allpaths v. R42298	full	1140003	Ente_sulf_ATCC49903_V2	assembly from type material	SAMN02596964	Illumina; PacBio	2013-05-31	Contig
Enterococcus villorum ATCC 700913	GCF_000393935.1	FALSE	700913	136.0x	major	n/a	Broad Institute	PRJNA88845	AJAN01	GCA_000393935.1	n/a	n/a	na	Enterococcus villorum ATCC 700913 (firmicutes)	strain=ATCC 700913	allpaths v. R41985	full	1158604	Ente_vill_ATCC700913_V1	assembly from synonym type material	SAMN00809113	Illumina	2013-05-15	Scaffold
Enterococcus villorum ATCC 700913	GCF_000407205.1	FALSE	700913	151.0x	major	Representative Genome	Broad Institute	PRJNA191912	ASWG01	GCA_000407205.1	n/a	n/a	na	Enterococcus villorum ATCC 700913 (firmicutes)	strain=ATCC 700913	allpaths v. R44557	full	1158604	Ente_vill_ATCC700913_V2	assembly from synonym type material	SAMN02596958	Illumina; PacBio	2013-06-04	Scaffold
Entomoplasma freundtii	GCF_004365505.1	FALSE	51999	1424.0x	major	n/a	DOE Joint Genome Institute	PRJNA257864	SORK01	GCA_004365505.1	n/a	n/a	na	Entomoplasma freundtii (mycoplasmas)	strain=ATCC 51999	AllPaths v. r46652	full	74700	ASM436550v1	assembly from type material	SAMN02982991	Illumina HiSeq	2019-03-22	Contig
Entomoplasma lucivorax ATCC 49196	GCF_000518285.1	FALSE	49196	Unknown	major	n/a	DOE Joint Genome Institute	PRJNA218806	JADH01	GCA_000518285.1	n/a	n/a	na	Entomoplasma lucivorax ATCC 49196 (mycoplasmas)	strain=ATCC 49196	Unknown program v. before 2013-09-10	full	1399797	ASM51828v1	assembly from type material	SAMN02584998	Illumina HiSeq 2000	2014-01-13	Scaffold
Entomoplasma luminosum ATCC 49195	GCF_000526855.1	FALSE	49195	Unknown	major	n/a	DOE Joint Genome Institute	PRJNA218805	JAGW01	GCA_000526855.1	n/a	n/a	na	Entomoplasma luminosum ATCC 49195 (mycoplasmas)	strain=ATCC 49195	Unknown program v. before 2013-09-10	full	1399796	ASM52685v1	assembly from type material	SAMN02584997	Illumina HiSeq 2000	2014-01-14	Contig
Entomoplasma melaleucae ATCC 49191	GCF_000685885.1	FALSE	49191	Unknown	major	n/a	DOE Joint Genome Institute	PRJNA223073	JMKX01	GCA_000685885.1	n/a	n/a	na	Entomoplasma melaleucae ATCC 49191 (mycoplasmas)	strain=ATCC 49191	Unknown program v. before 2014-03-12	full	1408435	ASM68588v1	assembly from type material	SAMN02743375	Illumina HiSeq 2000; Illumina	2014-05-08	Contig
Entomoplasma somnilux ATCC 49194	GCF_000526835.1	FALSE	49194	Unknown	major	n/a	DOE Joint Genome Institute	PRJNA218803	JAGV01	GCA_000526835.1	n/a	n/a	na	Entomoplasma somnilux ATCC 49194 (mycoplasmas)	strain=ATCC 49194	Unknown program v. before 2013-09-10	full	1399795	ASM52683v1	assembly from type material	SAMN02584996	Illumina HiSeq 2000	2014-01-14	Contig
Erwinia amylovora	GCF_017161565.1	FALSE	15580	125.62x	major	n/a	National Institute of Crop Science, RDA	PRJNA687293	n/a	GCA_017161565.1	n/a	n/a	na	Erwinia amylovora (enterobacteria)	strain=ATCC 15580	HGAP v. 3	full	552	ASM1716156v1	assembly from type material	SAMN17141014	PacBio RSII	2021-03-03	Complete Genome
Erwinia amylovora ATCC 49946	GCF_000027205.1	FALSE	49946	n/a	major	n/a	Wellcome Trust Sanger Institute	PRJEA43757	n/a	GCA_000027205.1	n/a	n/a	na	Erwinia amylovora ATCC 49946 (enterobacteria)	strain=ATCC 49946	n/a	full	716540	ASM2720v1	n/a	SAMEA2272701	n/a	2010-03-18	Complete Genome
Erysipelothrix rhusiopathiae (firmicutes)	GCF_900637845.1	FALSE	19414	100x	major	Representative Genome	SC	PRJEB6403	n/a	GCA_900637845.1	n/a	n/a	na	Erysipelothrix rhusiopathiae (firmicutes)	strain=NCTC8163	n/a	full	1648	52683_D03	assembly from type material	SAMEA48399418	n/a	2018-12-20	Complete Genome
Erysipelothrix rhusiopathiae ATCC 19414	GCF_000160815.2	FALSE	19414	34.8x	major	n/a	BCM	PRJNA31465	ACLK02	GCA_000160815.2	n/a	n/a	na	Erysipelothrix rhusiopathiae ATCC 19414 (firmicutes)	strain=ATCC 19414	Newbler Assembler v. 2.3.10192009	full	525280	ASM16081v2	assembly from type material	SAMN00189531	454	2011-02-07	Contig
Escherichia coli	GCF_000934865.1	TRUE	35150	31.1x	major	n/a	Canadian Food Inspection Agency	PRJNA273259	JXUS01	GCA_000934865.1	n/a	n/a	na	Escherichia coli (E. coli)	strain=ATCC 35150	SPAdes v. 3.1.1	full	562	ASM93486v1	n/a	SAMN03322683	Illumina MiSeq	2015-02-26	Contig
Escherichia coli	GCF_000935075.1	TRUE	35150	52.0x	major	n/a	Canadian Food Inspection Agency	PRJNA273259	JYIO01	GCA_000935075.1	n/a	n/a	na	Escherichia coli (E. coli)	strain=ATCC 35150 NalR	SPAdes v. 3.1.1	full	562	ASM93507v1	n/a	SAMN03342207	Illumina MiSeq	2015-02-27	Contig
Escherichia coli	GCF_001997065.1	TRUE	8739	86x	major	n/a	California Department of Public Health	PRJNA341407	MTFT01	GCA_001997065.1	n/a	n/a	na	Escherichia coli (E. coli)	strain=ATCC 8739	CLCbio Genomic Workbench v. 8.0.2	full	562	ASM199706v1	n/a	SAMN05721769	Illumina MiSeq	2017-02-13	Scaffold
Escherichia coli	GCF_001997075.1	TRUE	25922	67x	major	n/a	California Department of Public Health	PRJNA341407	MTFU01	GCA_001997075.1	n/a	n/a	na	Escherichia coli (E. coli)	strain=ATCC 25922	CLCbio Genomic Workbench v. 8.0.2	full	562	ASM199707v1	n/a	SAMN05721770	Illumina MiSeq	2017-02-13	Scaffold
Escherichia coli	GCF_002087945.1	FALSE	29425	122.2x	major	n/a	Loyola University Chicago	PRJNA379934	NARF01	GCA_002087945.1	n/a	n/a	na	Escherichia coli (E. coli)	strain=ATCC 29425	SPAdes v. 3.5	full	562	ASM208794v1	n/a	SAMN06624120	Illumina MiSeq	2017-04-12	Scaffold
Escherichia coli	GCF_002087985.1	TRUE	10798	156.4x	major	n/a	Loyola University Chicago	PRJNA379934	NARG01	GCA_002087985.1	n/a	n/a	na	Escherichia coli (E. coli)	strain=ATCC 10798	SPAdes v. 3.5	full	562	ASM208798v1	n/a	SAMN06624121	Illumina MiSeq	2017-04-12	Scaffold
Escherichia coli	GCF_002144055.1	TRUE	35150	59.0x	major	n/a	Health Canada	PRJNA327110	MBOI01	GCA_002144055.1	n/a	n/a	na	Escherichia coli (E. coli)	strain=ATCC 35150_1	SPAdes v. 3.5.0	full	562	ASM214405v1	n/a	SAMN05301323	Illumina MiSeq	2017-05-16	Scaffold
Escherichia coli	GCF_002144065.1	TRUE	35150	82.0x	major	n/a	Health Canada	PRJNA327110	MBOJ01	GCA_002144065.1	n/a	n/a	na	Escherichia coli (E. coli)	strain=ATCC 35150_100	SPAdes v. 3.5.0	full	562	ASM214406v1	n/a	SAMN05301324	Illumina MiSeq	2017-05-16	Scaffold
Escherichia coli	GCF_002741295.1	FALSE	43886	148.0x	major	n/a	CDC	PRJNA218110	n/a	GCA_002741295.1	n/a	n/a	na	Escherichia coli (E. coli)	strain=ATCC 43886	HGAP v. 3	full	562	ASM274129v1	n/a	SAMN01916957	PacBio	2017-11-02	Complete Genome
Escherichia coli	GCF_002741355.1	FALSE	43896	107.0x	major	n/a	CDC	PRJNA218110	n/a	GCA_002741355.1	n/a	n/a	na	Escherichia coli (E. coli)	strain=ATCC 43896	HGAP v. 3	full	562	ASM274135v1	n/a	SAMN01917241	PacBio	2017-11-02	Complete Genome
Escherichia coli	GCF_003417525.1	FALSE	15597	192.0x	major	n/a	Environment and Climate Change Canada	PRJNA486375	QVNB01	GCA_003417525.1	n/a	n/a	na	Escherichia coli (E. coli)	strain=ATCC 15597	SPAdes v. 3.11.1	full	562	ASM341752v1	n/a	SAMN09844444	IonTorrent	2018-08-22	Contig
Escherichia coli	GCF_006874785.1	FALSE	43889	not specified	major	n/a	Korea Food Research Institute	PRJNA321364	n/a	GCA_006874785.1	n/a	n/a	na	Escherichia coli (E. coli)	strain=ATCC 43889	HGAP3 v. 2015.12.29	full	562	ASM687478v1	n/a	SAMN01916927	Pacific Biosciences	2019-07-11	Complete Genome
Escherichia coli	GCF_007844295.1	TRUE	25922	250x	major	n/a	Zhejiang University	PRJNA488336	QYKR01	GCA_007844295.1	n/a	n/a	na	Escherichia coli (E. coli)	strain=ATCC 25922-2	SOAPdenovo v. 2	full	562	ASM784429v1	n/a	SAMN09988105	Illumina HiSeq	2019-08-05	Scaffold
Escherichia coli	GCF_007844345.1	TRUE	25922	250x	major	n/a	Zhejiang University	PRJNA488336	QYKQ01	GCA_007844345.1	n/a	n/a	na	Escherichia coli (E. coli)	strain=ATCC 25922-1	SOAPdenovo v. 2	full	562	ASM784434v1	n/a	SAMN09988104	Illumina HiSeq	2019-08-05	Scaffold
Escherichia coli	GCF_007844355.1	TRUE	25922	250x	major	n/a	Zhejiang University	PRJNA488336	QYKP01	GCA_007844355.1	n/a	n/a	na	Escherichia coli (E. coli)	strain=ATCC 25922	SOAPdenovo v. 2	full	562	ASM784435v1	n/a	SAMN09988103	Illumina HiSeq	2019-08-05	Scaffold
Escherichia coli	GCF_008033295.1	TRUE	BAA-196	247x	major	n/a	Scientific Center for Anti-infectious Drugs (SCAID)	PRJNA557356	n/a	GCA_008033295.1	n/a	n/a	na	Escherichia coli (E. coli)	strain=ATCC BAA-196	HGAP v. 4	full	562	ASM803329v1	n/a	SAMN12395320	PacBio	2019-08-20	Complete Genome
Escherichia coli	GCF_008033315.1	TRUE	BAA-196	247x	major	n/a	Scientific Center for Anti-infectious Drugs (SCAID)	PRJNA557356	n/a	GCA_008033315.1	n/a	n/a	na	Escherichia coli (E. coli)	strain=ATCC BAA-196	HGAP v. 4	full	562	ASM803331v1	n/a	SAMN12395313	PacBio	2019-08-20	Complete Genome
Escherichia coli	GCF_010374855.1	FALSE	11231	41x	major	n/a	University of Wroclaw	PRJNA555823	VLTA01	GCA_010374855.1	n/a	n/a	na	Escherichia coli (E. coli)	strain=ATCC 11231	SPAdes v. 3.13.2	full	562	ASM1037485v1	n/a	SAMN12330956	Illumina MiSeq	2020-02-10	Scaffold
Escherichia coli	GCF_010374865.1	FALSE	11230	80x	major	n/a	University of Wroclaw	PRJNA555823	VLTB01	GCA_010374865.1	n/a	n/a	na	Escherichia coli (E. coli)	strain=ATCC 11230	SPAdes v. 3.13.1	full	562	ASM1037486v1	n/a	SAMN12330955	Illumina MiSeq	2020-02-10	Scaffold
Escherichia coli	GCF_010374945.1	TRUE	11229	107x	major	n/a	University of Wroclaw	PRJNA555823	VLTC01	GCA_010374945.1	n/a	n/a	na	Escherichia coli (E. coli)	strain=ATCC 11229	SPAdes v. 3.13.0	full	562	ASM1037494v1	n/a	SAMN12330954	Illumina MiSeq	2020-02-10	Scaffold
Escherichia coli	GCF_012974805.1	TRUE	25922	100.0x	major	n/a	MOA Laboratory for Risk Assessment of Quality and Safety of Livestock and Poultry Products	PRJNA525188	n/a	GCA_012974805.1	n/a	n/a	na	Escherichia coli (E. coli)	strain=ATCC 25922	canu v. September-2017	full	562	ASM1297480v1	n/a	SAMN11042946	PacBio Sequel	2020-05-05	Complete Genome
Escherichia coli	GCF_015163465.1	TRUE	25922	97x	major	n/a	Karolinska Institutet	PRJNA668025	JADEVB01	GCA_015163465.1	n/a	n/a	na	Escherichia coli (E. coli)	strain=ATCC 25922	Unicycler v. 0.4.7	full	562	ASM1516346v1	n/a	SAMN16393454	Illumina HiSeq	2020-11-01	Contig
Escherichia coli	GCF_017357505.1	TRUE	25922	125.4x	major	n/a	Zhejiang University	PRJNA488336	n/a	GCA_017357505.1	n/a	n/a	na	Escherichia coli (E. coli)	strain=ATCC 25922	HGAP v. 2.0	full	562	ASM1735750v1	n/a	SAMN09930433	PacBio RSII; Illumina HiSeq	2021-03-16	Complete Genome
Escherichia coli	GCF_018279585.1	FALSE	98082	500.0x	major	n/a	Shanghai Institutes for Biological Sciences (SIBS) of Chinese Academy of Sciences (CAS)	PRJNA510288	n/a	GCA_018279585.1	n/a	n/a	na	Escherichia coli (E. coli)	strain=ATCC 98082	Canu v. 1.6; pillon v. 1.22	full	562	ASM1827958v1	n/a	SAMN10601610	PacBio RSII; Illumina HiSeq	2021-05-05	Complete Genome
Escherichia coli	GCF_900177355.1	FALSE	15597	11x	major	n/a	DOE - JOINT GENOME INSTITUTE	PRJEB20427	FXBK01	GCA_900177355.1	n/a	n/a	na	Escherichia coli (E. coli)	strain=ATCC 15597	n/a	full	562	IMG-taxon 2608642167 annotated assembly	n/a	SAMN04487933	n/a	2017-04-21	Contig
Escherichia coli (E. coli)	GCF_001704555.1	FALSE	4157	30.0x	major	n/a	Swansea University	PRJNA312020	MCAV01	GCA_001704555.1	n/a	n/a	na	Escherichia coli (E. coli)	strain=NCTC86	SPAdes v. March 2015	full	562	NCTC86	n/a	SAMN04492850	Illumina MiSeq	2016-08-13	Scaffold
Escherichia coli (E. coli)	GCF_002007705.1	FALSE	4157	200.0x	major	n/a	National University of Singapore and Genome Institute of Singapore	PRJNA373816	n/a	GCA_002007705.1	n/a	n/a	na	Escherichia coli (E. coli)	strain=NCTC86	HGAP3 v. 3	full	562	ASM200770v1	n/a	SAMN06314933	PacBio	2017-02-28	Complete Genome
Escherichia coli (E. coli)	GCF_019550865.1	FALSE	23740	165.17x	major	n/a	University of Konstanz	PRJNA727601	JAHCDE01	GCA_019550865.1	n/a	n/a	na	Escherichia coli (E. coli)	strain=ATCC 23740	DNA de novo assembly v. November 2019	full	562	ASM1955086v1	n/a	SAMN19026093	PacBio	2021-08-11	Contig
Escherichia coli (E. coli)	GCF_900092615.1	FALSE	4157	88x	major	n/a	kxd419	PRJEB14041	n/a	GCA_900092615.1	n/a	NCTC86EC	na	Escherichia coli (E. coli)	n/a	n/a	full	562	PRJEB14041	n/a	SAMEA3988096	n/a	2016-07-21	Complete Genome
Escherichia coli (E. coli)	GCF_900236125.1	FALSE	4157	92x	major	n/a	Hopital Henri Mondor APHP	PRJEB23218	OEEX01	GCA_900236125.1	n/a	NCTC86R	na	Escherichia coli (E. coli)	n/a	n/a	full	562	NCTC86R	n/a	SAMEA104369070	n/a	2018-01-11	Contig
Escherichia coli (E. coli)	GCF_900448245.1	TRUE	8739	100x	major	n/a	SC	PRJEB6403	UARV01	GCA_900448245.1	n/a	n/a	na	Escherichia coli (E. coli)	strain=NCTC12923	n/a	full	562	52941_A02	n/a	SAMEA50770168	n/a	2018-06-29	Contig
Escherichia coli (E. coli)	GCF_900448275.1	TRUE	700728	100x	major	n/a	SC	PRJEB6403	UFZH01	GCA_900448275.1	n/a	n/a	na	Escherichia coli (E. coli)	strain=NCTC12900	n/a	full	562	50884_F01	n/a	SAMEA4412708	n/a	2018-08-01	Contig
Escherichia coli (E. coli)	GCF_900448425.1	TRUE	25922	100x	major	n/a	SC	PRJEB6403	UFZV01	GCA_900448425.1	n/a	n/a	na	Escherichia coli (E. coli)	strain=NCTC12241	n/a	full	562	32473_A02	n/a	SAMEA2709027	n/a	2018-08-01	Contig
Escherichia coli (E. coli)	GCF_900448435.1	TRUE	11229	100x	major	n/a	SC	PRJEB6403	UFZW01	GCA_900448435.1	n/a	n/a	na	Escherichia coli (E. coli)	strain=NCTC13384	n/a	full	562	32512_A01	n/a	SAMEA2709033	n/a	2018-08-01	Contig
Escherichia coli (E. coli)	GCF_900448995.1	TRUE	19138	100x	major	n/a	SC	PRJEB6403	UGBY01	GCA_900448995.1	n/a	n/a	na	Escherichia coli (E. coli)	strain=NCTC9006	n/a	full	562	38502_E01	n/a	SAMEA3376915	n/a	2018-08-01	Contig
Escherichia coli (E. coli)	GCF_900449515.1	FALSE	12014	100x	major	n/a	SC	PRJEB6403	UGDO01	GCA_900449515.1	n/a	n/a	na	Escherichia coli (E. coli)	strain=NCTC9701	n/a	full	562	40961_A01	n/a	SAMEA3446338	n/a	2018-08-01	Contig
Escherichia coli (E. coli)	GCF_900699165.1	FALSE	4157	100x	major	n/a	SC	PRJEB6403	n/a	GCA_900699165.1	n/a	n/a	na	Escherichia coli (E. coli)	strain=NCTC86	n/a	full	562	39282_E01-4	n/a	SAMEA3446340	n/a	2019-03-01	Complete Genome
Escherichia coli ATCC 25922	GCF_000401755.1	TRUE	25922	100.0x	major	n/a	Technical University of Denmark	PRJNA197239	ASHD01	GCA_000401755.1	n/a	n/a	na	Escherichia coli ATCC 25922 (E. coli)	strain=ATCC 25922	CLC NGS Cell v. Oct-2012	full	1322345	Escherichia coli ATCC 25922	n/a	SAMN02471031	Illumina HiSeq	2013-05-28	Contig
Escherichia coli ATCC 25922	GCF_000743255.1	TRUE	25922	332x	major	n/a	Los Alamos National Laboratory	PRJNA244551	n/a	GCA_000743255.1	n/a	n/a	na	Escherichia coli ATCC 25922 (E. coli)	strain=ATCC 25922	Newbler v. 2.6; Velvet v. 1.2.08; Allpaths v. 39750; Phrap v. SPS - 4.24	full	1322345	ASM74325v1	n/a	SAMN02929659	Illumina; 454	2014-08-22	Complete Genome
Escherichia coli ATCC 25922	GCF_004151095.1	TRUE	25922	80.0x	major	n/a	Technical University of Denmark	PRJNA309047	LRDO01	GCA_004151095.1	n/a	n/a	na	Escherichia coli ATCC 25922 (E. coli)	strain=ATCC 25922	CLC NGS Cell v. January 2016	full	1322345	ASM415109v1	n/a	SAMN04419578	Illumina NextSeq 500	2019-02-08	Contig
Escherichia coli ATCC 35150	GCF_000473725.2	TRUE	35150	72.05x	major	n/a	American Type Culture Collection	PRJNA215944	AWXM02	GCA_000473725.2	n/a	n/a	na	Escherichia coli ATCC 35150 (E. coli)	strain=ATCC 35150	CLC NGS Cell v. 6.0.5	full	1389955	O199v4	n/a	SAMN02469310	Illumina MiSeq	2013-12-17	Contig
Escherichia coli ATCC 700728	GCF_000335055.2	TRUE	700728	57.85x	minor	n/a	Institute for Genome Sciences	PRJNA68603	AOEH01	GCA_000335055.2	n/a	n/a	na	Escherichia coli ATCC 700728 (E. coli)	strain=ATCC 700728	Celera Assembler v. 7.0	full	1051353	ASM33505v2	n/a	SAMN01112700	Illumina	2013-01-31	Contig
Escherichia coli ATCC 8739	GCF_000019385.1	TRUE	8739	n/a	major	n/a	US DOE Joint Genome Institute (JGI-PGF)	PRJNA18083	n/a	GCA_000019385.1	n/a	n/a	na	Escherichia coli ATCC 8739 (E. coli)	strain=ATCC 8739	n/a	full	481805	ASM1938v1	n/a	SAMN02598405	n/a	2008-03-11	Complete Genome
Escherichia coli ATCC 8739	GCF_003591595.1	TRUE	8739	141.55x	major	n/a	ETHZurich	PRJNA398473	n/a	GCA_003591595.1	n/a	n/a	na	Escherichia coli ATCC 8739 (E. coli)	strain=ATCC 8739	PacBio smrtanalysis HGAP_3 algorithm v. NOV-2016	full	481805	ASM359159v1	n/a	SAMN07510752	PacBio	2018-09-24	Complete Genome
Escherichia coli ATCC 8739	GCF_016864475.1	TRUE	8739	344.5x	major	n/a	Korea Centers for Disease Control and Prevention	PRJNA564864	n/a	GCA_016864475.1	n/a	n/a	na	Escherichia coli ATCC 8739 (E. coli)	strain=ATCC 8739	SPAdes v. 3.1	full	481805	ASM1686447v1	n/a	SAMN12725937	PacBio; IonTorrent	2021-02-11	Complete Genome
Escherichia coli ATCC BAA-2192	GCF_000496345.2	TRUE	BAA-2192	74.21x	major	n/a	American Type Culture Collection	PRJNA221236	AYGW02	GCA_000496345.2	n/a	n/a	na	Escherichia coli ATCC BAA-2192 (E. coli)	strain=ATCC BAA-2192	CLC NGS Cell v. 6.0.5	full	1404261	O455v2	n/a	SAMN02469304	Illumina MiSeq	2013-12-17	Contig
Escherichia coli ATCC BAA-2193	GCF_000496365.2	TRUE	BAA-2193	89.68x	major	n/a	American Type Culture Collection	PRJNA221241	AYMX02	GCA_000496365.2	n/a	n/a	na	Escherichia coli ATCC BAA-2193 (E. coli)	strain=ATCC BAA-2193	CLC NGS Cell v. 6.0.5	full	1404262	Q456v4	n/a	SAMN02469305	Illumina MiSeq	2013-12-17	Contig
Escherichia coli ATCC BAA-2196	GCF_000508365.1	TRUE	BAA-2196	81.24x	major	n/a	American Type Culture Collection	PRJNA221245	AYOF01	GCA_000508365.1	n/a	n/a	na	Escherichia coli ATCC BAA-2196 (E. coli)	strain=ATCC BAA-2196	CLC NGS Cell v. Nov-2013	full	1405292	Q457	n/a	SAMN02469306	Illumina MiSeq	2013-12-16	Contig
Escherichia coli ATCC BAA-2209	GCF_000506825.1	FALSE	BAA-2209	99.43	major	n/a	American Type Culture Collection	PRJNA221246	AZBZ01	GCA_000506825.1	n/a	n/a	na	Escherichia coli ATCC BAA-2209 (E. coli)	strain=ATCC BAA-2209	CLC Genomics Workbench v. 6.0.5	full	1405293	Q458v4	n/a	SAMN02469307	Illumina	2013-12-11	Contig
Escherichia coli ATCC BAA-2215	GCF_000506845.1	TRUE	BAA-2215	144.66	major	n/a	American Type Culture Collection	PRJNA221247	AZCA01	GCA_000506845.1	n/a	n/a	na	Escherichia coli ATCC BAA-2215 (E. coli)	strain=ATCC BAA-2215	CLC Genomics Workbench v. 6.0.5	full	1405294	Q459v3	n/a	SAMN02469308	Illumina	2013-12-11	Contig
Escherichia coli ATCC BAA-2219	GCF_000508385.1	TRUE	BAA-2219	66.66x	major	n/a	American Type Culture Collection	PRJNA221248	AYRW01	GCA_000508385.1	n/a	n/a	na	Escherichia coli ATCC BAA-2219 (E. coli)	strain=ATCC BAA-2219	CLC NGS Cell v. 06-Nov-2013	full	1405295	Q460	n/a	SAMN02469309	Illumina MiSeq	2013-12-16	Contig
Escherichia coli DSM 30083 = JCM 1649 = ATCC 11775	GCF_000690815.1	TRUE	11775	Unknown	major	n/a	DOE Joint Genome Institute	PRJNA50621	AGSE01	GCA_000690815.1	n/a	n/a	na	Escherichia coli DSM 30083 = JCM 1649 = ATCC 11775 (E. coli)	strain=DSM 30083	ALLPATHS v. R37654	full	866789	ASM69081v1	assembly designated as neotype	SAMN00718807	454-GS-FLX-Titanium; Illumina GAII	2014-05-13	Contig
Escherichia coli DSM 30083 = JCM 1649 = ATCC 11775	GCF_000734955.1	TRUE	11775	16.0x	major	n/a	UW-GEL (University of Wisconsin - Genome Evolution Laboratory)	PRJNA59555	JMST01	GCA_000734955.1	n/a	n/a	na	Escherichia coli DSM 30083 = JCM 1649 = ATCC 11775 (E. coli)	strain=ATCC 11775	Newbler v. 2.3	full	866789	ASM73495v1	assembly designated as neotype	SAMN02742771	454	2014-07-28	Contig
Escherichia coli DSM 30083 = JCM 1649 = ATCC 11775	GCF_003697165.2	TRUE	11775	800x	major	n/a	University of Arkansas for Medical Sciences	PRJNA472652	n/a	GCA_003697165.2	n/a	n/a	na	Escherichia coli DSM 30083 = JCM 1649 = ATCC 11775 (E. coli)	strain=ATCC 11775	Unicycler v. v0.4.5	full	866789	ASM369716v2	assembly designated as neotype	SAMN10252913	Oxford Nanopore MiniION	2018-12-20	Complete Genome
Escherichia coli O10:K5(L):H4 str. ATCC 23506	GCF_000333175.1	FALSE	23506	n/a	major	n/a	RPI	PRJEB1137	CAPK01	GCA_000333175.1	n/a	n/a	na	Escherichia coli O10	strain=ATCC 23506	n/a	full	1246623	ASM33317v1	n/a	SAMEA2271929	n/a	2013-01-14	Contig
Escherichia coli O104:H21 str. CFSAN002236	GCF_000464955.2	FALSE	BAA-178	250.0x	major	n/a	FDA/CFSAN	PRJNA230969	n/a	GCA_000464955.2	n/a	n/a	na	Escherichia coli O104	strain=CFSAN002236	HGAP v. v.3.0	full	1335303	ASM46495v2	n/a	SAMN02147037	PacBio	2017-10-02	Complete Genome
Escherichia coli O157:H7	GCF_007922655.1	TRUE	43888	90.0x	major	n/a	USDA/ARS/Eastern Regional Research Center	PRJNA294158	n/a	GCA_007922655.1	n/a	n/a	na	Escherichia coli O157	strain=ATCC 43888	HGAP v. 4	full	83334	ASM792265v1	n/a	SAMN12261986	PacBio	2019-08-08	Complete Genome
Escherichia coli O157:H7	GCF_009650175.1	FALSE	43890	30.0x	major	n/a	FDA Center for Food Safety and Applied Nutrition	PRJNA541972	n/a	GCA_009650175.1	n/a	n/a	na	Escherichia coli O157	strain=CFSAN076619	SPAdes v. 3.12.0; CANU v. 1.7	full	83334	ASM965017v1	n/a	SAMN10574722	Illumina MiSeq; Oxford Nanopore GridION	2019-11-12	Complete Genome
Escherichia coli O157:H7	GCF_013168075.1	TRUE	35150	249x	major	n/a	United State Department of Agriculture	PRJNA528413	n/a	GCA_013168075.1	n/a	n/a	na	Escherichia coli O157	strain=ATCC 35150	HGAP v. 3	full	83334	ASM1316807v1	n/a	SAMN11229481	PacBio RSII	2020-05-26	Complete Genome
Escherichia coli O5:K4(L):H4 str. ATCC 23502	GCF_000333195.1	FALSE	23502	n/a	major	n/a	RPI	PRJEB1191	CAPL01	GCA_000333195.1	n/a	n/a	na	Escherichia coli O5	strain=ATCC 23502	n/a	full	1268238	ASM33319v1	n/a	SAMEA2272238	n/a	2013-01-14	Contig
Escherichia coli W	GCF_008868305.1	TRUE	9637	32.0x	major	n/a	Signature Science, LLC	PRJNA573690	WBMH01	GCA_008868305.1	n/a	n/a	na	Escherichia coli W (E. coli)	strain=ATCC 9637	SPAdes v. 3.13.0	full	566546	ASM886830v1	n/a	SAMN12822024	Illumina MiSeq	2019-10-07	Contig
Escherichia fergusonii	GCF_008064875.1	FALSE	35473	113.35X	major	n/a	CDC	PRJNA218110	n/a	GCA_008064875.1	n/a	n/a	na	Escherichia fergusonii (enterobacteria)	strain=ATCC 35473	HGAP v. 3	full	564	ASM806487v1	n/a	SAMN01916852	PacBio	2019-08-22	Complete Genome
Escherichia fergusonii	GCF_008064895.1	FALSE	35471	123.44X	major	n/a	CDC	PRJNA218110	n/a	GCA_008064895.1	n/a	n/a	na	Escherichia fergusonii (enterobacteria)	strain=ATCC 35471	HGAP v. 3	full	564	ASM806489v1	n/a	SAMN01916802	PacBio	2019-08-22	Complete Genome
Escherichia fergusonii	GCF_008064915.1	FALSE	35470	142.47X	major	n/a	CDC	PRJNA218110	n/a	GCA_008064915.1	n/a	n/a	na	Escherichia fergusonii (enterobacteria)	strain=ATCC 35470	HGAP v. 3	full	564	ASM806491v1	n/a	SAMN03734431	PacBio	2019-08-22	Complete Genome
Escherichia fergusonii ATCC 35469	GCF_000026225.1	TRUE	35469	n/a	major	n/a	Genoscope	PRJNA33369	n/a	GCA_000026225.1	n/a	n/a	na	Escherichia fergusonii ATCC 35469 (enterobacteria)	strain=ATCC 35469T	n/a	full	585054	ASM2622v1	assembly from type material	SAMEA3138228	n/a	2008-12-18	Complete Genome
Eubacterium coprostanoligenes	GCF_900167205.1	FALSE	51222	555x	major	Representative Genome	DOE - JOINT GENOME INSTITUTE	PRJEB19558	FUWW01	GCA_900167205.1	n/a	n/a	na	Eubacterium coprostanoligenes (firmicutes)	strain=ATCC 51222	n/a	full	290054	IMG-taxon 2585428093 annotated assembly	assembly from type material	SAMN02745114	n/a	2017-03-04	Contig
Eubacterium limosum	GCF_000807675.2	TRUE	8486	200.0x	major	Representative Genome	Korean Advanced Institute of Science and Technology	PRJNA270275	n/a	GCA_000807675.2	n/a	n/a	na	Eubacterium limosum (firmicutes)	strain=ATCC 8486	SMRT Analysis v. 2.3.0	full	1736	ASM80767v2	assembly from type material	SAMN03265381	PacBio; Illumina MiSeq	2017-04-03	Complete Genome
Eubacterium ramulus ATCC 29099	GCF_000469345.1	FALSE	29099	115x	major	n/a	Washington University	PRJNA181041	AWVJ01	GCA_000469345.1	n/a	n/a	na	Eubacterium ramulus ATCC 29099 (firmicutes)	strain=ATCC 29099	Velvet v. 1.1.06	full	1256908	ASM46934v1	assembly from type material	SAMN02436882	Illumina	2013-09-20	Scaffold
Eubacterium ruminantium	GCF_900167085.1	FALSE	17233	311x	major	Representative Genome	DOE - JOINT GENOME INSTITUTE	PRJEB19563	FUXA01	GCA_900167085.1	n/a	n/a	na	Eubacterium ruminantium (firmicutes)	strain=ATCC 17233	n/a	full	42322	IMG-taxon 2585428142 annotated assembly	assembly from type material	SAMN02745110	n/a	2017-03-04	Scaffold
Eubacterium uniforme	GCF_900167115.1	FALSE	35992	424x	major	Representative Genome	DOE - JOINT GENOME INSTITUTE	PRJEB19579	FUXZ01	GCA_900167115.1	n/a	n/a	na	Eubacterium uniforme (firmicutes)	strain=ATCC 35992	n/a	full	39495	IMG-taxon 2585428145 annotated assembly	assembly from type material	SAMN02745111	n/a	2017-03-04	Scaffold
Eubacterium ventriosum ATCC 27560	GCF_000153885.1	FALSE	27560	n/a	major	n/a	Washington University Genome Sequencing Center	PRJNA18159	AAVL02	GCA_000153885.1	n/a	n/a	na	Eubacterium ventriosum ATCC 27560 (firmicutes)	strain=ATCC 27560	n/a	full	411463	ASM15388v1	assembly from type material	SAMN00627091	n/a	2007-05-25	Scaffold
Eubacterium xylanophilum ATCC 35991	GCF_000518685.1	FALSE	35991	Unknown	major	Representative Genome	DOE Joint Genome Institute	PRJNA204102	JAEB01	GCA_000518685.1	n/a	n/a	na	Eubacterium xylanophilum ATCC 35991 (firmicutes)	strain=ATCC 35991	Unknown program v. before 2013-10-17	full	1336241	ASM51868v1	assembly from type material	SAMN02584969	Illumina HiSeq 2000	2014-01-13	Scaffold
Ewingella americana (enterobacteria)	GCF_900451015.1	FALSE	33852	100x	major	n/a	SC	PRJEB6403	UGGO01	GCA_900451015.1	n/a	n/a	na	Ewingella americana (enterobacteria)	strain=NCTC12157	n/a	full	41202	28193_C01	assembly from type material	SAMEA2548150	n/a	2018-08-01	Contig
Ewingella americana ATCC 33852	GCF_000735345.1	FALSE	33852	15.0x	major	n/a	UW-GEL (University of Wisconsin - Genome Evolution Laboratory)	PRJNA59551	JMPJ01	GCA_000735345.1	n/a	n/a	na	Ewingella americana ATCC 33852 (enterobacteria)	strain=ATCC 33852	Newbler v. 2.3	full	910964	GEAM_DRAFTv1	assembly from type material	SAMN02743045	454	2014-07-28	Contig
Exiguobacterium aurantiacum (firmicutes)	GCF_900450545.1	FALSE	35652	100x	major	n/a	SC	PRJEB6403	UGGP01	GCA_900450545.1	n/a	n/a	na	Exiguobacterium aurantiacum (firmicutes)	strain=NCTC13163	n/a	full	33987	52278_F01	assembly from type material	SAMEA4535759	n/a	2018-08-01	Contig
Facklamia miroungae	GCF_900100775.1	FALSE	BAA-466	718x	major	Representative Genome	DOE - JOINT GENOME INSTITUTE	PRJEB15889	FNCK01	GCA_900100775.1	n/a	n/a	na	Facklamia miroungae (firmicutes)	strain=ATCC BAA-466	n/a	full	120956	IMG-taxon 2675903695 annotated assembly	n/a	SAMN05421791	n/a	2016-10-21	Contig
Facklamia sourekii ATCC 700629	GCF_000518205.1	FALSE	700629	Unknown	major	Representative Genome	DOE Joint Genome Institute	PRJNA223101	JADD01	GCA_000518205.1	n/a	n/a	na	Facklamia sourekii ATCC 700629 (firmicutes)	strain=ATCC 700629	Unknown program v. before 2013-10-18	full	1408438	ASM51820v1	assembly from type material	SAMN02585004	Illumina HiSeq 2000	2014-01-13	Scaffold
Faecalibacterium prausnitzii	GCF_003324115.1	FALSE	27766	775.0x	major	n/a	University College Cork	PRJNA432550	PXUQ01	GCA_003324115.1	n/a	n/a	na	Faecalibacterium prausnitzii (firmicutes)	strain=ATCC 27766	SPAdes v. 3.10.0	full	853	ASM332411v1	n/a	SAMN08707948	Illumina HiSeq	2018-07-16	Contig
Faecalibacterium prausnitzii	GCF_003324185.1	TRUE	27768	300.0x	major	n/a	University College Cork	PRJNA432550	PXUP01	GCA_003324185.1	n/a	n/a	na	Faecalibacterium prausnitzii (firmicutes)	strain=ATCC 27768	SPAdes v. 3.10.0	full	853	ASM332418v1	assembly from type material	SAMN08707943	Illumina HiSeq	2018-07-16	Contig
Faecalicoccus pleomorphus (firmicutes)	GCF_900459315.1	FALSE	29734	100x	major	Representative Genome	SC	PRJEB6403	UHFX01	GCA_900459315.1	n/a	n/a	na	Faecalicoccus pleomorphus (firmicutes)	strain=NCTC11087	n/a	full	1323	49642_A01	assembly from type material	SAMEA4076717	n/a	2018-08-01	Contig
Faecalitalea cylindroides ATCC 27803	GCF_000469305.1	FALSE	27803	100x	major	n/a	WUGSC	PRJNA38321	AWVI01	GCA_000469305.1	n/a	n/a	na	Faecalitalea cylindroides ATCC 27803 (firmicutes)	strain=ATCC 27803	Velvet v. 1.1.06	full	649755	ASM46930v1	assembly from type material	SAMN02436728	Illumina	2013-09-20	Scaffold
Fannyhessea vaginae (high GC Gram+)	GCF_900445305.1	FALSE	BAA-55	100x	major	Representative Genome	SC	PRJEB6403	UFSV01	GCA_900445305.1	n/a	n/a	na	Fannyhessea vaginae (high GC Gram+)	strain=NCTC13935	n/a	full	82135	58174_B01	assembly from type material	SAMEA104307699	n/a	2018-08-07	Contig
Fibrobacter intestinalis	GCF_900167415.1	FALSE	43854	303x	major	n/a	DOE - JOINT GENOME INSTITUTE	PRJEB19553	FUWU01	GCA_900167415.1	n/a	n/a	na	Fibrobacter intestinalis (bacteria)	strain=ATCC 43854	n/a	full	28122	IMG-taxon 2582581325 annotated assembly	assembly from type material	SAMN02745108	n/a	2017-03-04	Scaffold
Filifactor alocis ATCC 35896	GCF_000163895.2	FALSE	35896	47.32x	major	Representative Genome	Broad Institute	PRJNA30485	n/a	GCA_000163895.2	n/a	n/a	na	Filifactor alocis ATCC 35896 (firmicutes)	strain=ATCC 35896	Newbler v. 2.1-PreRelease-4/28/2009	full	546269	ASM16389v2	assembly from type material	SAMN02463683	454	2011-01-27	Complete Genome
Finegoldia magna ATCC 29328	GCF_000010185.1	FALSE	29328	n/a	major	n/a	Kitasato Institute for Life Sciences	PRJDA18981	n/a	GCA_000010185.1	n/a	n/a	na	Finegoldia magna ATCC 29328 (firmicutes)	strain=ATCC 29328	n/a	full	334413	ASM1018v1	n/a	SAMD00060918	n/a	2008-02-14	Complete Genome
Finegoldia magna ATCC 53516	GCF_000159695.1	FALSE	53516	54x	major	n/a	Baylor College of Medicine	PRJNA31469	ACHM02	GCA_000159695.1	n/a	n/a	na	Finegoldia magna ATCC 53516 (firmicutes)	strain=ATCC 53516	Newbler Assembler v. 2.0.02232009	full	525282	ASM15969v1	n/a	SAMN00001509	454	2010-06-17	Chromosome
Flammeovirga aprica JL-4	GCF_012844305.1	FALSE	23126	205x	major	Representative Genome	Third Institute of Oceanography China	PRJNA625623	JABANE01	GCA_012844305.1	n/a	n/a	na	Flammeovirga aprica JL-4 (CFB group bacteria)	strain=ATCC 23126	SOAPdenovo v. 2020-01-01T00	full	694437	ASM1284430v1	assembly from type material	SAMN14603964	Illumina	2020-04-25	Scaffold
Flavobacterium aquatile LMG 4008 = ATCC 11947	GCF_000757385.1	FALSE	11947	161.0x	major	Representative Genome	GCAT-SEEK	PRJNA260729	JRHH01	GCA_000757385.1	n/a	n/a	na	Flavobacterium aquatile LMG 4008 = ATCC 11947 (CFB group bacteria)	strain=LMG 4008	NextGENe v. V2.2.0	full	1453498	ASM75738v1	assembly from type material	SAMN03025770	Illumina MiSeq	2014-09-23	Contig
Flavobacterium aquatile LMG 4008 = ATCC 11947	GCF_002217235.1	FALSE	11947	103.8x	major	n/a	FDA	PRJNA354433	MUGQ01	GCA_002217235.1	n/a	n/a	na	Flavobacterium aquatile LMG 4008 = ATCC 11947 (CFB group bacteria)	strain=ATCC 11947	CLC Genomics Workbench v. 9.5.2	full	1453498	ASM221723v1	assembly from type material	SAMN06049046	Illumina MiSeq	2017-07-12	Scaffold
Flavobacterium branchiophilum	GCF_002530755.1	FALSE	35036	118.4x	major	n/a	FDA	PRJNA354433	PCMW01	GCA_002530755.1	n/a	n/a	na	Flavobacterium branchiophilum (CFB group bacteria)	strain=ATCC 35036	CLC Genomics Workbench v. 10.1.1	full	55197	ASM253075v1	n/a	SAMN06049062	Illumina MiSeq	2017-10-12	Scaffold
Flavobacterium branchiophilum NBRC 15030 = ATCC 35035	GCF_002217205.1	FALSE	35035	22.7x	major	n/a	FDA	PRJNA354433	MUGT01	GCA_002217205.1	n/a	n/a	na	Flavobacterium branchiophilum NBRC 15030 = ATCC 35035 (CFB group bacteria)	strain=ATCC 35035	CLC Genomics Workbench v. 9.5.2	full	1218110	ASM221720v1	assembly from type material	SAMN06049065	Illumina MiSeq	2017-07-12	Scaffold
Flavobacterium branchiophilum NBRC 15030 = ATCC 35035	GCF_007990815.1	FALSE	35035	147x	major	n/a	National Institute of Technology and Evaluation	PRJDB283	BJXD01	GCA_007990815.1	n/a	n/a	na	Flavobacterium branchiophilum NBRC 15030 = ATCC 35035 (CFB group bacteria)	strain=NBRC 15030	newbler v. 3.0	full	1218110	ASM799081v1	assembly from type material	SAMD00169720	454 GS-FLX Titanium; Illumina HiSeq 1000	2019-08-01	Contig
Flavobacterium columnare ATCC 49512	GCF_000240075.2	FALSE	49512	n/a	major	n/a	Mississippi State University	PRJNA67781	n/a	GCA_000240075.2	n/a	n/a	na	Flavobacterium columnare ATCC 49512 (CFB group bacteria)	strain=ATCC 49512	n/a	full	1041826	ASM24007v2	n/a	SAMN02603612	n/a	2012-01-19	Complete Genome
Flavobacterium columnare NBRC 100251 = ATCC 23463	GCF_002530675.1	FALSE	23463	70.8x	major	n/a	FDA	PRJNA354433	PCMX01	GCA_002530675.1	n/a	n/a	na	Flavobacterium columnare NBRC 100251 = ATCC 23463 (CFB group bacteria)	strain=ATCC 23463	CLC Genomics Workbench v. 10.1.1	full	1218111	ASM253067v1	assembly from type material	SAMN06049064	Illumina MiSeq	2017-10-12	Scaffold
Flavobacterium columnare NBRC 100251 = ATCC 23463	GCF_007990835.1	FALSE	23463	192x	major	n/a	National Institute of Technology and Evaluation	PRJDB284	BJXE01	GCA_007990835.1	n/a	n/a	na	Flavobacterium columnare NBRC 100251 = ATCC 23463 (CFB group bacteria)	strain=NBRC 100251	newbler v. 3.0	full	1218111	ASM799083v1	assembly from type material	SAMD00169721	Illumina HiSeq 1000	2019-08-01	Contig
Flavobacterium hibernum	GCF_002217315.1	FALSE	51468	62.7x	major	n/a	FDA	PRJNA354433	MUGX01	GCA_002217315.1	n/a	n/a	na	Flavobacterium hibernum (CFB group bacteria)	strain=ATCC 51468	CLC Genomics Workbench v. 9.5.2	full	37752	ASM221731v1	assembly from type material	SAMN06049058	Illumina MiSeq	2017-07-12	Scaffold
Flavobacterium hibernum (CFB group bacteria)	GCF_900450525.1	FALSE	51468	100x	major	n/a	SC	PRJEB6403	UGGR01	GCA_900450525.1	n/a	n/a	na	Flavobacterium hibernum (CFB group bacteria)	strain=NCTC13514	n/a	full	37752	59302_E01	assembly from type material	SAMEA104318185	n/a	2018-08-01	Contig
Flavobacterium hydatis	GCF_002217335.1	FALSE	29551	67.5x	major	Representative Genome	FDA	PRJNA354433	MUGY01	GCA_002217335.1	n/a	n/a	na	Flavobacterium hydatis (CFB group bacteria)	strain=ATCC 29551	CLC Genomics Workbench v. 9.5.2	full	991	ASM221733v1	assembly from type material	SAMN06049047	Illumina MiSeq	2017-07-12	Scaffold
Flavobacterium johnsoniae UW101	GCF_000016645.1	TRUE	17061	n/a	major	Representative Genome	US DOE Joint Genome Institute	PRJNA16082	n/a	GCA_000016645.1	n/a	n/a	na	Flavobacterium johnsoniae UW101 (CFB group bacteria)	strain=UW101; ATCC 17061	n/a	full	376686	ASM1664v1	assembly from type material	SAMN02598357	n/a	2007-05-01	Complete Genome
Flavobacterium johnsoniae UW101	GCF_002221975.1	TRUE	17061	61.8x	major	n/a	FDA	PRJNA354433	MUGZ01	GCA_002221975.1	n/a	n/a	na	Flavobacterium johnsoniae UW101 (CFB group bacteria)	strain=ATCC 17061	CLC Genomics Workbench v. 9.5.2	full	376686	ASM222197v1	assembly from type material	SAMN06049048	Illumina MiSeq	2017-07-20	Scaffold
Flavobacterium pectinovorum	GCF_002217365.1	FALSE	19366	64.4x	major	n/a	FDA	PRJNA354433	MUHB01	GCA_002217365.1	n/a	n/a	na	Flavobacterium pectinovorum (CFB group bacteria)	strain=ATCC 19366	CLC Genomics Workbench v. 9.5.2	full	29533	ASM221736v1	assembly from type material	SAMN06049057	Illumina MiSeq	2017-07-12	Scaffold
Flavobacterium psychrophilum DSM 3660 = ATCC 49418	GCF_002217405.1	FALSE	49418	106.1x	major	n/a	FDA	PRJNA354433	MUHE01	GCA_002217405.1	n/a	n/a	na	Flavobacterium psychrophilum DSM 3660 = ATCC 49418 (CFB group bacteria)	strain=ATCC 49418	CLC Genomics Workbench v. 9.5.2	full	1121894	ASM221740v1	assembly from type material	SAMN06049063	Illumina MiSeq	2017-07-12	Scaffold
Flavobacterium psychrophilum DSM 3660 = ATCC 49418	GCF_900101925.1	FALSE	49418	617x	major	n/a	DOE - JOINT GENOME INSTITUTE	PRJEB15787	FMVE01	GCA_900101925.1	n/a	n/a	na	Flavobacterium psychrophilum DSM 3660 = ATCC 49418 (CFB group bacteria)	strain=DSM 3660	n/a	full	1121894	IMG-taxon 2622736523 annotated assembly	assembly from type material	SAMN02745938	n/a	2016-10-17	Scaffold
Flavobacterium spartansii	GCF_002217445.1	FALSE	BAA-2541	73.9x	major	n/a	FDA	PRJNA354433	MUHG01	GCA_002217445.1	n/a	n/a	na	Flavobacterium spartansii (CFB group bacteria)	strain=ATCC BAA-2541	CLC Genomics Workbench v. 9.5.2	full	1278819	ASM221744v1	assembly from type material	SAMN06049056	Illumina MiSeq	2017-07-12	Scaffold
Flavonifractor plautii ATCC 29863	GCF_000239295.1	TRUE	29863	144.6x	major	n/a	Washington University Genome Sequencing Center	PRJNA18189	AGCK01	GCA_000239295.1	n/a	n/a	na	Flavonifractor plautii ATCC 29863 (firmicutes)	strain=ATCC 29863	Velvet v. 1.1.04	full	411475	ASM23929v1	assembly from type material	SAMN00627089	Illumina	2011-12-21	Scaffold
Fluoribacter bozemanae	GCF_001648595.1	FALSE	33217	100.0x	major	n/a	National Institute for Communicable Disease Control and Prevention, Chinese Center for Disease Contr	PRJNA281295	LBAW01	GCA_001648595.1	n/a	n/a	na	Legionella bozemanae (g-proteobacteria)	strain=ATCC 33217	SOAPdenovo v. 2.04	full	447	ASM164859v1	assembly from type material	SAMN03486950	Illumina HiSeq	2016-05-19	Scaffold
Fluoribacter dumoffii (g-proteobacteria)	GCF_900450695.1	FALSE	33279	100x	major	n/a	SC	PRJEB6403	UGGT01	GCA_900450695.1	n/a	n/a	na	Fluoribacter dumoffii (g-proteobacteria)	strain=NCTC11370	n/a	full	463	48903_A01	assembly from type material	SAMEA4063025	n/a	2018-08-01	Contig
Fluoribacter gormanii	GCF_001648685.1	TRUE	33297	100.0x	major	n/a	National Institute for Communicable Disease Control and Prevention, Chinese Center for Disease Contr	PRJNA281301	LBAY01	GCA_001648685.1	n/a	n/a	na	Fluoribacter gormanii (g-proteobacteria)	strain=ATCC 33297	SOAPdenovo v. 2.04	full	464	ASM164868v1	assembly from type material	SAMN03486957	Illumina HiSeq	2016-05-19	Scaffold
Fluoribacter gormanii	GCF_900156395.1	FALSE	33342	455x	major	n/a	DOE - JOINT GENOME INSTITUTE	PRJEB18894	FTNL01	GCA_900156395.1	n/a	n/a	na	Fluoribacter gormanii (g-proteobacteria)	strain=ATCC 33342	n/a	full	464	IMG-taxon 2681812897 annotated assembly	assembly from type material	SAMN05421777	n/a	2017-01-14	Scaffold
Fluoribacter gormanii (g-proteobacteria)	GCF_900450965.1	TRUE	33297	100x	major	Representative Genome	SC	PRJEB6403	UGGV01	GCA_900450965.1	n/a	n/a	na	Fluoribacter gormanii (g-proteobacteria)	strain=NCTC11401	n/a	full	464	48903_B01	assembly from type material	SAMEA4063026	n/a	2018-08-01	Contig
Francisella persica ATCC VR-331 (g-proteobacteria)	GCF_001275365.1	FALSE	VR-331	250	major	Representative Genome	University of Nebraska	PRJNA287166	n/a	GCA_001275365.1	n/a	n/a	na	Francisella persica ATCC VR-331 (g-proteobacteria)	strain=FSC845	Velvet v. 1.2.04	full	1086726	ASM127536v1	assembly from type material	SAMN03777003	Illumina	2015-08-27	Complete Genome
Francisella persica ATCC VR-331 (g-proteobacteria)	GCF_001653955.1	FALSE	VR-331	1000x	major	n/a	Swedish Defence Research Agency	PRJNA73171	n/a	GCA_001653955.1	n/a	n/a	na	Francisella persica ATCC VR-331 (g-proteobacteria)	strain=ATCC VR-331	SmrtPortal and abyss v. Oct 2015	full	1086726	ASM165395v1	assembly from type material	SAMN00993447	454; Illumina GAII; PacBio; Illumina MiSeq; Illumina HiSeq	2016-06-01	Complete Genome
Francisella philomiragia subsp. philomiragia ATCC 25015	GCF_000156715.1	FALSE	25015	n/a	major	n/a	Broad Institute	PRJNA32411	ABYY01	GCA_000156715.1	n/a	n/a	na	Francisella philomiragia subsp. philomiragia ATCC 25015 (g-proteobacteria)	strain=ATCC 25015	n/a	full	539329	ASM15671v1	assembly from type material	SAMN02595237	n/a	2008-12-23	Scaffold
Francisella philomiragia subsp. philomiragia ATCC 25015	GCF_000833455.1	FALSE	25015	372x	major	n/a	Los Alamos National Laboratory	PRJNA239335	n/a	GCA_000833455.1	n/a	n/a	na	Francisella philomiragia subsp. philomiragia ATCC 25015 (g-proteobacteria)	strain=O#319L	Newbler v. 2.6; Velvet v. 1.2.08; Allpaths v. 44837; Phrap v. SPS - 4.24	full	539329	ASM83345v1	assembly from type material	SAMN03218150	Illumina; 454	2015-02-06	Complete Genome
Francisella philomiragia subsp. philomiragia ATCC 25017	GCF_000019285.1	TRUE	25017	n/a	major	n/a	DOE Joint Genome Institute	PRJNA27853	n/a	GCA_000019285.1	n/a	n/a	na	Francisella philomiragia subsp. philomiragia ATCC 25017 (g-proteobacteria)	strain=ATCC 25017	n/a	full	484022	ASM1928v1	n/a	SAMN02598454	n/a	2008-02-11	Complete Genome
Francisella tularensis	GCF_009815755.1	FALSE	15482	145x	major	n/a	ANSES	PRJNA551589	VJEZ01	GCA_009815755.1	n/a	n/a	na	Francisella tularensis (g-proteobacteria)	strain=ATCC 15482	SPAdes v. 3.12	full	263	ASM981575v1	n/a	SAMN12159563	Illumina HiSeq	2019-12-31	Contig
Fructilactobacillus fructivorans	GCF_001437175.1	FALSE	27394	100x	major	n/a	Shanghai Majorbio	PRJNA222257	JQAS01	GCA_001437175.1	n/a	n/a	na	Fructilactobacillus fructivorans (firmicutes)	strain=ATCC 27394	SOAPdenovo v. 2	full	1614	ASM143717v1	assembly from synonym type material	SAMN02797768	Illumina MiSeq; Illumina HiSeq	2015-11-06	Scaffold
Fusobacterium gonidiaformans ATCC 25563	GCF_000158835.2	FALSE	25563	35x	major	n/a	Broad Institute	PRJNA32419	ACET02	GCA_000158835.2	n/a	n/a	na	Fusobacterium gonidiaformans ATCC 25563 (fusobacteria)	strain=ATCC 25563	Newbler v. 2.0.0-PreRelease-04/10/2008	full	469615	Fuso_gon_ATCC25563_V2	assembly from type material	SAMN02463686	454	2015-07-15	Scaffold
Fusobacterium gonidiaformans ATCC 25563	GCF_003019695.1	FALSE	25563	62x	major	Representative Genome	Virginia Tech	PRJNA433545	n/a	GCA_003019695.1	n/a	n/a	na	Fusobacterium gonidiaformans ATCC 25563 (fusobacteria)	strain=ATCC 25563	Unicycler v. 0.4.3	full	469615	ASM301969v1	assembly from type material	SAMN08501140	Illumina, MinION	2018-03-26	Complete Genome
Fusobacterium mortiferum ATCC 9817	GCF_000158195.2	FALSE	9817	33x	major	n/a	Broad Institute	PRJNA32421	ACDB02	GCA_000158195.2	n/a	n/a	na	Fusobacterium mortiferum ATCC 9817 (fusobacteria)	strain=ATCC 9817	Newbler v. 2.1-PreRelease-4/28/2009	full	469616	Fuso_mor_ATCC9817_V2	n/a	SAMN02463687	454	2011-07-27	Scaffold
Fusobacterium mortiferum ATCC 9817	GCF_003019315.1	FALSE	9817	43x	major	n/a	Virginia Tech	PRJNA433545	n/a	GCA_003019315.1	n/a	n/a	na	Fusobacterium mortiferum ATCC 9817 (fusobacteria)	strain=ATCC 9817	Unicycler v. 0.4.3	full	469616	ASM301931v1	n/a	SAMN08501148	Illumina, MinION	2018-03-26	Complete Genome
Fusobacterium naviforme	GCF_003014445.1	FALSE	25832	289.0x	major	Representative Genome	DOE Joint Genome Institute	PRJNA245573	PYGH01	GCA_003014445.1	n/a	n/a	na	Fusobacterium naviforme (fusobacteria)	strain=ATCC 25832	AllPaths v. r46652	full	77917	ASM301444v1	assembly from type material	SAMN02745175	Illumina HiSeq	2018-03-23	Scaffold
Fusobacterium necrogenes (fusobacteria)	GCF_900450765.1	FALSE	25556	100x	major	Representative Genome	SC	PRJEB6403	UGGU01	GCA_900450765.1	n/a	n/a	na	Fusobacterium necrogenes (fusobacteria)	strain=NCTC10723	n/a	full	858	42650_B02	assembly from type material	SAMEA3649021	n/a	2018-08-01	Contig
Fusobacterium necrophorum	GCF_900104395.1	FALSE	25286	448x	major	n/a	DOE - JOINT GENOME INSTITUTE	PRJEB16277	FMXX01	GCA_900104395.1	n/a	n/a	na	Fusobacterium necrophorum (fusobacteria)	strain=ATCC 25286	n/a	full	859	IMG-taxon 2597490366 annotated assembly	assembly from type material	SAMN02983009	n/a	2016-10-21	Scaffold
Fusobacterium necrophorum subsp. funduliforme ATCC 51357	GCF_000262225.1	FALSE	51357	23.27x	major	n/a	J. Craig Venter Institute	PRJNA75137	AJSY01	GCA_000262225.1	n/a	n/a	na	Fusobacterium necrophorum subsp. funduliforme ATCC 51357 (fusobacteria)	strain=ATCC 51357	Newbler v. 2.6	full	1095747	ASM26222v1	assembly from type material	SAMN00761801	Illumina	2012-05-10	Contig
Fusobacterium necrophorum subsp. necrophorum	GCF_004006635.1	FALSE	25286	60.0x	major	n/a	Virginia Tech	PRJNA513186	n/a	GCA_004006635.1	n/a	n/a	na	Fusobacterium necrophorum subsp. necrophorum (fusobacteria)	strain=ATCC 25286	Unicycler v. 0.4.3	full	143388	ASM400663v1	assembly from type material	SAMN10697414	Oxford Nanopore MiniION; Illumina MiSeq	2019-01-09	Complete Genome
Fusobacterium nucleatum subsp. nucleatum ATCC 23726	GCF_000178895.1	TRUE	23726	26x	major	n/a	BCM	PRJNA31471	ADVK01	GCA_000178895.1	n/a	n/a	na	Fusobacterium nucleatum subsp. nucleatum ATCC 23726 (fusobacteria)	strain=ATCC 23726	Newbler Assembler v. 2.0.0-Eclipse	full	525283	ASM17889v1	n/a	SAMN00001497	454	2010-05-17	Contig
Fusobacterium nucleatum subsp. nucleatum ATCC 23726	GCF_003019785.1	TRUE	23726	35x	major	n/a	Virginia Tech	PRJNA433545	n/a	GCA_003019785.1	n/a	n/a	na	Fusobacterium nucleatum subsp. nucleatum ATCC 23726 (fusobacteria)	strain=ATCC 23726	Unicycler v. 0.4.3	full	525283	ASM301978v1	n/a	SAMN08501025	Illumina, MinION	2018-03-26	Complete Genome
Fusobacterium nucleatum subsp. polymorphum (fusobacteria)	GCF_001457555.1	FALSE	10953	100x	major	Representative Genome	SC	PRJEB6403	n/a	GCA_001457555.1	n/a	n/a	na	Fusobacterium nucleatum subsp. polymorphum (fusobacteria)	strain=NCTC10562	n/a	full	76857	NCTC10562	assembly from type material	SAMEA2479572	n/a	2015-03-22	Complete Genome
Fusobacterium nucleatum subsp. polymorphum ATCC 10953	GCF_000153625.3	FALSE	10953	n/a	major	n/a	Baylor College of Medicine	PRJNA17261	AARG01	GCA_000153625.1	n/a	n/a	na	Fusobacterium nucleatum subsp. polymorphum ATCC 10953 (fusobacteria)	strain=ATCC 10953	n/a	full	393480	ASM15362v1	assembly from type material	SAMN02469324	n/a	2007-05-30	Chromosome
Fusobacterium nucleatum subsp. vincentii ATCC 51190	GCF_000279975.1	FALSE	51190	30.0x	major	n/a	Chosun University	PRJNA167963	AKXI01	GCA_000279975.1	n/a	n/a	na	Fusobacterium nucleatum subsp. vincentii ATCC 51190 (fusobacteria)	strain=ATCC 51190	Newbler v. 2.5.3	full	1196653	ASM27997v1	assembly from synonym type material	SAMN02469584	454	2012-07-16	Contig
Fusobacterium perfoetens ATCC 29250	GCF_000622245.1	FALSE	29250	Unknown	major	Representative Genome	DOE Joint Genome Institute	PRJNA223056	JHXW01	GCA_000622245.1	n/a	n/a	na	Fusobacterium perfoetens ATCC 29250 (fusobacteria)	strain=ATCC 29250	vpAllpaths v. r46652	full	1408439	ASM62224v1	assembly from type material	SAMN02743999	Illumina HiSeq 2000	2014-04-08	Scaffold
Fusobacterium periodonticum ATCC 33693	GCF_000160475.1	FALSE	33693	n/a	major	Representative Genome	Washington University Genome Sequencing Center	PRJNA30495	ACJY01	GCA_000160475.1	n/a	n/a	na	Fusobacterium periodonticum ATCC 33693 (fusobacteria)	strain=ATCC 33693	n/a	full	546275	ASM16047v1	assembly from type material	SAMN00008828	n/a	2009-04-29	Scaffold
Fusobacterium russii ATCC 25533	GCF_000381725.1	FALSE	25533	Unknown	major	Representative Genome	DOE Joint Genome Institute	PRJNA185225	ARMK01	GCA_000381725.1	n/a	n/a	na	Fusobacterium russii ATCC 25533 (fusobacteria)	strain=593A	Velvet v. 1.1.04; ALLPATHS v. r41043	full	1278306	ASM38172v1	assembly from type material	SAMN02441328	Illumina HiSeq 2000	2013-04-24	Scaffold
Fusobacterium ulcerans	GCF_003019675.1	FALSE	49185	12x	major	Representative Genome	Virginia Tech	PRJNA433545	n/a	GCA_003019675.1	n/a	n/a	na	Fusobacterium ulcerans (fusobacteria)	strain=ATCC 49185	Unicycler v. 0.4.3	full	861	ASM301967v1	assembly from type material	SAMN08501141	Illumina, MinION	2018-03-26	Complete Genome
Fusobacterium ulcerans ATCC 49185	GCF_000158315.2	FALSE	49185	33x	major	n/a	Broad Institute	PRJNA32487	ACDH02	GCA_000158315.2	n/a	n/a	na	Fusobacterium ulcerans ATCC 49185 (fusobacteria)	strain=ATCC 49185	Newbler v. 2.0.0-PreRelease-04/10/2008	full	469617	Fuso_ulc_ATCC49185_V2	assembly from type material	SAMN02463713	454	2012-09-19	Scaffold
Fusobacterium ulcerans ATCC 49185	GCF_900683735.1	FALSE	49185	40x	major	n/a	Keio University, School of Medicine	PRJEB29940	n/a	GCA_900683735.1	n/a	Fusobacterium ulcerans 81A6	na	Fusobacterium ulcerans ATCC 49185 (fusobacteria)	n/a	n/a	full	469617	Fusobacterium ulcerans 81A6	n/a	SAMEA5128838	n/a	2019-02-19	Complete Genome
Fusobacterium varium (fusobacteria)	GCF_900637705.1	FALSE	8501	100x	major	n/a	SC	PRJEB6403	n/a	GCA_900637705.1	n/a	n/a	na	Fusobacterium varium (fusobacteria)	strain=NCTC10560	n/a	full	856	52451_E01	assembly from type material	SAMEA24554668	n/a	2018-12-20	Complete Genome
Fusobacterium varium ATCC 27725	GCF_000159915.2	FALSE	27725	23x	major	n/a	Broad Institute	PRJNA32423	ACIE02	GCA_000159915.2	n/a	n/a	na	Fusobacterium varium ATCC 27725 (fusobacteria)	strain=ATCC 27725	Newbler v. 2.1-PreRelease-4/28/2009	full	469618	Fuso_varium_ATCC_27725_V2	n/a	SAMN02463688	454	2011-07-27	Scaffold
Fusobacterium varium ATCC 27725	GCF_003019655.1	FALSE	27725	27x	major	Representative Genome	Virginia Tech	PRJNA433545	n/a	GCA_003019655.1	n/a	n/a	na	Fusobacterium varium ATCC 27725 (fusobacteria)	strain=ATCC 27725	Unicycler v. 0.4.3	full	469618	ASM301965v1	n/a	SAMN08501142	Illumina, MinION	2018-03-26	Complete Genome
Gallibacterium anatis (g-proteobacteria)	GCF_900450735.1	FALSE	43329	100x	major	Representative Genome	SC	PRJEB6403	UGGZ01	GCA_900450735.1	n/a	n/a	na	Gallibacterium anatis (g-proteobacteria)	strain=NCTC11413	n/a	full	750	49950_E01	assembly from type material	SAMEA4362422	n/a	2018-08-01	Contig
Gardnerella vaginalis	GCF_001913835.1	TRUE	49145	21.0x	major	n/a	Middle Tennessee State University	PRJNA342481	MJBN01	GCA_001913835.1	n/a	n/a	na	Gardnerella vaginalis (high GC Gram+)	strain=ATCC 49145	CLC NGS Cell v. SEPTEMBER-2016	full	2702	ASM191383v1	n/a	SAMN05757759	Illumina MiSeq	2016-12-22	Contig
Gardnerella vaginalis	GCF_003034925.1	TRUE	49145	106.34x	major	n/a	Kingston University	PRJNA437230	PZKH01	GCA_003034925.1	n/a	n/a	na	Gardnerella vaginalis (high GC Gram+)	strain=ATCC 49145	SPAdes v. JAN-2018	full	2702	ASM303492v1	n/a	SAMN08644262	IonTorrent	2018-04-05	Contig
Gardnerella vaginalis (high GC Gram+)	GCF_900637625.1	TRUE	14018	100x	major	n/a	SC	PRJEB6403	n/a	GCA_900637625.1	n/a	n/a	na	Gardnerella vaginalis (high GC Gram+)	strain=NCTC10287	n/a	full	2702	52295_C01	assembly from type material	SAMEA4535760	n/a	2018-12-20	Complete Genome
Gardnerella vaginalis ATCC 14018 = JCM 11026	GCF_000178355.1	TRUE	14018	5x	major	n/a	Stanford Genome Technology Center	PRJNA46675	ADNB01	GCA_000178355.1	n/a	n/a	na	Gardnerella vaginalis ATCC 14018 = JCM 11026 (high GC Gram+)	strain=ATCC 14018	phrap v. 0.990319	full	585528	ASM17835v1	assembly from type material	SAMN02471014	ABI	2010-04-07	Scaffold
Gardnerella vaginalis ATCC 14018 = JCM 11026	GCF_001042655.1	TRUE	14018	11.8x	major	n/a	Graduate School of Frontier Sciences, University of Tokyo	PRJDB63	n/a	GCA_001042655.1	n/a	n/a	na	Gardnerella vaginalis ATCC 14018 = JCM 11026 (high GC Gram+)	strain=JCM 11026	phrap v 0.990329	full	585528	ASM104265v1	assembly from type material	SAMD00061047	3730xl	2015-02-17	Complete Genome
Gardnerella vaginalis ATCC 14018 = JCM 11026	GCF_003397685.1	TRUE	14018	588x	major	n/a	Ghent University	PRJNA474758	QJUZ01	GCA_003397685.1	n/a	n/a	na	Gardnerella vaginalis ATCC 14018 = JCM 11026 (high GC Gram+)	strain=ATCC 14018	SPAdes v. 3.11.1	full	585528	ASM339768v1	assembly from type material	SAMN09373172	Illumina MiSeq	2018-08-16	Contig
Gardnerella vaginalis ATCC 14018 = JCM 11026	GCF_004336685.1	TRUE	14018	204.72x	major	n/a	Kingston University	PRJNA524873	SJWZ01	GCA_004336685.1	n/a	n/a	na	Gardnerella vaginalis ATCC 14018 = JCM 11026 (high GC Gram+)	strain=ATCC 14018	SPAdes v. 5.0.0.0.0	full	585528	ASM433668v1	assembly from type material	SAMN11037755	IonTorrent	2019-03-09	Contig
Gardnerella vaginalis ATCC 14019	GCF_000159155.2	TRUE	14019	70x	major	n/a	Baylor College of Medicine	PRJNA31473	n/a	GCA_000159155.2	n/a	n/a	na	Gardnerella vaginalis ATCC 14019 (high GC Gram+)	strain=ATCC 14019	Newbler Assembler v. 2.0.1.06302009	full	525284	ASM15915v2	n/a	SAMN00001462	454	2010-11-03	Complete Genome
Gemella bergeri ATCC 700627	GCF_000469465.1	FALSE	700627	249x	major	Representative Genome	Washington University	PRJNA198886	AWVP01	GCA_000469465.1	n/a	n/a	na	Gemella bergeri ATCC 700627 (firmicutes)	strain=ATCC 700627	Velvet v. 1.1.06	full	1321820	ASM46946v1	assembly from type material	SAMN02436752	Illumina	2013-09-20	Scaffold
Gemella haemolysans ATCC 10379	GCF_000173915.1	FALSE	10379	n/a	major	n/a	Human Microbiome Project	PRJNA30487	ACDZ02	GCA_000173915.1	n/a	n/a	na	Gemella haemolysans ATCC 10379 (firmicutes)	strain=ATCC 10379	n/a	full	546270	ASM17391v1	assembly from type material	SAMN00000721	n/a	2009-06-23	Contig
Gemella morbillorum (firmicutes)	GCF_900476045.1	FALSE	27824	100x	major	n/a	SC	PRJEB6403	n/a	GCA_900476045.1	n/a	n/a	na	Gemella morbillorum (firmicutes)	strain=NCTC11323	n/a	full	29391	50279_D01	assembly from type material	SAMEA4364208	n/a	2018-06-17	Complete Genome
Gemella sanguinis ATCC 700632	GCF_000701685.1	FALSE	700632	Unknown	major	n/a	DOE Joint Genome Institute	PRJNA223062	JNJO01	GCA_000701685.1	n/a	n/a	na	Gemella sanguinis ATCC 700632 (firmicutes)	strain=ATCC 700632	Unknown program v. before 2014-03-12	full	1408440	ASM70168v1	assembly from type material	SAMN02841211	Illumina HiSeq 2000	2014-06-11	Scaffold
Gemmiger formicilis	GCF_900167555.1	FALSE	27749	236x	major	Representative Genome	DOE - JOINT GENOME INSTITUTE	PRJEB19593	FUYF01	GCA_900167555.1	n/a	n/a	na	Gemmiger formicilis (firmicutes)	strain=ATCC 27749	n/a	full	745368	IMG-taxon 2590828806 annotated assembly	assembly from type material	SAMN02745178	n/a	2017-03-04	Scaffold
Geobacillus stearothermophilus ATCC 12980	GCF_001277805.1	TRUE	12980	73.8x	major	n/a	Bacillus Genetic Stock Center	PRJNA212538	JYNW01	GCA_001277805.1	n/a	n/a	na	Geobacillus stearothermophilus ATCC 12980 (firmicutes)	strain=ATCC 12980	Velvet v. JAN-2015	full	1366047	ASM127780v1	assembly from type material	SAMN03291237	Illumina	2015-09-01	Scaffold
Geobacillus stearothermophilus ATCC 7953	GCF_000705495.1	TRUE	7953	75x	major	n/a	MRIGlobal	PRJNA233505	JALS01	GCA_000705495.1	n/a	n/a	na	Geobacillus stearothermophilus ATCC 7953 (firmicutes)	strain=ATCC 7953	CLC bio v. 6.5.1	full	937593	GbsDonk1.0	n/a	SAMN02569809	Illumina; IonTorrent	2014-06-12	Contig
Geobacter argillaceus	GCF_007830735.1	FALSE	BAA-1139	253.0x	major	Representative Genome	DOE Joint Genome Institute	PRJNA257875	VLLN01	GCA_007830735.1	n/a	n/a	na	Geobacter argillaceus (d-proteobacteria)	strain=ATCC BAA-1139	AllPaths v. r46652	full	345631	ASM783073v1	assembly from type material	SAMN02983010	Illumina HiSeq	2019-08-02	Scaffold
Geobacter thiogenes	GCF_900167465.1	FALSE	BAA-34	214x	major	Representative Genome	DOE - JOINT GENOME INSTITUTE	PRJEB19560	FUWR01	GCA_900167465.1	n/a	n/a	na	Geobacter thiogenes (d-proteobacteria)	strain=ATCC BAA-34	n/a	full	115783	IMG-taxon 2585428117 annotated assembly	assembly from type material	SAMN02745119	n/a	2017-03-04	Scaffold
Giesbergeria anulus	GCF_900111115.1	FALSE	35958	245x	major	Representative Genome	DOE - JOINT GENOME INSTITUTE	PRJEB17014	FOGD01	GCA_900111115.1	n/a	n/a	na	Giesbergeria anulus (b-proteobacteria)	strain=ATCC 35958	n/a	full	180197	IMG-taxon 2597490351 annotated assembly	assembly from type material	SAMN02982919	n/a	2016-10-31	Scaffold
Glaesserella parasuis (g-proteobacteria)	GCF_900450925.1	TRUE	19417	100x	major	n/a	SC	PRJEB6403	UGHL01	GCA_900450925.1	n/a	n/a	na	Glaesserella parasuis (g-proteobacteria)	strain=NCTC4557	n/a	full	738	49595_D01	assembly from type material	SAMEA4076726	n/a	2018-08-01	Contig
Gluconacetobacter diazotrophicus PA1 5	GCF_000021325.1	TRUE	49037	n/a	major	n/a	US DOE Joint Genome Institute (JGI-PGF)	PRJNA21071	n/a	GCA_000021325.1	n/a	n/a	na	Gluconacetobacter diazotrophicus PA1 5 (a-proteobacteria)	strain=PAl 5; ATCC 49037	n/a	full	272568	ASM2132v1	assembly from type material	SAMN02598444	n/a	2008-10-16	Complete Genome
Gordonia bronchialis (high GC Gram+)	GCF_900450805.1	TRUE	25592	100x	major	n/a	SC	PRJEB6403	UGHB01	GCA_900450805.1	n/a	n/a	na	Gordonia bronchialis (high GC Gram+)	strain=NCTC10667	n/a	full	2054	50279_D02	assembly from type material	SAMEA4364216	n/a	2018-08-01	Contig
Gordonia polyisoprenivorans	GCF_012396285.1	FALSE	BAA-14	206.9x	major	n/a	Bacterial Special Pathogens Branch (CDC)	PRJNA622446	JAAXPC01	GCA_012396285.1	n/a	n/a	na	Gordonia polyisoprenivorans (high GC Gram+)	strain=ATCC BAA-14	SPAdes v. 3.13.0	full	84595	ASM1239628v1	assembly from type material	SAMN14517860	NovaSeq	2020-04-15	Contig
Gordonia rubripertincta	GCF_012396225.1	FALSE	14352	80.8x	major	n/a	Bacterial Special Pathogens Branch (CDC)	PRJNA622446	JAAXPB01	GCA_012396225.1	n/a	n/a	na	Gordonia rubripertincta (high GC Gram+)	strain=ATCC 14352	SPAdes v. 3.13.0	full	36822	ASM1239622v1	assembly from type material	SAMN14517861	NovaSeq	2020-04-15	Contig
Gordonia sputi	GCF_012396255.1	FALSE	29627	186.6x	major	n/a	Bacterial Special Pathogens Branch (CDC)	PRJNA622446	JAAXPD01	GCA_012396255.1	n/a	n/a	na	Gordonia sputi (high GC Gram+)	strain=ATCC 29627	SPAdes v. 3.13.0	full	36823	ASM1239625v1	assembly from type material	SAMN14517859	NovaSeq	2020-04-15	Contig
Gordonia terrae (high GC Gram+)	GCF_901542405.1	FALSE	25594	100x	major	Representative Genome	SC	PRJEB6403	CABEIC01	GCA_901542405.1	n/a	n/a	na	Gordonia terrae (high GC Gram+)	strain=NCTC10669	n/a	full	2055	45296_E02	assembly from type material	SAMEA3905379	n/a	2019-06-02	Contig
Granulicatella adiacens ATCC 49175	GCF_000160675.1	TRUE	49175	n/a	major	Representative Genome	Baylor College of Medicine	PRJNA37271	ACKZ01	GCA_000160675.1	n/a	n/a	na	Granulicatella adiacens ATCC 49175 (firmicutes)	strain=ATCC 49175	n/a	full	638301	ASM16067v1	assembly from type material	SAMN00139322	n/a	2009-07-08	Scaffold
Granulicatella elegans ATCC 700633	GCF_000162475.2	FALSE	700633	92.71x	major	Representative Genome	Broad Institute	PRJNA38745	ACRF02	GCA_000162475.2	n/a	n/a	na	Granulicatella elegans ATCC 700633 (firmicutes)	strain=ATCC 700633	Newbler v. 2.1-PreRelease-4/28/2009	full	626369	Gran_ele_ATCC_700633_V2	assembly from type material	SAMN02595330	454	2013-09-30	Scaffold
Grimontia hollisae (g-proteobacteria)	GCF_900450635.1	TRUE	33564	100x	major	n/a	SC	PRJEB6403	UGHA01	GCA_900450635.1	n/a	n/a	na	Grimontia hollisae (g-proteobacteria)	strain=NCTC11640	n/a	full	673	50450_F01	assembly from type material	SAMEA4384239	n/a	2018-08-01	Contig
Grimontia hollisae (g-proteobacteria)	GCF_900450655.1	FALSE	33565	100x	major	n/a	SC	PRJEB6403	UGHC01	GCA_900450655.1	n/a	n/a	na	Grimontia hollisae (g-proteobacteria)	strain=NCTC11641	n/a	full	673	57948_E01	n/a	SAMEA104281642	n/a	2018-08-01	Contig
Haemophilus aegyptius (Koch-Weeks bacillus)	GCF_900475885.1	FALSE	11116	100x	major	Representative Genome	SC	PRJEB6403	n/a	GCA_900475885.1	n/a	n/a	na	Haemophilus aegyptius (Koch-Weeks bacillus)	strain=NCTC8502	n/a	full	197575	49595_C01	assembly from type material	SAMEA4076725	n/a	2018-06-17	Complete Genome
Haemophilus haemolyticus	GCF_004368535.1	FALSE	33390	203.0x	major	n/a	Murdoch University	PRJNA268281	JTLY01	GCA_004368535.1	n/a	n/a	na	Haemophilus haemolyticus (g-proteobacteria)	strain=ATCC 33390	SPAdes v. 3.0.0	full	726	ASM436853v1	assembly from type material	SAMN03217754	Illumina HiSeq	2019-03-25	Contig
Haemophilus influenzae	GCF_001997355.1	FALSE	10211	135x	major	n/a	California Department of Public Health	PRJNA341407	MTGI01	GCA_001997355.1	n/a	n/a	na	Haemophilus influenzae (g-proteobacteria)	strain=ATCC 10211	CLCbio Genomic Workbench v. 8.0.2	full	727	ASM199735v1	n/a	SAMN05721784	Illumina MiSeq	2017-02-13	Scaffold
Haemophilus influenzae (g-proteobacteria)	GCF_001457655.1	TRUE	33391	100x	major	n/a	SC	PRJEB6403	n/a	GCA_001457655.1	n/a	n/a	na	Haemophilus influenzae (g-proteobacteria)	strain=NCTC8143	n/a	full	727	NCTC8143	assembly from type material	SAMEA2498480	n/a	2015-03-22	Complete Genome
Haemophilus influenzae (g-proteobacteria)	GCF_900475995.1	TRUE	49766	100x	major	n/a	SC	PRJEB6403	n/a	GCA_900475995.1	n/a	n/a	na	Haemophilus influenzae (g-proteobacteria)	strain=NCTC12975	n/a	full	727	47555_F02	n/a	SAMEA4030739	n/a	2018-06-17	Complete Genome
Haemophilus influenzae (g-proteobacteria)	GCF_900478275.1	FALSE	10211	299x	major	n/a	SC	PRJEB6403	n/a	GCA_900478275.1	n/a	n/a	na	Haemophilus influenzae (g-proteobacteria)	strain=NCTC13377	n/a	full	727	34211_D02	n/a	SAMEA3221101	n/a	2018-06-18	Complete Genome
Haemophilus influenzae (g-proteobacteria)	GCF_900478325.1	FALSE	35891	180x	major	n/a	SC	PRJEB6403	n/a	GCA_900478325.1	n/a	n/a	na	Haemophilus influenzae (g-proteobacteria)	strain=NCTC12194	n/a	full	727	33962_G01	n/a	SAMEA3207620	n/a	2018-06-18	Complete Genome
Haemophilus influenzae (g-proteobacteria)	GCF_900635805.1	FALSE	49247	100x	major	n/a	SC	PRJEB6403	n/a	GCA_900635805.1	n/a	n/a	na	Haemophilus influenzae (g-proteobacteria)	strain=NCTC12699	n/a	full	727	34211_C02	n/a	SAMEA3221100	n/a	2018-12-20	Complete Genome
Haemophilus influenzae (g-proteobacteria)	GCF_901472485.1	FALSE	9334	100x	major	n/a	SC	PRJEB6403	n/a	GCA_901472485.1	n/a	n/a	na	Haemophilus influenzae (g-proteobacteria)	strain=NCTC8468	n/a	full	727	35860_G01	n/a	SAMEA3222080	n/a	2019-05-11	Complete Genome
Haemophilus parahaemolyticus HK385 (g-proteobacteria)	GCF_900450675.1	FALSE	10014	100x	major	Representative Genome	SC	PRJEB6403	UGHI01	GCA_900450675.1	n/a	n/a	na	Haemophilus parahaemolyticus HK385 (g-proteobacteria)	strain=NCTC 8479	n/a	full	1095744	53694_G01	assembly from type material	SAMEA87363418	n/a	2018-08-01	Contig
Haemophilus parainfluenzae	GCF_001680775.1	FALSE	9796	113.0x	major	n/a	Menzies School of Health Research	PRJNA327273	MAQD01	GCA_001680775.1	NC_015964	n/a	na	Haemophilus parainfluenzae (g-proteobacteria)	strain=ATCC 9796	Microbial Genome Assembler Pipeline v. 1.0	full	729	ASM168077v1	n/a	SAMN05327867	Illumina HiSeq	2016-07-06	Scaffold
Haemophilus parainfluenzae ATCC 33392	GCF_000191405.1	TRUE	33392	35.37x	major	n/a	Baylor College of Medicine	PRJNA53197	AEWU01	GCA_000191405.1	n/a	n/a	na	Haemophilus parainfluenzae ATCC 33392 (g-proteobacteria)	strain=ATCC 33392	Newbler Assembler v. 2.3-04192010	full	888828	ASM19140v1	assembly from type material	SAMN00253308	454	2011-03-04	Scaffold
Haemophilus parainfluenzae ATCC 33392	GCF_000746485.1	TRUE	33392	15x	major	n/a	J. Craig Venter Institute	PRJNA66117	AFQS01	GCA_000746485.1	n/a	n/a	na	Haemophilus parainfluenzae ATCC 33392 (g-proteobacteria)	strain=ATCC 33392	Celera Assembler v. 6.1	full	888828	ASM74648v1	assembly from type material	SAMN00621707	454	2014-08-28	Contig
Haemophilus parainfluenzae ATCC 33392	GCF_900450845.1	TRUE	33392	100x	major	Representative Genome	SC	PRJEB6403	UGHU01	GCA_900450845.1	n/a	n/a	na	Haemophilus parainfluenzae ATCC 33392 (g-proteobacteria)	strain=NCTC 7857	n/a	full	888828	45473_E02	assembly from type material	SAMEA53433418	n/a	2018-08-01	Contig
Haemophilus paraphrohaemolyticus (g-proteobacteria)	GCF_900451065.1	FALSE	29238	100x	major	Representative Genome	SC	PRJEB6403	UGHT01	GCA_900451065.1	n/a	n/a	na	Haemophilus paraphrohaemolyticus (g-proteobacteria)	strain=NCTC10671	n/a	full	736	45473_G02	n/a	SAMEA3905386	n/a	2018-08-01	Contig
Hafnia alvei	GCF_000980975.1	FALSE	29926	100.0x	major	n/a	University of Malaya	PRJNA236111	LAZG01	GCA_000980975.1	n/a	n/a	na	Hafnia alvei (enterobacteria)	strain=ATCC 29926	CLC NGS Cell v. 7	full	569	ASM98097v1	n/a	SAMN03466610	Illumina MiSeq	2015-04-24	Contig
Hafnia alvei ATCC 13337	GCF_000735375.1	FALSE	13337	18.0x	major	n/a	UW-GEL (University of Wisconsin - Genome Evolution Laboratory)	PRJNA59557	JMPK01	GCA_000735375.1	n/a	n/a	na	Hafnia alvei ATCC 13337 (enterobacteria)	strain=ATCC 13337	Newbler v. 2.3	full	910996	GHAL_DRAFTv1	assembly from type material	SAMN02743263	454	2014-07-28	Contig
Hafnia alvei ATCC 13337	GCF_003668715.1	FALSE	13337	100.0x	major	n/a	University of Malaya	PRJNA236111	RCWP01	GCA_003668715.1	n/a	n/a	na	Hafnia alvei ATCC 13337 (enterobacteria)	strain=ATCC 13337	CLC NGS Cell v. 7	full	910996	ASM366871v1	assembly from type material	SAMN10245858	Illumina MiSeq	2018-10-22	Contig
Hafnia alvei ATCC 51873	GCF_000239255.1	TRUE	51873	97.7x	major	n/a	Washington University Genome Center	PRJNA65123	AGCI01	GCA_000239255.1	n/a	n/a	na	Hafnia alvei ATCC 51873 (enterobacteria)	strain=ATCC 51873	Velvet v. 1.1.04	full	1002364	ASM23925v1	n/a	SAMN02299450	Illumina	2011-12-21	Scaffold
Hafnia paralvei ATCC 29927	GCF_001655005.1	FALSE	29927	38.0x	major	n/a	UW-GEL (University of Wisconsin - Genome Evolution Laboratory)	PRJNA210914	LXET01	GCA_001655005.1	n/a	n/a	na	Hafnia paralvei ATCC 29927 (enterobacteria)	strain=ATCC 29927	Newbler v. 2.8	full	1354263	Hpa29927_DRAFTv1	assembly from type material	SAMN04875429	454; Illumina	2016-06-02	Contig
Halanaerobium kushneri	GCF_900156285.1	FALSE	700103	601x	major	Representative Genome	DOE - JOINT GENOME INSTITUTE	PRJEB18890	FTNC01	GCA_900156285.1	n/a	n/a	na	Halanaerobium kushneri (firmicutes)	strain=ATCC 700103	n/a	full	56779	IMG-taxon 2681812893 annotated assembly	assembly from type material	SAMN05421834	n/a	2017-01-14	Scaffold
Halanaerobium salsuginis	GCF_900114545.1	FALSE	51327	389x	major	Representative Genome	DOE - JOINT GENOME INSTITUTE	PRJEB17457	FOTI01	GCA_900114545.1	n/a	n/a	na	Halanaerobium salsuginis (firmicutes)	strain=ATCC 51327	n/a	full	29563	IMG-taxon 2597490369 annotated assembly	assembly from type material	SAMN02983006	n/a	2016-11-02	Scaffold
Hallella seregens ATCC 51272	GCF_000518545.1	TRUE	51272	Unknown	major	Representative Genome	DOE Joint Genome Institute	PRJNA204116	JADU01	GCA_000518545.1	n/a	n/a	na	Hallella seregens ATCC 51272 (CFB group bacteria)	strain=ATCC 51272	Unknown program v. before 2013-10-16	full	1336250	ASM51854v1	assembly from type material	SAMN02584977	Illumina HiSeq 2000	2014-01-13	Scaffold
Halodesulfovibrio aestuarii DSM 17919 = ATCC 29578	GCF_000384815.1	FALSE	29578	Unknown	major	n/a	DOE Joint Genome Institute	PRJNA181377	ARQF01	GCA_000384815.1	n/a	n/a	na	Halodesulfovibrio aestuarii DSM 17919 = ATCC 29578 (d-proteobacteria)	strain=ATCC 29578	Velvet v. 1.1.04; ALLPATHS v. R37654	full	1121444	ASM38481v1	assembly from type material	SAMN02441308	Illumina HiSeq 2000	2013-04-26	Contig
Hathewaya histolytica (firmicutes)	GCF_901482605.1	FALSE	19401	100x	major	Representative Genome	SC	PRJEB6403	n/a	GCA_901482605.1	n/a	n/a	na	Hathewaya histolytica (firmicutes)	strain=NCTC503	n/a	full	1498	45532_E01	assembly from type material	SAMEA3919786	n/a	2019-05-11	Complete Genome
Helcococcus kunzii ATCC 51366	GCF_000245755.1	FALSE	51366	400x	major	Representative Genome	Broad Institute	PRJNA52183	AGEI01	GCA_000245755.1	n/a	n/a	na	Helcococcus kunzii ATCC 51366 (firmicutes)	strain=ATCC 51366	ALLPATHS v. R37654	full	883114	Helc_kunz_ATCC_51366_V1	assembly from type material	SAMN02596728	Illumina	2012-02-07	Scaffold
Helicobacter acinonychis (e-proteobacteria)	GCF_900461455.1	FALSE	51101	100x	major	n/a	SC	PRJEB6403	UGIA01	GCA_900461455.1	n/a	n/a	na	Helicobacter acinonychis (e-proteobacteria)	strain=NCTC12686	n/a	full	212	57530_D01	assembly from type material	SAMEA87361168	n/a	2018-07-31	Contig
Helicobacter bilis	GCF_000765785.2	FALSE	51630	94.7557925x	major	n/a	Massachusetts Institute of Technology	PRJNA261711	JRPG02	GCA_000765785.2	n/a	n/a	na	Helicobacter bilis (e-proteobacteria)	strain=ATCC 51630	SPAdes v. PATRIC March 2017	full	37372	ASM76578v2	assembly from type material	SAMN03075566	Illumina MiSeq	2019-05-22	Contig
Helicobacter bilis	GCF_000765865.2	FALSE	49314	105.9202523x	major	n/a	Massachusetts Institute of Technology	PRJNA261711	JRPI02	GCA_000765865.2	n/a	n/a	na	Helicobacter bilis (e-proteobacteria)	strain=ATCC 49314	SPAdes v. PATRIC March 2017	full	37372	ASM76586v2	n/a	SAMN03075568	Illumina MiSeq	2019-05-22	Contig
Helicobacter bilis	GCF_000765925.2	FALSE	49320	117.6504065x	major	n/a	Massachusetts Institute of Technology	PRJNA261711	JRPJ02	GCA_000765925.2	n/a	n/a	na	Helicobacter bilis (e-proteobacteria)	strain=ATCC 49320	SPAdes v. PATRIC March 2017	full	37372	ASM76592v2	n/a	SAMN03075569	Illumina MiSeq	2019-05-22	Contig
Helicobacter bilis ATCC 43879	GCF_000158435.2	FALSE	43879	18.45x	major	n/a	Broad Institute	PRJNA32489	ACDN02	GCA_000158435.2	n/a	n/a	na	Helicobacter bilis ATCC 43879 (e-proteobacteria)	strain=ATCC 43879	Newbler v. 2.0.0-PostRelease-1/21/2009	full	613026	Heli_bilis_ATCC43879_V2	n/a	SAMN02463714	454	2013-09-30	Scaffold
Helicobacter bilis ATCC 51630	GCF_000686565.1	FALSE	51630	Unknown	major	n/a	DOE Joint Genome Institute	PRJNA223061	JMKW01	GCA_000686565.1	n/a	n/a	na	Helicobacter bilis ATCC 51630 (e-proteobacteria)	strain=ATCC 51630	Unknown program v. before 2014-04-03	full	1408441	ASM68656v1	assembly from type material	SAMN02743350	Illumina HiSeq 2000	2014-05-08	Scaffold
Helicobacter cholecystus	GCF_003364215.1	FALSE	700242	115.83x	major	n/a	MIT	PRJNA412376	NXLU01	GCA_003364215.1	n/a	n/a	na	Helicobacter cholecystus (e-proteobacteria)	strain=ATCC 700242	SPAdes v. 3.10.0	full	45498	ASM336421v1	assembly from type material	SAMN07710587	Illumina MiSeq	2018-08-07	Contig
Helicobacter cinaedi CCUG 18818 = ATCC BAA-847	GCF_000155475.1	FALSE	BAA-847	39x	major	n/a	Broad Institute	PRJNA30073	ABQT01	GCA_000155475.1	n/a	n/a	na	Helicobacter cinaedi CCUG 18818 = ATCC BAA-847 (e-proteobacteria)	strain=CCUG 18818	n/a	full	537971	ASM15547v1	assembly from type material	SAMN02463680	454	2008-08-28	Scaffold
Helicobacter cinaedi CCUG 18818 = ATCC BAA-847	GCF_000349975.1	FALSE	BAA-847	20x	major	n/a	National Center for Global Health and Medicine	PRJDB113	n/a	GCA_000349975.1	n/a	n/a	na	Helicobacter cinaedi CCUG 18818 = ATCC BAA-847 (e-proteobacteria)	strain=ATCC BAA-847	GS De Novo Assembler v. 2.6	full	537971	ASM34997v1	assembly from type material	SAMD00061010	ABI3730xl, Roche 454, Illumina MiSeq	2012-07-18	Complete Genome
Helicobacter cinaedi CCUG 18818 = ATCC BAA-847	GCF_003215615.1	FALSE	BAA-847	49x	major	n/a	Microbiology, Graduate School of Medical Sciences, Kyushu University	PRJDB6556	BEZM01	GCA_003215615.1	n/a	n/a	na	Helicobacter cinaedi CCUG 18818 = ATCC BAA-847 (e-proteobacteria)	strain=CCUG 18818	platanus v. 1.2.2	full	537971	ASM321561v1	assembly from type material	SAMD00106687	illumina; ABI3730	2018-06-06	Contig
Helicobacter felis ATCC 49179	GCF_000200595.1	FALSE	49179	n/a	major	Representative Genome	Wellcome Trust Sanger Institute	PRJEA61189	n/a	GCA_000200595.1	n/a	n/a	na	Helicobacter felis ATCC 49179 (e-proteobacteria)	strain=ATCC 49179	n/a	full	936155	ASM20059v1	assembly from type material	SAMEA2272759	n/a	2011-03-15	Complete Genome
Helicobacter hepaticus ATCC 51449	GCF_000007905.1	FALSE	51449	n/a	major	Representative Genome	Univ. Wuerzburg	PRJNA185	n/a	GCA_000007905.1	n/a	n/a	na	Helicobacter hepaticus ATCC 51449 (e-proteobacteria)	strain=ATCC 51449	n/a	full	235279	ASM790v1	n/a	SAMN02604097	n/a	2003-06-26	Complete Genome
Helicobacter muridarum (e-proteobacteria)	GCF_900450885.1	FALSE	49282	100x	major	Representative Genome	SC	PRJEB6403	UGJE01	GCA_900450885.1	n/a	n/a	na	Helicobacter muridarum (e-proteobacteria)	strain=NCTC12714	n/a	full	216	54984_G01	assembly from type material	SAMEA103980429	n/a	2018-08-01	Contig
Helicobacter mustelae (e-proteobacteria)	GCF_900476215.1	FALSE	43772	100x	major	Representative Genome	SC	PRJEB6403	n/a	GCA_900476215.1	n/a	n/a	na	Helicobacter mustelae (e-proteobacteria)	strain=NCTC12198	n/a	full	217	51342_F02	assembly from type material	SAMEA44549668	n/a	2018-06-17	Complete Genome
Helicobacter pametensis ATCC 51478	GCF_000518225.1	FALSE	51478	Unknown	major	n/a	DOE Joint Genome Institute	PRJNA223085	JADE01	GCA_000518225.1	n/a	n/a	na	Helicobacter pametensis ATCC 51478 (e-proteobacteria)	strain=ATCC 51478	Unknown program v. before 2013-10-18	full	1408442	ASM51822v1	assembly from type material	SAMN02585003	Illumina HiSeq 2000	2014-01-13	Scaffold
Helicobacter pullorum NCTC 12824 (e-proteobacteria)	GCF_008801855.1	FALSE	51801	188.31x	major	n/a	University of Gothenburg - CCUG	PRJNA563568	VZPA01	GCA_008801855.1	n/a	n/a	na	Helicobacter pullorum NCTC 12824 (e-proteobacteria)	strain=CCUG 33837	SPAdes v. 3.10	full	552535	ASM880185v1	assembly from type material	SAMN12697575	Illumina MiSeq	2019-10-01	Contig
Helicobacter pullorum NCTC 12824 (e-proteobacteria)	GCF_017979475.1	FALSE	51801	1200x	major	Representative Genome	King's College London	PRJNA691126	JAERIT01	GCA_017979475.1	n/a	n/a	na	Helicobacter pullorum NCTC 12824 (e-proteobacteria)	strain=CCUG 33837	SPAdes v. 3.13.0	full	552535	ASM1797947v1	assembly from type material	SAMN17297347	Illumina MiSeq	2021-04-15	Contig
Helicobacter pylori	GCF_004295525.1	TRUE	43504	30x	major	n/a	Microbiology, Graduate School of Medical Sciences, Kyushu University	PRJDB4522	n/a	GCA_004295525.1	n/a	n/a	na	Helicobacter pylori (e-proteobacteria)	strain=ATCC 43504	Newbler v. 2.6	full	210	HPATCC43504_01	assembly from type material	SAMD00051588	454 GS FLX; ABI 3730; illumina	2019-01-17	Complete Genome
Helicobacter pylori NCTC 11637 = CCUG 17874 = ATCC 43504	GCF_000258845.1	TRUE	43504	120x	major	n/a	Microbiology Dept, University College Cork	PRJNA76569	AIHX01	GCA_000258845.1	n/a	n/a	na	Helicobacter pylori NCTC 11637 = CCUG 17874 = ATCC 43504 (e-proteobacteria)	strain=CCUG 17874	Velvet v. 1.2.01	full	102618	ASM25884v1	assembly from type material	SAMN02472263	Illumina GA IIx	2012-04-16	Contig
Helicobacter pylori NCTC 11637 = CCUG 17874 = ATCC 43504	GCF_900478295.1	TRUE	43504	379x	major	n/a	SC	PRJEB6403	n/a	GCA_900478295.1	n/a	n/a	na	Helicobacter pylori NCTC 11637 = CCUG 17874 = ATCC 43504 (e-proteobacteria)	strain=NCTC 11637	n/a	full	102618	35377_D02	assembly from type material	SAMEA3178013	n/a	2018-06-18	Complete Genome
Helicobacter rodentium ATCC 700285	GCF_000687535.1	FALSE	700285	Unknown	major	Representative Genome	DOE Joint Genome Institute	PRJNA234774	JHWC01	GCA_000687535.1	n/a	n/a	na	Helicobacter rodentium ATCC 700285 (e-proteobacteria)	strain=ATCC 700285	vpAllpaths v. r42328	full	1449345	ASM68753v1	assembly from type material	SAMN02743884	Illumina HiSeq 2000	2014-04-08	Contig
Helicobacter trogontum	GCF_000765885.2	FALSE	49310	95.16479423x	major	n/a	Massachusetts Institute of Technology	PRJNA261711	JRPK02	GCA_000765885.2	n/a	n/a	na	Helicobacter trogontum (e-proteobacteria)	strain=ATCC 49310	SPAdes v. PATRIC March 2017	full	50960	ASM76588v2	n/a	SAMN03075570	Illumina MiSeq	2019-05-22	Contig
Helicobacter trogontum	GCF_000765905.2	FALSE	700114	107.6110776x	major	n/a	Massachusetts Institute of Technology	PRJNA261711	JRPL02	GCA_000765905.2	n/a	n/a	na	Helicobacter trogontum (e-proteobacteria)	strain=ATCC 700114	SPAdes v. PATRIC March 2017	full	50960	ASM76590v2	assembly from type material	SAMN03075571	Illumina MiSeq	2019-05-22	Contig
Helicobacter winghamensis ATCC BAA-430	GCF_000158455.1	FALSE	BAA-430	n/a	major	n/a	Broad Institute	PRJNA32491	ACDO01	GCA_000158455.1	n/a	n/a	na	Helicobacter winghamensis ATCC BAA-430 (e-proteobacteria)	strain=ATCC BAA-430	n/a	full	556267	ASM15845v1	assembly from type material	SAMN02463715	n/a	2009-03-10	Scaffold
Heliobacterium modesticaldum Ice1	GCF_000019165.1	TRUE	51547	n/a	major	Representative Genome	Arizona State University	PRJNA13427	n/a	GCA_000019165.1	n/a	n/a	na	Heliobacterium modesticaldum Ice1 (firmicutes)	strain=Ice1; ATCC 51547	n/a	full	498761	ASM1916v1	assembly from type material	SAMN02602985	n/a	2008-04-01	Complete Genome
Hirschia baltica ATCC 49814	GCF_000023785.1	FALSE	49814	n/a	major	Representative Genome	US DOE Joint Genome Institute	PRJNA33191	n/a	GCA_000023785.1	n/a	n/a	na	Hirschia baltica ATCC 49814 (a-proteobacteria)	strain=ATCC 49814	n/a	full	582402	ASM2378v1	assembly from type material	SAMN02598497	n/a	2009-07-17	Complete Genome
Hungateiclostridium thermocellum ATCC 27405	GCF_000015865.1	TRUE	27405	n/a	major	n/a	n/a	PRJNA314	n/a	GCA_000015865.1	n/a	n/a	na	Acetivibrio thermocellus ATCC 27405 (firmicutes)	strain=ATCC 27405	n/a	full	203119	ASM1586v1	assembly from type material	SAMN02598481	n/a	2007-02-14	Complete Genome
Hylemonella gracilis ATCC 19624	GCF_000211835.1	FALSE	19624	588x	major	Representative Genome	California Institute of Technology	PRJNA52551	AEGR01	GCA_000211835.2	n/a	n/a	na	Hylemonella gracilis ATCC 19624 (b-proteobacteria)	strain=ATCC 19624	Velvet v. 0.7.55	full	887062	ASM21183v1	assembly from type material	SAMN02469410	Illumina	2011-05-03	Contig
Hyphomicrobium denitrificans ATCC 51888	GCF_000143145.1	FALSE	51888	n/a	major	Representative Genome	US DOE Joint Genome Institute (JGI-PGF)	PRJNA33261	n/a	GCA_000143145.1	n/a	n/a	na	Hyphomicrobium denitrificans ATCC 51888 (a-proteobacteria)	strain=ATCC 51888	n/a	full	582899	ASM14314v1	assembly from type material	SAMN02598499	n/a	2010-06-25	Complete Genome
Hyphomicrobium zavarzinii ATCC 27496	GCF_000383415.1	FALSE	27496	Unknown	major	Representative Genome	DOE Joint Genome Institute	PRJNA183046	ARTG01	GCA_000383415.1	n/a	n/a	na	Hyphomicrobium zavarzinii ATCC 27496 (a-proteobacteria)	strain=ZV-622	Velvet v. 1.1.04; ALLPATHS v. r42328	full	1267005	ASM38341v1	assembly from type material	SAMN02440966	Illumina HiSeq 2000	2013-04-26	Scaffold
Hyphomonas neptunium ATCC 15444	GCF_000013025.1	TRUE	15444	n/a	major	n/a	TIGR	PRJNA15721	n/a	GCA_000013025.1	n/a	n/a	na	Hyphomonas neptunium ATCC 15444 (a-proteobacteria)	strain=ATCC 15444	n/a	full	228405	ASM1302v1	assembly from type material	SAMN02604041	n/a	2006-09-18	Complete Genome
Iodobacter fluviatilis (b-proteobacteria)	GCF_900451195.1	FALSE	33051	100x	major	n/a	SC	PRJEB6403	UGHR01	GCA_900451195.1	n/a	n/a	na	Iodobacter fluviatilis (b-proteobacteria)	strain=NCTC11159	n/a	full	537	48853_F02	assembly from type material	SAMEA4063022	n/a	2018-08-01	Contig
Isosphaera pallida ATCC 43644	GCF_000186345.1	FALSE	43644	30x	major	Representative Genome	US DOE Joint Genome Institute (JGI-PGF)	PRJNA32825	n/a	GCA_000186345.1	n/a	n/a	na	Isosphaera pallida ATCC 43644 (bacteria)	strain=ATCC 43644	Newbler v. 2.3	full	575540	ASM18634v1	assembly from type material	SAMN00138929	454, Sanger	2011-01-20	Complete Genome
Janthinobacterium lividum (b-proteobacteria)	GCF_900451145.1	FALSE	12473	100x	major	n/a	SC	PRJEB6403	UGJH01	GCA_900451145.1	n/a	n/a	na	Janthinobacterium lividum (b-proteobacteria)	strain=NCTC9796	n/a	full	29581	53618_C01	assembly from type material	SAMEA101155918	n/a	2018-08-01	Contig
Janthinobacterium lividum (b-proteobacteria)	GCF_900451225.1	FALSE	11104	100x	major	n/a	SC	PRJEB6403	UGJG01	GCA_900451225.1	n/a	n/a	na	Janthinobacterium lividum (b-proteobacteria)	strain=NCTC8661	n/a	full	29581	52592_D01	n/a	SAMEA26398168	n/a	2018-08-01	Contig
Jeotgalicoccus sp. ATCC 8456	GCF_016313225.1	FALSE	8456	110.0x	major	n/a	Graz University of Technology	PRJNA685651	n/a	GCA_016313225.1	n/a	n/a	na	Jeotgalicoccus sp. ATCC 8456 (firmicutes)	strain=ATCC 8456	RS_HGAP Assembly.2 v. 2.2	full	946435	ASM1631322v1	n/a	SAMN17088962	PacBio RS	2020-12-23	Complete Genome
Johnsonella ignava ATCC 51276	GCF_000235445.1	FALSE	51276	37x	major	Representative Genome	Broad Institute	PRJNA40693	ACZL01	GCA_000235445.1	n/a	n/a	na	Johnsonella ignava ATCC 51276 (firmicutes)	strain=ATCC 51276	Newbler v. 2.3-PostRelease-11/19/2009	full	679200	John_igna_ATCC_51276_V1	assembly from type material	SAMN02463813	454	2011-11-16	Scaffold
Jonesia denitrificans (high GC Gram+)	GCF_900475835.1	TRUE	14870	100x	major	Representative Genome	SC	PRJEB6403	n/a	GCA_900475835.1	n/a	n/a	na	Jonesia denitrificans (high GC Gram+)	strain=NCTC10816	n/a	full	43674	45232_G01	assembly from type material	SAMEA3905375	n/a	2018-06-17	Complete Genome
Kangiella spongicola	GCF_003194565.2	FALSE	BAA-2076	326.0x	minor	Representative Genome	maclea_lab	PRJNA473557	QICH01	GCA_003194565.2	n/a	n/a	na	Kangiella spongicola (g-proteobacteria)	strain=ATCC BAA-2076	SPAdes v. 3.11.1	full	796379	ASM319456v2	assembly from type material	SAMN09276513	Illumina HiSeq	2018-06-06	Contig
Kineococcus radiotolerans SRS30216 = ATCC BAA-149	GCF_000017305.1	TRUE	BAA-149	n/a	major	Representative Genome	US DOE Joint Genome Institute	PRJNA10689	n/a	GCA_000017305.1	n/a	n/a	na	Kineococcus radiotolerans SRS30216 = ATCC BAA-149 (high GC Gram+)	strain=SRS30216	n/a	full	266940	ASM1730v1	assembly from type material	SAMN02598259	n/a	2008-08-14	Complete Genome
Kingella denitrificans (b-proteobacteria)	GCF_900451365.1	FALSE	33394	100x	major	Representative Genome	SC	PRJEB6403	UGJL01	GCA_900451365.1	n/a	n/a	na	Kingella denitrificans (b-proteobacteria)	strain=NCTC10995	n/a	full	502	50569_C01	assembly from type material	SAMEA4412662	n/a	2018-08-01	Contig
Kingella denitrificans ATCC 33394	GCF_000190695.1	FALSE	33394	37.85x	major	n/a	Baylor College of Medicine	PRJNA53051	AEWV01	GCA_000190695.1	n/a	n/a	na	Kingella denitrificans ATCC 33394 (b-proteobacteria)	strain=ATCC 33394	Newbler Assembler v. 2.3-04192010	full	888741	ASM19069v1	assembly from type material	SAMN00253309	454	2011-03-04	Scaffold
Kingella kingae	GCF_011612385.1	FALSE	23332	566x	major	n/a	Forsyth Institute	PRJNA549513	n/a	GCA_011612385.1	n/a	n/a	na	Kingella kingae (b-proteobacteria)	strain=ATCC 23332	HGAP v. 4	full	504	ASM1161238v1	n/a	SAMN14365913	PacBio Sequel	2020-03-23	Complete Genome
Kingella kingae	GCF_011612705.1	FALSE	23331	418x	major	n/a	Forsyth Institute	PRJNA549513	n/a	GCA_011612705.1	n/a	n/a	na	Kingella kingae (b-proteobacteria)	strain=ATCC 23331	HGAP v. 4	full	504	ASM1161270v1	n/a	SAMN14365914	PacBio Sequel	2020-03-23	Complete Genome
Kingella kingae (b-proteobacteria)	GCF_900451155.1	FALSE	23332	100x	major	n/a	SC	PRJEB6403	UGJI01	GCA_900451155.1	n/a	n/a	na	Kingella kingae (b-proteobacteria)	strain=NCTC10746	n/a	full	504	54669_F01	n/a	SAMEA103924409	n/a	2018-08-01	Contig
Kingella kingae (b-proteobacteria)	GCF_900475905.1	FALSE	23330	100x	major	n/a	SC	PRJEB6403	n/a	GCA_900475905.1	n/a	n/a	na	Kingella kingae (b-proteobacteria)	strain=NCTC10529	n/a	full	504	49595_E01	assembly from type material	SAMEA4076727	n/a	2018-06-17	Complete Genome
Kingella kingae ATCC 23330	GCF_000213535.1	FALSE	23330	52.22x	major	n/a	Baylor College of Medicine	PRJNA52985	AFHS01	GCA_000213535.1	n/a	n/a	na	Kingella kingae ATCC 23330 (b-proteobacteria)	strain=ATCC 23330	Newbler Assembler v. 2.3-04192010	full	887327	ASM21353v1	assembly from type material	SAMN00259690	454	2011-05-13	Scaffold
Kingella kingae ATCC 23330	GCF_900111845.1	FALSE	23330	179x	major	n/a	URMITE	PRJEB17081	FOJK01	GCA_900111845.1	n/a	n/a	na	Kingella kingae ATCC 23330 (b-proteobacteria)	strain=ATCC 23330	n/a	full	887327	PRJEB17081	assembly from type material	SAMEA4526462	n/a	2016-11-02	Contig
Kingella oralis ATCC 51147	GCF_000160435.1	FALSE	51147	n/a	major	n/a	WUGSC	PRJNA33145	ACJW02	GCA_000160435.1	n/a	n/a	na	Kingella oralis ATCC 51147 (b-proteobacteria)	strain=ATCC 51147	n/a	full	629741	ASM16043v1	assembly from type material	SAMN00008832	n/a	2009-04-29	Scaffold
Kitasatospora aureofaciens	GCF_001188955.3	FALSE	10762	295.0x	major	Representative Genome	University of Nebraska - Lincoln	PRJNA253814	JPRF03	GCA_001188955.3	n/a	n/a	na	Kitasatospora aureofaciens (high GC Gram+)	strain=ATCC 10762	SPAdes v. 3.9.0	full	1894	ASM118895v3	assembly from type material	SAMN02893937	Illumina MiSeq; 454	2016-10-04	Contig
Klebsiella oxytoca	GCF_900977765.1	FALSE	R13182	256x	major	n/a	Institut Pasteur	PRJEB15325	CAAHFW01	GCA_900977765.1	n/a	rATCC13182	na	Klebsiella oxytoca (enterobacteria)	n/a	n/a	full	571	ATCC13182.1	n/a	SAMEA5408592	n/a	2019-04-11	Contig
Klebsiella oxytoca (enterobacteria)	GCF_900636985.1	TRUE	13182	100x	major	n/a	SC	PRJEB6403	n/a	GCA_900636985.1	n/a	n/a	na	Klebsiella oxytoca (enterobacteria)	strain=NCTC13727	n/a	full	571	45889_C01	assembly from type material	SAMEA3923594	n/a	2018-12-20	Complete Genome
Klebsiella pneumoniae	GCF_000364385.3	TRUE	BAA-2146	85x	major	n/a	Sandia National Laboratories	PRJNA183901	n/a	GCA_000364385.3	n/a	n/a	na	Klebsiella pneumoniae (enterobacteria)	strain=ATCC BAA-2146	readStepper-assisted revision of previous Newbler assembly v. MAY-2015	full	573	ASM36438v3	n/a	SAMN02152539	PacBio; Illumina	2016-01-04	Complete Genome
Klebsiella pneumoniae	GCF_000742135.1	TRUE	13883	560.0x	major	n/a	Los Alamos National Laboratory	PRJNA244567	JOOW01	GCA_000742135.1	n/a	n/a	na	Klebsiella pneumoniae (enterobacteria)	strain=ATCC 13883	Newbler v. 2.6; Velvet v. 1.1.05; AllPaths v. 39750; phredPhrap v. SPS-4.24	full	573	ASM74213v1	assembly from type material	SAMN02870152	454; Illumina	2014-08-19	Scaffold
Klebsiella pneumoniae	GCF_001936035.1	FALSE	35657	126x	major	n/a	NHGRI	PRJNA279657	n/a	GCA_001936035.1	n/a	n/a	na	Klebsiella pneumoniae (enterobacteria)	strain=ATCC 35657	SMRT Portal v. 2.2	full	573	ASM193603v1	n/a	SAMN03455977	PacBio RSII	2017-01-05	Complete Genome
Klebsiella pneumoniae	GCF_010374775.1	FALSE	4355	68x	major	n/a	University of Wroclaw	PRJNA555823	VLSW01	GCA_010374775.1	n/a	n/a	na	Klebsiella pneumoniae (enterobacteria)	strain=ATCC 4355	SPAdes v. 3.13.6	full	573	ASM1037477v1	n/a	SAMN12330960	Illumina MiSeq	2020-02-10	Scaffold
Klebsiella pneumoniae	GCF_010374845.1	FALSE	4354	64x	major	n/a	University of Wroclaw	PRJNA555823	VLSX01	GCA_010374845.1	n/a	n/a	na	Klebsiella pneumoniae (enterobacteria)	strain=ATCC 4354	SPAdes v. 3.13.5	full	573	ASM1037484v1	n/a	SAMN12330959	Illumina MiSeq	2020-02-10	Scaffold
Klebsiella pneumoniae	GCF_010374875.1	FALSE	4353	66x	major	n/a	University of Wroclaw	PRJNA555823	VLSY01	GCA_010374875.1	n/a	n/a	na	Klebsiella pneumoniae (enterobacteria)	strain=ATCC 4353	SPAdes v. 3.13.4	full	573	ASM1037487v1	n/a	SAMN12330958	Illumina MiSeq	2020-02-10	Scaffold
Klebsiella pneumoniae	GCF_010374885.1	TRUE	4352	55x	major	n/a	University of Wroclaw	PRJNA555823	VLSZ01	GCA_010374885.1	n/a	n/a	na	Klebsiella pneumoniae (enterobacteria)	strain=ATCC 4352	SPAdes v. 3.13.3	full	573	ASM1037488v1	n/a	SAMN12330957	Illumina MiSeq	2020-02-10	Scaffold
Klebsiella pneumoniae (enterobacteria)	GCF_900451675.1	TRUE	10031	100x	major	n/a	SC	PRJEB6403	UGLP01	GCA_900451675.1	n/a	n/a	na	Klebsiella pneumoniae (enterobacteria)	strain=NCTC7427	n/a	full	573	39304_F01	n/a	SAMEA3451120	n/a	2018-08-01	Contig
Klebsiella pneumoniae (enterobacteria)	GCF_900451765.1	FALSE	11298	100x	major	n/a	SC	PRJEB6403	UGLJ01	GCA_900451765.1	n/a	n/a	na	Klebsiella pneumoniae (enterobacteria)	strain=NCTC5052	n/a	full	573	38977_D01	n/a	SAMEA3403044	n/a	2018-08-01	Contig
Klebsiella pneumoniae (enterobacteria)	GCF_900451855.1	FALSE	11297	100x	major	n/a	SC	PRJEB6403	UGLU01	GCA_900451855.1	n/a	n/a	na	Klebsiella pneumoniae (enterobacteria)	strain=NCTC5051	n/a	full	573	40311_A01	n/a	SAMEA3505367	n/a	2018-08-01	Contig
Klebsiella pneumoniae (enterobacteria)	GCF_900451865.1	TRUE	29665	100x	major	n/a	SC	PRJEB6403	UGLG01	GCA_900451865.1	n/a	n/a	na	Klebsiella pneumoniae (enterobacteria)	strain=NCTC11228	n/a	full	573	38732_E01	n/a	SAMEA3400771	n/a	2018-08-01	Contig
Klebsiella pneumoniae (enterobacteria)	GCF_900635995.1	FALSE	15380	100x	major	n/a	SC	PRJEB6403	n/a	GCA_900635995.1	n/a	n/a	na	Klebsiella pneumoniae (enterobacteria)	strain=NCTC418	n/a	full	573	38273_C01	n/a	SAMEA3368254	n/a	2018-12-20	Complete Genome
Klebsiella pneumoniae (enterobacteria)	GCF_901420755.1	FALSE	13886	100x	major	n/a	SC	PRJEB6403	CABDWB01	GCA_901420755.1	n/a	n/a	na	Klebsiella pneumoniae (enterobacteria)	strain=NCTC5054	n/a	full	573	38977_E01	n/a	SAMEA3403045	n/a	2019-06-02	Contig
Klebsiella pneumoniae (enterobacteria)	GCF_901482415.1	FALSE	29417	100x	major	n/a	SC	PRJEB6403	CABEEL01	GCA_901482415.1	n/a	n/a	na	Klebsiella pneumoniae (enterobacteria)	strain=NCTC8164	n/a	full	573	43908_C02	n/a	SAMEA3729945	n/a	2019-06-02	Contig
Klebsiella pneumoniae ATCC 25955	GCF_000409715.1	FALSE	25955	256.45x	major	n/a	State Key Laboratory of Microbial Metabolism and School of Life Sciences and Biotechnology, Shanghai Jiao Tong University	PRJNA196563	AQQH01	GCA_000409715.1	n/a	n/a	na	Klebsiella pneumoniae ATCC 25955 (enterobacteria)	strain=ATCC 25955	Velvet v. 1.2.03	full	1316938	Klebsiella pneumoniae ATCC 25955 Genome sequencing	n/a	SAMN02470961	Illumina HiSeq	2013-06-10	Contig
Klebsiella pneumoniae ATCC BAA-1705	GCF_000349265.2	TRUE	BAA-1705	800x	minor	n/a	University of North Carolina at Chapel Hill	PRJNA184937	AOGQ01	GCA_000349265.2	n/a	n/a	na	Klebsiella pneumoniae ATCC BAA-1705 (enterobacteria)	strain=ATCC BAA-1705	CLC Genomic Workbench v. 5.5.1	full	1276652	KPBAA1705_01152013	n/a	SAMN02471470	Illumina HiSeq	2013-03-26	Contig
Klebsiella pneumoniae ATCC BAA-2146	GCF_000349285.2	TRUE	BAA-2146	800x	minor	n/a	University of North Carolina at Chapel Hill	PRJNA183348	AOCV01	GCA_000349285.2	n/a	n/a	na	Klebsiella pneumoniae ATCC BAA-2146 (enterobacteria)	strain=ATCC BAA-2146	CLC Genomic Workbench v. 5.5.1	full	1263871	G000_12282012	n/a	SAMN02471909	Illumina HiSeq	2013-03-26	Contig
Klebsiella pneumoniae subsp. pneumoniae	GCF_000742755.1	TRUE	43816	258x	major	n/a	University of North Carolina at Chapel Hill	PRJNA253462	n/a	GCA_000742755.1	n/a	n/a	na	Klebsiella pneumoniae subsp. pneumoniae (enterobacteria)	strain=ATCC 43816 KPPR1	HGAP SMRT Portal v. 2.2.0	full	72407	ASM74275v1	n/a	SAMN02982872	PacBio RSII	2014-08-21	Complete Genome
Klebsiella pneumoniae subsp. pneumoniae	GCF_000788015.1	TRUE	13883	160.0x	major	n/a	Miami University	PRJNA261239	JSZI01	GCA_000788015.1	n/a	n/a	na	Klebsiella pneumoniae subsp. pneumoniae (enterobacteria)	strain=ATCC 13883	CLC NGS Cell v. 7.5	full	72407	ASM78801v1	assembly from type material	SAMN03076179	Illumina MiSeq	2014-12-01	Scaffold
Klebsiella pneumoniae subsp. pneumoniae	GCF_001929345.1	FALSE	9621	137x	major	n/a	Goettingen Genomics Laboratory	PRJNA357060	MSAK01	GCA_001929345.1	n/a	n/a	na	Klebsiella pneumoniae subsp. pneumoniae (enterobacteria)	strain=ATCC 9621	SPAdes v. 3.6.2	full	72407	ASM192934v1	n/a	SAMN06131829	Illumina	2017-01-03	Contig
Klebsiella pneumoniae subsp. pneumoniae (enterobacteria)	GCF_900452045.1	TRUE	13883	100x	major	n/a	SC	PRJEB6403	UAWR01	GCA_900452045.1	n/a	n/a	na	Klebsiella pneumoniae subsp. pneumoniae (enterobacteria)	strain=NCTC9633	n/a	full	72407	55064_E01	assembly from type material	SAMEA104016173	n/a	2018-06-30	Contig
Klebsiella pneumoniae subsp. pneumoniae ATCC 43816	GCF_016071735.1	TRUE	43816	443.0x	major	n/a	University of Pittsburgh	PRJNA675363	n/a	GCA_016071735.1	n/a	n/a	na	Klebsiella pneumoniae subsp. pneumoniae ATCC 43816 (enterobacteria)	strain=ATCC 43816	Flye v. 2.8	full	1308539	ASM1607173v1	n/a	SAMN16705163	PacBio Sequel	2020-12-15	Complete Genome
Klebsiella pneumoniae subsp. pneumoniae MGH 78578	GCF_000016305.1	TRUE	700721	n/a	major	n/a	The Klebsiella pneumoniae Genome Sequencing Project	PRJNA31	n/a	GCA_000016305.1	n/a	n/a	na	Klebsiella pneumoniae subsp. pneumoniae MGH 78578 (enterobacteria)	strain=ATCC 700721; MGH 78578	n/a	full	272620	ASM1630v1	n/a	SAMN02603941	n/a	2007-07-05	Complete Genome
Klebsiella pneumoniae subsp. rhinoscleromatis ATCC 13884	GCF_000163455.1	TRUE	13884	n/a	major	n/a	Baylor College of Medicine	PRJNA40083	ACZD01	GCA_000163455.1	n/a	n/a	na	Klebsiella pneumoniae subsp. rhinoscleromatis ATCC 13884 (enterobacteria)	strain=ATCC 13884	n/a	full	667127	ASM16345v1	assembly from type material	SAMN00120581	n/a	2009-09-24	Scaffold
Klebsiella quasipneumoniae	GCF_001596075.2	TRUE	700603	380x	major	n/a	The Unniversity of Queensland	PRJNA307517	n/a	GCA_001596075.2	n/a	K6	na	Klebsiella quasipneumoniae (enterobacteria)	strain=ATCC 700603	HGAP v. May 2015	full	1463165	ASM159607v2	n/a	SAMN04382091	PacBio	2016-11-22	Complete Genome
Klebsiella quasipneumoniae (enterobacteria)	GCF_900451875.1	TRUE	700603	100x	major	n/a	SC	PRJEB6403	UGLL01	GCA_900451875.1	n/a	n/a	na	Klebsiella quasipneumoniae (enterobacteria)	strain=NCTC13368	n/a	full	1463165	39220_A01	n/a	SAMEA3403055	n/a	2018-08-01	Contig
Klebsiella quasipneumoniae subsp. similipneumoniae	GCF_003181175.1	TRUE	700603	50.0x	major	n/a	Uppsala University	PRJNA472712	n/a	GCA_003181175.1	n/a	n/a	na	Klebsiella quasipneumoniae subsp. similipneumoniae (enterobacteria)	strain=ATCC 700603	CLC Genomics workbench v. 11.0.1	full	1463164	ASM318117v1	n/a	SAMN09245763	PacBio; Illumina HiSeq 2000	2018-05-31	Complete Genome
Kluyvera ascorbata ATCC 33433	GCF_000735365.1	FALSE	33433	9.0x	major	n/a	UW-GEL	PRJNA65517	JMPL01	GCA_000735365.1	n/a	n/a	na	Kluyvera ascorbata ATCC 33433 (enterobacteria)	strain=ATCC 33433	Newbler v. 2.5.3	full	1006000	GKAS_DRAFTv1	assembly from type material	SAMN02743264	454	2014-07-28	Contig
Kluyvera cryocrescens (enterobacteria)	GCF_900452275.1	FALSE	14239	100x	major	n/a	SC	PRJEB6403	UASP01	GCA_900452275.1	n/a	n/a	na	Kluyvera cryocrescens (enterobacteria)	strain=NCTC10483	n/a	full	580	54042_E01	n/a	SAMEA103924398	n/a	2018-06-29	Contig
Kluyvera georgiana ATCC 51603	GCF_001654985.1	FALSE	51603	34.0x	major	n/a	UW-GEL (University of Wisconsin - Genome Evolution Laboratory)	PRJNA210915	LXEU01	GCA_001654985.1	n/a	n/a	na	Kluyvera georgiana ATCC 51603 (enterobacteria)	strain=ATCC 51603	Newbler v. 2.8	full	1354264	Kge51603_DRAFTv1	assembly from type material	SAMN04875430	454; Illumina	2016-06-02	Contig
Kluyvera intermedia (enterobacteria)	GCF_900635475.1	FALSE	33110	100x	major	n/a	SC	PRJEB6403	n/a	GCA_900635475.1	n/a	n/a	na	Kluyvera intermedia (enterobacteria)	strain=NCTC12125	n/a	full	61648	28869_E01	assembly from type material	SAMEA2612496	n/a	2018-12-19	Complete Genome
Kluyvera intermedia NBRC 102594 = ATCC 33110	GCF_001598315.1	FALSE	33110	123x	major	n/a	National Institute of Technology and Evaluation	PRJDB286	BCYS01	GCA_001598315.1	n/a	n/a	na	Kluyvera intermedia NBRC 102594 = ATCC 33110 (enterobacteria)	strain=NBRC 102594	newbler v. 3.0	full	1218113	ASM159831v1	assembly from type material	SAMD00046734	Illumina HiSeq 1000	2016-03-11	Contig
Knoellia remsis	GCF_003002895.1	FALSE	BAA-1496	413.0x	major	Representative Genome	DOE Joint Genome Institute	PRJNA329875	PVTI01	GCA_003002895.1	n/a	n/a	na	Knoellia remsis (high GC Gram+)	strain=ATCC BAA-1496	AllPaths v. r46652	full	407159	ASM300289v1	assembly from type material	SAMN05421826	Illumina HiSeq	2018-03-15	Contig
Kocuria rhizophila (high GC Gram+)	GCF_900637835.1	TRUE	9341	100x	major	n/a	SC	PRJEB6403	n/a	GCA_900637835.1	n/a	n/a	na	Kocuria rhizophila (high GC Gram+)	strain=NCTC8340	n/a	full	72000	52654_C01	n/a	SAMEA37372918	n/a	2018-12-20	Complete Genome
Kocuria rosea	GCF_003124025.1	FALSE	49321	378.0x	major	n/a	University of New Hampshire-Manchester	PRJNA396931	QFBL01	GCA_003124025.1	n/a	n/a	na	Kocuria rosea (high GC Gram+)	strain=ATCC 49321	SPAdes v. 3.11.1	full	1275	ASM312402v1	assembly from synonym type material	SAMN09009611	Illumina HiSeq	2018-05-14	Contig
Kocuria rosea	GCF_003124035.1	FALSE	186	428.0x	major	n/a	University of New Hampshire-Manchester	PRJNA396931	QFBJ01	GCA_003124035.1	n/a	n/a	na	Kocuria rosea (high GC Gram+)	strain=ATCC 186	SPAdes v. 3.11.1	full	1275	ASM312403v1	assembly from type material	SAMN07443771	Illumina HiSeq	2018-05-14	Contig
Kocuria rosea	GCF_003124065.1	FALSE	516	265.0x	major	n/a	University of New Hampshire-Manchester	PRJNA396931	QFBK01	GCA_003124065.1	n/a	n/a	na	Kocuria rosea (high GC Gram+)	strain=ATCC 516	SPAdes v. 3.11.1	full	1275	ASM312406v1	n/a	SAMN09009610	Illumina HiSeq	2018-05-14	Contig
Kocuria rosea	GCF_006094695.1	FALSE	186	109.0x	major	n/a	Zhejiang Tianke High Technology Development Co.Ltd.	PRJNA514957	n/a	GCA_006094695.1	n/a	n/a	na	Kocuria rosea (high GC Gram+)	strain=ATCC 186	Unicycler v. Unicycler v0.4.5	full	1275	ASM609469v1	assembly from type material	SAMN10739610	Oxford Nanopore GridION	2019-06-06	Complete Genome
Kocuria rosea (high GC Gram+)	GCF_900452305.1	FALSE	397	100x	major	n/a	SC	PRJEB6403	UGNO01	GCA_900452305.1	n/a	n/a	na	Kocuria rosea (high GC Gram+)	strain=NCTC7528	n/a	full	1275	52551_E01	n/a	SAMEA26389168	n/a	2018-08-01	Contig
Kocuria rosea (high GC Gram+)	GCF_900452325.1	FALSE	144	100x	major	n/a	SC	PRJEB6403	UGNN01	GCA_900452325.1	n/a	n/a	na	Kocuria rosea (high GC Gram+)	strain=NCTC7511	n/a	full	1275	52465_C02	n/a	SAMEA24561418	n/a	2018-08-01	Contig
Kocuria rosea (high GC Gram+)	GCF_900637715.1	FALSE	179	100x	major	n/a	SC	PRJEB6403	n/a	GCA_900637715.1	n/a	n/a	na	Kocuria rosea (high GC Gram+)	strain=NCTC7514	n/a	full	1275	52551_D01	n/a	SAMEA26388418	n/a	2018-12-20	Complete Genome
Kocuria rosea (high GC Gram+)	GCF_900638085.1	FALSE	177	100x	major	n/a	SC	PRJEB6403	n/a	GCA_900638085.1	n/a	n/a	na	Kocuria rosea (high GC Gram+)	strain=NCTC7512	n/a	full	1275	55884_B01	n/a	SAMEA104200652	n/a	2018-12-20	Complete Genome
Komagataeibacter hansenii	GCF_003416815.1	FALSE	53582	27.0x	major	n/a	Lodz University of Technology	PRJNA339678	MDVY01	GCA_003416815.1	n/a	n/a	na	Komagataeibacter hansenii (a-proteobacteria)	strain=ATCC 53582	SPAdes v. 3.5.0	full	436	ASM341681v1	n/a	SAMN05601716	Illumina MiSeq	2018-08-22	Contig
Komagataeibacter hansenii	GCF_900016225.1	FALSE	53582	800x	major	n/a	ICL-CFB	PRJEB10804	FBVP01	GCA_900016225.1	n/a	ATCC53582	na	Komagataeibacter hansenii (a-proteobacteria)	n/a	n/a	full	436	ATCC53582.1	n/a	SAMEA3539690	n/a	2016-03-25	Scaffold
Komagataeibacter hansenii ATCC 23769	GCF_000164395.1	FALSE	23769	22x	major	n/a	Penn State University	PRJNA43711	ADTV01	GCA_000164395.1	n/a	n/a	na	Komagataeibacter hansenii ATCC 23769 (a-proteobacteria)	strain=ATCC 23769	n/a	full	714995	ASM16439v1	n/a	SAMN02471114	454	2010-05-17	Chromosome
Kribbella sandramycini	GCF_013131805.1	FALSE	39419	319.0x	major	n/a	MacLea Laboratory	PRJNA632692	JABJRC01	GCA_013131805.1	n/a	n/a	na	Kribbella sandramycini (high GC Gram+)	strain=ATCC 39419	SPAdes v. 3.13.0	full	60450	ASM1313180v1	assembly from type material	SAMN14917831	Illumina HiSeq	2020-05-20	Contig
Kurthia sibirica	GCF_003143975.1	FALSE	49154	334.0x	major	n/a	maclea_lab	PRJNA458411	QFVR01	GCA_003143975.1	n/a	n/a	na	Kurthia sibirica (firmicutes)	strain=ATCC 49154	SPAdes v. 3.11.1	full	202750	ASM314397v1	assembly from type material	SAMN09062273	Illumina HiSeq	2018-05-20	Contig
Kurthia zopfii	GCF_003143955.1	TRUE	33403	344.0x	major	n/a	maclea_lab	PRJNA464392	QFVS01	GCA_003143955.1	n/a	n/a	na	Kurthia zopfii (firmicutes)	strain=ATCC 33403	SPAdes v. 3.11.1	full	1650	ASM314395v1	assembly from type material	SAMN09084348	Illumina HiSeq	2018-05-20	Contig
Kurthia zopfii (firmicutes)	GCF_900452285.1	TRUE	33403	100x	major	n/a	SC	PRJEB6403	UGNP01	GCA_900452285.1	n/a	n/a	na	Kurthia zopfii (firmicutes)	strain=NCTC10597	n/a	full	1650	50861_B01	assembly from type material	SAMEA4434521	n/a	2018-08-01	Contig
Kurthia zopfii (firmicutes)	GCF_900637935.1	FALSE	10538	100x	major	n/a	SC	PRJEB6403	n/a	GCA_900637935.1	n/a	n/a	na	Kurthia zopfii (firmicutes)	strain=NCTC404	n/a	full	1650	53146_H01	n/a	SAMEA80445418	n/a	2018-12-20	Complete Genome
Kytococcus sedentarius (high GC Gram+)	GCF_900452405.1	FALSE	14392	100x	major	Representative Genome	SC	PRJEB6403	UGNQ01	GCA_900452405.1	n/a	n/a	na	Kytococcus sedentarius (high GC Gram+)	strain=NCTC11040	n/a	full	1276	49508_H02	assembly from type material	SAMEA4076716	n/a	2018-08-01	Contig
Lachnospira multipara ATCC 19207	GCF_000424105.1	FALSE	19207	Unknown	major	Representative Genome	DOE Joint Genome Institute	PRJNA185693	AUJG01	GCA_000424105.1	n/a	n/a	na	Lachnospira multipara ATCC 19207 (firmicutes)	strain=ATCC 19207	Unknown program v. before 2013-05-13	full	1282887	ASM42410v1	assembly from type material	SAMN02440666	Illumina HiSeq 2000	2013-07-11	Scaffold
Lacrimispora sphenoides (firmicutes)	GCF_900461315.1	FALSE	19403	100x	major	Representative Genome	SC	PRJEB6403	UFXF01	GCA_900461315.1	n/a	n/a	na	Lacrimispora sphenoides (firmicutes)	strain=NCTC507	n/a	full	29370	49699_G01	assembly from type material	SAMEA44518168	n/a	2018-08-08	Contig
Lacticaseibacillus paracasei subsp. paracasei	GCF_004354655.1	TRUE	25302	60.0x	major	n/a	Carlsberg Research Laboratory	PRJNA434388	PUFK01	GCA_004354655.1	n/a	n/a	na	Lacticaseibacillus paracasei subsp. paracasei (firmicutes)	strain=ATCC 25302	ABySS v. 2.0	full	47714	ASM435465v1	assembly from type material	SAMN08555498	Illumina	2019-03-18	Scaffold
Lacticaseibacillus paracasei subsp. paracasei ATCC 25302 = DSM 5622 = JCM 8130	GCF_000159495.1	TRUE	25302	n/a	major	n/a	Baylor College of Medicine	PRJNA31513	ACGY01	GCA_000159495.1	n/a	n/a	na	Lacticaseibacillus paracasei subsp. paracasei ATCC 25302 = DSM 5622 = JCM 8130 (firmicutes)	strain=ATCC 25302	n/a	full	525337	ASM15949v1	assembly from type material	SAMN00001470	n/a	2009-05-28	Scaffold
Lacticaseibacillus paracasei subsp. paracasei ATCC 25302 = DSM 5622 = JCM 8130 (firmicutes)	GCF_001436385.1	TRUE	25302	100x	major	n/a	Shanghai Majorbio	PRJNA222257	AZGH01	GCA_001436385.1	n/a	n/a	na	Lacticaseibacillus paracasei subsp. paracasei ATCC 25302 = DSM 5622 = JCM 8130 (firmicutes)	strain=DSM 5622	SOAPdenovo v. 2	full	525337	ASM143638v1	assembly from type material	SAMN02369433	Illumina MiSeq; Illumina HiSeq	2015-11-06	Contig
Lacticaseibacillus rhamnosus	GCF_003433395.1	FALSE	11443	200.0x	n/a	n/a	Guangxi Academy of Sciences, China	PRJNA361426	n/a	GCA_003433395.1	n/a	na	na	Lacticaseibacillus rhamnosus (firmicutes)	strain=ATCC 11443	SMRT protal v. 2.3.0	full	47715	ASM343339v1	n/a	SAMN07235705	PacBio	2018-02-28	complete genome
Lacticaseibacillus rhamnosus (firmicutes)	GCF_900636875.1	FALSE	7469	100x	major	n/a	SC	PRJEB6403	n/a	GCA_900636875.1	n/a	n/a	na	Lacticaseibacillus rhamnosus (firmicutes)	strain=NCTC13710	n/a	full	47715	44927_D01	n/a	SAMEA3881060	n/a	2018-12-20	Complete Genome
Lacticaseibacillus rhamnosus (firmicutes)	GCF_900636965.1	FALSE	7469	100x	major	n/a	SC	PRJEB6403	n/a	GCA_900636965.1	n/a	n/a	na	Lacticaseibacillus rhamnosus (firmicutes)	strain=NCTC13764	n/a	full	47715	45296_G02	assembly from type material	SAMEA3905380	n/a	2018-12-20	Complete Genome
Lactiplantibacillus pentosus	GCF_004354685.1	FALSE	8041	60.0x	major	n/a	Carlsberg Research Laboratory	PRJNA434401	PUFM01	GCA_004354685.1	n/a	n/a	na	Lactiplantibacillus pentosus (firmicutes)	strain=ATCC 8041	ABySS v. 2.0	full	1589	ASM435468v1	assembly from type material	SAMN08556546	Illumina	2019-03-18	Scaffold
Lactiplantibacillus plantarum	GCF_002370965.1	TRUE	8014	86x	major	n/a	Karolinska Institutet	PRJNA340086	NQNE01	GCA_002370965.1	n/a	n/a	na	Lactiplantibacillus plantarum (firmicutes)	strain=ATCC 8014	SPAdes v. AUG-2016	full	1590	ASM237096v1	n/a	SAMN05645851	Illumina MiSeq	2017-09-26	Contig
Lactiplantibacillus plantarum	GCF_002631775.1	TRUE	8014	399.0x	major	n/a	Massey University	PRJNA247443	LJDC01	GCA_002631775.1	n/a	n/a	na	Lactiplantibacillus plantarum (firmicutes)	strain=ATCC 8014	Velvet v. 1.2.9; Edena v. 3.130110; SPAdes v. 3.0	full	1590	ASM263177v1	n/a	SAMN02777132	Illumina MiSeq	2017-10-23	Scaffold
Lactiplantibacillus plantarum	GCF_002749655.1	TRUE	8014	300.0x	major	n/a	Huazhong Agricultural University	PRJNA415899	n/a	GCA_002749655.1	n/a	n/a	na	Lactiplantibacillus plantarum (firmicutes)	strain=ATCC 8014	ABySS v. 2.0	full	1590	ASM274965v1	n/a	SAMN07837328	Illumina MiSeq	2017-11-03	Complete Genome
Lactiplantibacillus plantarum	GCF_004354995.1	FALSE	202195	32.0x	major	n/a	UC Davis	PRJNA521530	SMSV01	GCA_004354995.1	n/a	n/a	na	Lactiplantibacillus plantarum (firmicutes)	strain=ATCC 202195	SPAdes v. 3.12.0	full	1590	ASM435499v1	n/a	SAMN11106966	Illumina MiSeq	2019-03-18	Scaffold
Lactiplantibacillus plantarum	GCF_013753885.1	FALSE	5870	350.21x	major	n/a	Wageningen University and Research	PRJNA625458	JACBNJ01	GCA_013753885.1	n/a	n/a	na	Lactiplantibacillus plantarum (firmicutes)	strain=ATCC 5870	SPAdes v. 3.10	full	1590	ASM1375388v1	n/a	SAMN14600531	Illumina MiSeq	2020-07-27	Contig
Lactiplantibacillus plantarum	GCF_018351295.1	FALSE	202195	79.68x	major	n/a	DuPont Nutrition and Biosciences	PRJNA611725	n/a	GCA_018351295.1	n/a	n/a	na	Lactiplantibacillus plantarum (firmicutes)	strain=ATCC 202195	Unicycler v. 0.4.7	full	1590	ASM1835129v1	n/a	SAMN14169821	Illumina NextSeq; Oxford Nanopore GridION	2021-05-13	Complete Genome
Lactobacillus acidophilus	GCF_000786395.1	TRUE	4356	20.0x	major	n/a	Facultad Ciencias Exactas y Naturales-UBA	PRJNA263693	JRUT01	GCA_000786395.1	GCF_000011985.1	n/a	na	Lactobacillus acidophilus (firmicutes)	strain=ATCC 4356	Newbler v. 2.6; Mauve v. 2.3	full	1579	ASM78639v1	assembly from type material	SAMN03105773	454	2014-11-24	Contig
Lactobacillus acidophilus	GCF_002224305.1	FALSE	53544	332.0x	major	n/a	Naval Research Laboratory	PRJNA394684	n/a	GCA_002224305.1	n/a	n/a	na	Lactobacillus acidophilus (firmicutes)	strain=ATCC 53544	HGAP v. 2.3	full	1579	ASM222430v1	n/a	SAMN07357495	PacBio	2017-07-24	Complete Genome
Lactobacillus brevis ATCC 14869 = DSM 20054	GCF_000469365.1	TRUE	14869	119x	major	n/a	WUGSC	PRJNA38325	AWVK01	GCA_000469365.1	n/a	n/a	na	Lactobacillus brevis ATCC 14869 = DSM 20054 (firmicutes)	strain=ATCC 14869	Velvet v. 1.1.06	full	649758	ASM46936v1	assembly from type material	SAMN02436750	Illumina	2013-09-20	Scaffold
Lactobacillus brevis ATCC 14869 = DSM 20054	GCF_001433855.1	TRUE	14869	100x	major	n/a	Shanghai Majorbio	PRJNA222257	AZCP01	GCA_001433855.1	n/a	n/a	na	Lactobacillus brevis ATCC 14869 = DSM 20054 (firmicutes)	strain=DSM 20054	SOAPdenovo v. 2	full	649758	ASM143385v1	assembly from type material	SAMN02369420	Illumina MiSeq; Illumina HiSeq	2015-11-06	Scaffold
Lactobacillus brevis ATCC 367	GCF_000014465.1	TRUE	367	n/a	major	n/a	US DOE Joint Genome Institute (JGI), The Lactic Acid Bacteria Genome Consortium and Fidelity Systems Inc.	PRJNA404	n/a	GCA_000014465.1	n/a	n/a	na	Lactobacillus brevis ATCC 367 (firmicutes)	strain=ATCC 367	n/a	full	387344	ASM1446v1	n/a	SAMN02598532	n/a	2006-10-13	Complete Genome
Lactobacillus casei DSM 20011 = JCM 1134 = ATCC 393	GCF_000829055.1	TRUE	393	5.9x	major	Representative Genome	Kyushu University	PRJDB480	n/a	GCA_000829055.1	n/a	n/a	na	Lactobacillus casei DSM 20011 = JCM 1134 = ATCC 393 (firmicutes)	strain=ATCC 393	phrap v. 0.990329	full	1423732	ASM82905v1	assembly from type material	SAMD00061035	3730xl	2013-08-14	Complete Genome
Lactobacillus crispatus	GCF_002088015.1	TRUE	33820	101.4x	major	n/a	Loyola University Chicago	PRJNA379934	NARH01	GCA_002088015.1	n/a	n/a	na	Lactobacillus crispatus (firmicutes)	strain=ATCC 33820	SPAdes v. 3.5	full	47770	ASM208801v1	assembly from type material	SAMN06624125	Illumina MiSeq	2017-04-12	Scaffold
Lactobacillus crispatus (firmicutes)	GCF_018987235.1	TRUE	33820	435.0x	major	n/a	University of Siena	PRJNA716945	n/a	GCA_018987235.1	n/a	n/a	na	Lactobacillus crispatus (firmicutes)	strain=ATCC 33820	unicycler v0.4.7 v. MARCH-2021	full	47770	ASM1898723v1	assembly from type material	SAMN18472633	Oxford Nanopore GridION; Illumina NovaSeq 6000	2021-06-22	Complete Genome
Lactobacillus delbrueckii subsp. bulgaricus ATCC 11842 = JCM 1002	GCF_000056065.1	TRUE	11842	n/a	major	n/a	Genoscope	PRJNA16871	n/a	GCA_000056065.1	n/a	n/a	na	Lactobacillus delbrueckii subsp. bulgaricus ATCC 11842 = JCM 1002 (firmicutes)	strain=ATCC 11842	n/a	full	390333	ASM5606v1	assembly from type material	SAMEA3138258	n/a	2006-05-26	Complete Genome
Lactobacillus delbrueckii subsp. bulgaricus ATCC 11842 = JCM 1002	GCF_001437195.1	TRUE	11842	100x	major	n/a	Shanghai Majorbio	PRJNA222257	JQAV01	GCA_001437195.1	n/a	n/a	na	Lactobacillus delbrueckii subsp. bulgaricus ATCC 11842 = JCM 1002 (firmicutes)	strain=DSM 20081	SOAPdenovo v. 2	full	390333	ASM143719v1	assembly from type material	SAMN02797778	Illumina MiSeq; Illumina HiSeq	2015-11-06	Scaffold
Lactobacillus delbrueckii subsp. bulgaricus ATCC BAA-365	GCF_000014405.1	FALSE	BAA-365	n/a	major	n/a	US DOE Joint Genome Institute (JGI), The Lactic Acid Bacteria Genome Consortium and Fidelity Systems Inc.	PRJNA403	n/a	GCA_000014405.1	n/a	n/a	na	Lactobacillus delbrueckii subsp. bulgaricus ATCC BAA-365 (firmicutes)	strain=ATCC BAA-365	n/a	full	321956	ASM1440v1	n/a	SAMN02598530	n/a	2006-10-13	Complete Genome
Lactobacillus fermentum ATCC 14931	GCF_000159215.1	FALSE	14931	n/a	major	n/a	Baylor College of Medicine	PRJNA31485	ACGI01	GCA_000159215.1	n/a	n/a	na	Lactobacillus fermentum ATCC 14931 (firmicutes)	strain=ATCC 14931	n/a	full	525325	ASM15921v1	assembly from type material	SAMN00001473	n/a	2009-05-28	Scaffold
Lactobacillus gasseri (firmicutes)	GCF_900452355.1	TRUE	33323	100x	major	n/a	SC	PRJEB6403	UGNT01	GCA_900452355.1	n/a	n/a	na	Lactobacillus gasseri (firmicutes)	strain=NCTC13722	n/a	full	1596	44087_F01	assembly from type material	SAMEA3856682	n/a	2018-07-31	Contig
Lactobacillus gasseri ATCC 33323 = JCM 1131	GCF_000014425.1	TRUE	33323	n/a	major	Representative Genome	US DOE Joint Genome Institute (JGI), The Lactic Acid Bacteria Genome Consortium and Fidelity Systems Inc.	PRJNA84	n/a	GCA_000014425.1	n/a	n/a	na	Lactobacillus gasseri ATCC 33323 = JCM 1131 (firmicutes)	strain=ATCC 33323	n/a	full	324831	ASM1442v1	assembly from type material	SAMN02598542	n/a	2006-10-13	Complete Genome
Lactobacillus gasseri ATCC 33323 = JCM 1131	GCF_008868295.1	TRUE	33323	122.0x	major	n/a	Signature Science, LLC	PRJNA573690	WBMG01	GCA_008868295.1	n/a	n/a	na	Lactobacillus gasseri ATCC 33323 = JCM 1131 (firmicutes)	strain=ATCC 33323	SPAdes v. 3.13.0	full	324831	ASM886829v1	assembly from type material	SAMN12822025	Illumina MiSeq	2019-10-07	Contig
Lactobacillus helveticus	GCF_000765465.1	FALSE	10386	1000.0x	major	n/a	Consiglio per la Ricerca e la Sperimentazione in Agricoltura	PRJNA262972	JRQG01	GCA_000765465.1	n/a	n/a	na	Lactobacillus helveticus (firmicutes)	strain=ATCC 10386	CLC Genomics Workbench v. 5.1	full	1587	ASM76546v1	n/a	SAMN03093187	Illumina GAIIx	2014-10-10	Contig
Lactobacillus helveticus	GCF_002868275.1	FALSE	12046	87.0x	major	n/a	FCEN-UBA	PRJNA422736	PJRL01	GCA_002868275.1	n/a	n/a	na	Lactobacillus helveticus (firmicutes)	strain=ATCC 12046	SPAdes v. 3.9.0; SSPACE v. 3.0	full	1587	ASM286827v1	n/a	SAMN08195512	Illumina MiSeq	2018-01-08	Scaffold
Lactobacillus helveticus (firmicutes)	GCF_019455935.1	FALSE	10797	124x	major	n/a	Technical University of Munich	PRJNA525369	SKBA01	GCA_019455935.1	n/a	n/a	na	Lactobacillus helveticus (firmicutes)	strain=ATCC 10797	QUAST v. Mar-2019	full	1587	ASM1945593v1	n/a	SAMN11049621	Illumina MiSeq	2021-08-05	Contig
Lactobacillus hilgardii DSM 20176 = ATCC 8290	GCF_000159315.1	FALSE	8290	n/a	major	n/a	Baylor College of Medicine	PRJNA31489	ACGP01	GCA_000159315.1	n/a	n/a	na	Lactobacillus hilgardii DSM 20176 = ATCC 8290 (firmicutes)	strain=ATCC 8290	n/a	full	1423757	ASM15931v1	assembly from type material	SAMN00001467	n/a	2009-05-28	Scaffold
Lactobacillus hilgardii DSM 20176 = ATCC 8290	GCF_001434655.1	FALSE	8290	100x	major	n/a	Shanghai Majorbio	PRJNA222257	AZDF01	GCA_001434655.1	n/a	n/a	na	Lactobacillus hilgardii DSM 20176 = ATCC 8290 (firmicutes)	strain=DSM 20176	SOAPdenovo v. 2	full	1423757	ASM143465v1	assembly from type material	SAMN02369502	Illumina MiSeq; Illumina HiSeq	2015-11-06	Contig
Lactobacillus iners ATCC 55195	GCF_000185405.1	FALSE	55195	78.6x	major	n/a	Baylor College of Medicine	PRJNA53061	AEPX01	GCA_000185405.1	n/a	n/a	na	Lactobacillus iners ATCC 55195 (firmicutes)	strain=ATCC 55195	Newbler Assembler v. 2.3-04192010	full	888801	ASM18540v1	n/a	SAMN00216799	454	2011-01-12	Scaffold
Lactobacillus jensenii	GCF_018094625.1	TRUE	25258	104.0x	major	n/a	Albert Einstein College of Medicine	PRJNA589373	WKKD01	GCA_018094625.1	n/a	n/a	na	Lactobacillus jensenii (firmicutes)	strain=ATCC 25258	SPAdes v. 3.13.0	full	109790	ASM1809462v1	assembly from type material	SAMN13281619	Illumina MiSeq	2021-04-19	Contig
Lactobacillus johnsonii ATCC 33200	GCF_000159355.1	TRUE	33200	n/a	major	n/a	BCM	PRJNA31495	ACGR01	GCA_000159355.1	n/a	n/a	na	Lactobacillus johnsonii ATCC 33200 (firmicutes)	strain=ATCC 33200	n/a	full	525330	ASM15935v1	assembly from type material	SAMN00001472	n/a	2009-05-28	Scaffold
Lactobacillus johnsonii ATCC 33200	GCF_001433975.1	TRUE	33200	100x	major	n/a	Shanghai Majorbio	PRJNA222257	AZCY01	GCA_001433975.1	n/a	n/a	na	Lactobacillus johnsonii ATCC 33200 (firmicutes)	strain=ATCC 33200	SOAPdenovo v. 2	full	525330	ASM143397v1	assembly from type material	SAMN02369381	Illumina MiSeq; Illumina HiSeq	2015-11-06	Contig
Lactobacillus kefiranofaciens	GCF_900103655.1	FALSE	43761	442x	major	n/a	DOE - JOINT GENOME INSTITUTE	PRJEB16188	FMXC01	GCA_900103655.1	n/a	n/a	na	Lactobacillus kefiranofaciens (firmicutes)	strain=ATCC 43761	n/a	full	267818	IMG-taxon 2597490363 annotated assembly	assembly from type material	SAMN02983011	n/a	2016-10-21	Scaffold
Lactobacillus parabrevis ATCC 53295	GCF_000383435.1	FALSE	53295	Unknown	major	n/a	DOE Joint Genome Institute	PRJNA183044	ARTH01	GCA_000383435.1	n/a	n/a	na	Lactobacillus parabrevis ATCC 53295 (firmicutes)	strain=RODS-DW	Velvet v. 1.1.04; ALLPATHS v. r41043	full	1267003	ASM38343v1	assembly from type material	SAMN02441638	Illumina HiSeq 2000	2013-04-26	Scaffold
Lactobacillus parabrevis ATCC 53295	GCF_001434055.1	FALSE	53295	100x	major	Representative Genome	Shanghai Majorbio	PRJNA222257	AZCZ01	GCA_001434055.1	n/a	n/a	na	Levilactobacillus parabrevis ATCC 53295 (firmicutes)	strain=ATCC 53295	SOAPdenovo v. 2	full	1267003	ASM143405v1	assembly from type material	SAMN02369467	Illumina MiSeq; Illumina HiSeq	2015-11-06	Contig
Lactobacillus paracasei ATCC 334	GCF_000014525.1	TRUE	334	n/a	major	n/a	US DOE Joint Genome Institute (JGI), The Lactic Acid Bacteria Genome Consortium and Fidelity Systems Inc.	PRJNA402	n/a	GCA_000014525.1	n/a	n/a	na	Lactobacillus paracasei ATCC 334 (firmicutes)	strain=ATCC 334	n/a	full	321967	ASM1452v1	n/a	SAMN02598528	n/a	2006-10-13	Complete Genome
Lactobacillus plantarum subsp. plantarum ATCC 14917 = JCM 1149 = CGMCC 1.2437	GCF_000143745.1	TRUE	14917	36x	major	n/a	Baylor College of Medicine	PRJNA31515	ACGZ02	GCA_000143745.1	n/a	n/a	na	Lactobacillus plantarum subsp. plantarum ATCC 14917 = JCM 1149 = CGMCC 1.2437 (firmicutes)	strain=ATCC 14917	Newbler Assembler v. 1.1.03.24_64	full	525338	ASM14374v1	assembly from type material	SAMN00001478	454	2010-07-22	Scaffold
Lactobacillus plantarum subsp. plantarum ATCC 14917 = JCM 1149 = CGMCC 1.2437	GCF_001434175.1	TRUE	14917	100x	major	n/a	Shanghai Majorbio	PRJNA222257	AZEJ01	GCA_001434175.1	n/a	n/a	na	Lactobacillus plantarum subsp. plantarum ATCC 14917 = JCM 1149 = CGMCC 1.2437 (firmicutes)	strain=CGMCC 1.2437	SOAPdenovo v. 2	full	525338	ASM143417v1	assembly from type material	SAMN02369435	Illumina MiSeq; Illumina HiSeq	2015-11-06	Scaffold
Lactobacillus rhamnosus ATCC 21052	GCF_000235865.1	TRUE	21052	148.7x	major	n/a	Washington University Genome Center	PRJNA65127	AFZY01	GCA_000235865.1	n/a	n/a	na	Lactobacillus rhamnosus ATCC 21052 (firmicutes)	strain=ATCC 21052	Velvet v. 1.1.04	full	1002365	ASM23586v1	n/a	SAMN02299451	Illumina	2011-11-18	Scaffold
Lactobacillus rhamnosus ATCC 8530	GCF_000233755.1	FALSE	8530	n/a	major	n/a	University of Saskatchewan	PRJNA73355	n/a	GCA_000233755.1	n/a	n/a	na	Lactobacillus rhamnosus ATCC 8530 (firmicutes)	strain=ATCC 8530	n/a	full	1088720	ASM23375v1	n/a	SAMN02604241	n/a	2011-11-03	Complete Genome
Lactobacillus rhamnosus GG	GCF_000011045.1	TRUE	53103	n/a	major	n/a	University of Tokyo	PRJDA40637	n/a	GCA_000011045.1	n/a	n/a	na	Lactobacillus rhamnosus GG (firmicutes)	strain=ATCC 53103	n/a	full	568703	ASM1104v1	n/a	SAMD00060969	n/a	2009-09-25	Complete Genome
Lactobacillus rhamnosus GG	GCF_000026505.1	TRUE	53103	n/a	major	n/a	Institute of Biotechnology, University of Helsinki, Finland	PRJEA32195	n/a	GCA_000026505.1	n/a	n/a	na	Lactobacillus rhamnosus GG (firmicutes)	strain=GG (ATCC 53103)	n/a	full	568703	ASM2650v1	n/a	SAMEA2272375	n/a	2009-09-02	Complete Genome
Lactobacillus ruminis ATCC 25644	GCF_000159375.2	TRUE	25644	39.72x	major	Representative Genome	BCM	PRJNA31499	ACGS02	GCA_000159375.2	n/a	n/a	na	Lactobacillus ruminis ATCC 25644 (firmicutes)	strain=ATCC 25644	Newbler Assembler v. 2.3.10192009	full	525362	ASM15937v2	n/a	SAMN00001480	454	2011-02-16	Scaffold
Lactobacillus ruminis ATCC 25644	GCF_000225845.1	TRUE	25644	21x	major	n/a	Microbiology Dept, University College Cork	PRJNA71361	AFYE01	GCA_000225845.2	n/a	n/a	na	Lactobacillus ruminis ATCC 25644 (firmicutes)	strain=ATCC 25644	Newbler v. 2.3	full	525362	ASM22584v2	n/a	SAMN02471467	454 GS FLX	2011-09-12	Contig
Lactobacillus ruminis ATCC 27782	GCF_000224985.1	FALSE	27782	n/a	major	n/a	Microbiology Dept, University College Cork	PRJNA70721	n/a	GCA_000224985.1	n/a	n/a	na	Lactobacillus ruminis ATCC 27782 (firmicutes)	strain=ATCC 27782	n/a	full	1069534	ASM22498v1	n/a	SAMN02603606	n/a	2011-09-01	Complete Genome
Lactobacillus salivarius DSM 20555 = ATCC 11741	GCF_000159395.1	FALSE	11741	n/a	major	n/a	Baylor College of Medicine	PRJNA31503	ACGT01	GCA_000159395.1	n/a	n/a	na	Lactobacillus salivarius DSM 20555 = ATCC 11741 (firmicutes)	strain=ATCC 11741	n/a	full	1423799	ASM15939v1	assembly from type material	SAMN00001483	n/a	2009-06-26	Scaffold
Lactobacillus salivarius DSM 20555 = ATCC 11741	GCF_001435955.1	FALSE	11741	100x	major	n/a	Shanghai Majorbio	PRJNA222257	AYYT01	GCA_001435955.1	n/a	n/a	na	Lactobacillus salivarius DSM 20555 = ATCC 11741 (firmicutes)	strain=DSM 20555	SOAPdenovo v. 2	full	1423799	ASM143595v1	assembly from type material	SAMN02369414	Illumina MiSeq; Illumina HiSeq	2015-11-06	Contig
Lactobacillus selangorensis	GCF_001436805.1	FALSE	BAA-66	100x	major	n/a	Shanghai Majorbio	PRJNA222257	JQAT01	GCA_001436805.1	n/a	n/a	na	Lactobacillus selangorensis (firmicutes)	strain=ATCC BAA-66	SOAPdenovo v. 2	full	81857	ASM143680v1	assembly from type material	SAMN02797769	Illumina MiSeq; Illumina HiSeq	2015-11-06	Scaffold
Lactobacillus sp. ATCC 15578	GCF_002900075.1	FALSE	15578	61.0x	major	n/a	University of Saskatchewan	PRJNA288726	LGJA01	GCA_002900075.1	n/a	n/a	na	Lactobacillus sp. ATCC 15578 (firmicutes)	strain=ATCC 15578	A5 Pipeline v. April-2014	full	1678136	ASM290007v1	n/a	SAMN03813858	Illumina MiSeq	2018-01-25	Contig
Lactobacillus vaginalis DSM 5837 = ATCC 49540	GCF_000159435.1	FALSE	49540	n/a	major	n/a	BCM	PRJNA31507	ACGV01	GCA_000159435.1	n/a	n/a	na	Lactobacillus vaginalis DSM 5837 = ATCC 49540 (firmicutes)	strain=ATCC 49540	n/a	full	1423814	ASM15943v1	assembly from type material	SAMN00001485	n/a	2009-07-07	Scaffold
Lactobacillus vaginalis DSM 5837 = ATCC 49540	GCF_001435915.1	FALSE	49540	100x	major	n/a	Shanghai Majorbio	PRJNA222257	AZGL01	GCA_001435915.1	n/a	n/a	na	Lactobacillus vaginalis DSM 5837 = ATCC 49540 (firmicutes)	strain=DSM 5837	SOAPdenovo v. 2	full	1423814	ASM143591v1	assembly from type material	SAMN02369417	Illumina MiSeq; Illumina HiSeq	2015-11-06	Scaffold
Lactococcus cremoris	GCF_002441765.1	FALSE	19257	100x	major	n/a	Inner Mongolia Agricultural University	PRJNA270383	JXJZ01	GCA_002441765.1	n/a	n/a	na	Lactococcus cremoris (firmicutes)	strain=ATCC 19257	SOAPdenovo v. 2	full	1359	ASM244176v1	assembly from type material	SAMN03267155	Illumina MiSeq; Illumina HiSeq	2017-10-04	Scaffold
Lactococcus cremoris	GCF_004354515.1	FALSE	19257	60.0x	major	n/a	Carlsberg Research Laboratory	PRJNA434374	PUFD01	GCA_004354515.1	n/a	n/a	na	Lactococcus cremoris (firmicutes)	strain=ATCC 19257	ABySS v. 2.0	full	1359	ASM435451v1	assembly from type material	SAMN08555000	Illumina	2019-03-18	Scaffold
Lactococcus garvieae ATCC 49156	GCF_000269925.1	FALSE	49156	n/a	major	n/a	Kitasato Institute for Life Sciences	PRJDA18705	n/a	GCA_000269925.1	n/a	n/a	na	Lactococcus garvieae ATCC 49156 (firmicutes)	strain=ATCC 49156	n/a	full	420889	ASM26992v1	assembly from synonym type material	SAMD00060911	n/a	2011-08-09	Complete Genome
Lactococcus garvieae ATCC 49156	GCF_000407125.1	FALSE	49156	139.0x	major	n/a	Broad Institute	PRJNA82563	AHYM01	GCA_000407125.1	n/a	n/a	na	Lactococcus garvieae ATCC 49156 (firmicutes)	strain=ATCC 49156	allpaths v. R39980	full	420889	Lact_garv_ATCC49156_V1	assembly from synonym type material	SAMN02596969	illumina	2013-06-04	Scaffold
Lactococcus garvieae ATCC 49156	GCF_000407645.1	FALSE	49156	142.0x	major	n/a	Broad Institute	PRJNA191896	ASWT01	GCA_000407645.1	n/a	n/a	na	Lactococcus garvieae ATCC 49156 (firmicutes)	strain=ATCC 49156	allpaths v. R42298	full	420889	Lact_garv_ATCC49156_V2	assembly from synonym type material	SAMN02596969	Illumina; PacBio	2013-05-31	Contig
Lactococcus lactis	GCF_900099625.1	TRUE	19435	651x	major	n/a	DOE - JOINT GENOME INSTITUTE	PRJEB15957	FMTF01	GCA_900099625.1	n/a	n/a	na	Lactococcus lactis (firmicutes)	strain=ATCC 19435	n/a	full	1358	IMG-taxon 2597490350 annotated assembly	assembly from type material	SAMN02982984	n/a	2016-10-13	Scaffold
Lactococcus lactis subsp. lactis	GCF_001456385.1	TRUE	19435	50.0x	major	n/a	Radboudumc	PRJNA294255	LKLC01	GCA_001456385.1	n/a	n/a	na	Lactococcus lactis subsp. lactis (firmicutes)	strain=ATCC 19435	IDBA-UD v. 1.1.1	full	1360	ASM145638v1	assembly from type material	SAMN04018792	Illumina HiSeq	2015-12-04	Contig
Lactococcus lactis subsp. lactis	GCF_002441815.1	TRUE	19435	100x	major	n/a	Inner Mongolia Agricultural University	PRJNA270383	JXKB01	GCA_002441815.1	n/a	n/a	na	Lactococcus lactis subsp. lactis (firmicutes)	strain=ATCC 19435	SOAPdenovo v. 2	full	1360	ASM244181v1	assembly from type material	SAMN03267157	Illumina MiSeq; Illumina HiSeq	2017-10-04	Contig
Lactococcus lactis subsp. lactis	GCF_004354485.1	TRUE	19435	60.0x	major	n/a	Carlsberg Research Laboratory	PRJNA434373	PUFC01	GCA_004354485.1	n/a	n/a	na	Lactococcus lactis subsp. lactis (firmicutes)	strain=ATCC 19435	ABySS v. 2.0	full	1360	ASM435448v1	assembly from type material	SAMN08554999	Illumina	2019-03-18	Scaffold
Lactococcus lactis subsp. lactis	GCF_009885055.1	TRUE	11454	100.0x	major	n/a	Praj Matrix R and D Center	PRJNA358121	MSFJ01	GCA_009885055.1	GCA_000006865.1	n/a	na	Lactococcus lactis subsp. lactis (firmicutes)	strain=ATCC 11454	SOAPdenovo v. OCTOBER-2016	full	1360	ASM988505v1	n/a	SAMN06166710	Illumina HiSeq	2020-01-14	Scaffold
Lactococcus raffinolactis	GCF_002441745.1	FALSE	43920	100x	major	n/a	Inner Mongolia Agricultural University	PRJNA270383	JXJY01	GCA_002441745.1	n/a	n/a	na	Lactococcus raffinolactis (firmicutes)	strain=ATCC 43920	SOAPdenovo v. 2	full	1366	ASM244174v1	assembly from type material	SAMN03267154	Illumina MiSeq; Illumina HiSeq	2017-10-04	Contig
Latilactobacillus sakei subsp. sakei	GCF_004354475.1	TRUE	15521	60.0x	major	n/a	Carlsberg Research Laboratory	PRJNA434375	PUFE01	GCA_004354475.1	n/a	n/a	na	Latilactobacillus sakei subsp. sakei (firmicutes)	strain=ATCC 15521	ABySS v. 2.0	full	214326	ASM435447v1	assembly from type material	SAMN08555025	Illumina	2019-03-18	Contig
Lautropia mirabilis (b-proteobacteria)	GCF_900637555.1	FALSE	51599	100x	major	Representative Genome	SC	PRJEB6403	n/a	GCA_900637555.1	n/a	n/a	na	Lautropia mirabilis (b-proteobacteria)	strain=NCTC12852	n/a	full	47671	51726_E01	assembly from type material	SAMEA4504063	n/a	2018-12-20	Complete Genome
Lautropia mirabilis ATCC 51599	GCF_000186425.1	FALSE	51599	27.52x	major	n/a	Baylor College of Medicine	PRJNA52989	AEQP01	GCA_000186425.1	n/a	n/a	na	Lautropia mirabilis ATCC 51599 (b-proteobacteria)	strain=ATCC 51599	Newbler Assembler v. 2.3-04192010	full	887898	ASM18642v1	assembly from type material	SAMN00262616	454	2011-01-26	Scaffold
Leclercia adecarboxylata ATCC 23216 = NBRC 102595	GCF_000735515.1	FALSE	23216	18.0x	major	n/a	UW-GEL (University of Wisconsin - Genome Evolution Laboratory)	PRJNA59559	JMPM01	GCA_000735515.1	n/a	n/a	na	Leclercia adecarboxylata ATCC 23216 = NBRC 102595 (enterobacteria)	strain=ATCC 23216	Newbler v. 2.3	full	911008	GLAD_DRAFTv1	assembly from type material	SAMN02743265	454	2014-07-28	Contig
Leclercia adecarboxylata ATCC 23216 = NBRC 102595	GCF_001515505.1	FALSE	23216	120x	major	n/a	National Institute of Technology and Evaluation (NITE)	PRJDB15	BCNP01	GCA_001515505.1	n/a	n/a	na	Leclercia adecarboxylata ATCC 23216 = NBRC 102595 (enterobacteria)	strain=NBRC 102595	newbler v. 2.6	full	911008	ASM151550v1	assembly from type material	SAMD00018688	454 GS-FLX Titanium; Illumina HiSeq 1000	2016-01-13	Contig
Lederbergia lentus (firmicutes)	GCF_900478165.1	FALSE	10840	267x	major	Representative Genome	SC	PRJEB6403	n/a	GCA_900478165.1	n/a	n/a	na	Lederbergia lentus (firmicutes)	strain=NCTC4824	n/a	full	1467	48290_A02	assembly from type material	SAMEA4040590	n/a	2018-06-18	Complete Genome
Legionella adelaidensis (g-proteobacteria)	GCF_900637865.1	FALSE	49625	100x	major	Representative Genome	SC	PRJEB6403	n/a	GCA_900637865.1	n/a	n/a	na	Legionella adelaidensis (g-proteobacteria)	strain=NCTC12735	n/a	full	45056	52683_G03	assembly from type material	SAMEA48402418	n/a	2018-12-20	Complete Genome
Legionella beliardensis (g-proteobacteria)	GCF_900452395.1	FALSE	700512	100x	major	Representative Genome	SC	PRJEB6403	UGNV01	GCA_900452395.1	n/a	n/a	na	Legionella beliardensis (g-proteobacteria)	strain=NCTC13315	n/a	full	91822	50618_B01	assembly from type material	SAMEA4412675	n/a	2018-08-01	Contig
Legionella birminghamensis (g-proteobacteria)	GCF_900452515.1	FALSE	43702	100x	major	Representative Genome	SC	PRJEB6403	UGNW01	GCA_900452515.1	n/a	n/a	na	Legionella birminghamensis (g-proteobacteria)	strain=NCTC12437	n/a	full	28083	51184_B02	assembly from type material	SAMEA44538418	n/a	2018-08-01	Contig
Legionella bozemanae (g-proteobacteria)	GCF_900450575.1	FALSE	33217	100x	major	n/a	SC	PRJEB6403	UGGY01	GCA_900450575.1	n/a	n/a	na	Legionella bozemanae (g-proteobacteria)	strain=NCTC11368	n/a	full	447	48853_H02	assembly from type material	SAMEA4063024	n/a	2018-08-08	Contig
Legionella brunensis	GCF_001467025.1	FALSE	43878	591x	major	Representative Genome	Tel Aviv University	PRJNA285910	LNXV01	GCA_001467025.1	n/a	n/a	na	Legionella brunensis (g-proteobacteria)	strain=ATCC 43878	Velvet v. 1.2.10	full	29422	ASM146702v1	assembly from type material	SAMN04274767	Illumina	2015-12-15	Scaffold
Legionella busanensis (g-proteobacteria)	GCF_900461525.1	FALSE	BAA-518	100x	major	Representative Genome	SC	PRJEB6403	UGOD01	GCA_900461525.1	n/a	n/a	na	Legionella busanensis (g-proteobacteria)	strain=NCTC13316	n/a	full	190655	50618_A02	assembly from type material	SAMEA4412681	n/a	2018-08-01	Contig
Legionella cherrii (g-proteobacteria)	GCF_900635815.1	FALSE	35252	100x	major	n/a	SC	PRJEB6403	n/a	GCA_900635815.1	n/a	n/a	na	Legionella cherrii (g-proteobacteria)	strain=NCTC11976	n/a	full	28084	34347_B01	assembly from type material	SAMEA3111975	n/a	2018-12-20	Complete Genome
Legionella cincinnatiensis (g-proteobacteria)	GCF_900452415.1	FALSE	43753	100x	major	Representative Genome	SC	PRJEB6403	UGNX01	GCA_900452415.1	n/a	n/a	na	Legionella cincinnatiensis (g-proteobacteria)	strain=NCTC12438	n/a	full	28085	51485_D01	assembly from type material	SAMEA4475698	n/a	2018-08-01	Contig
Legionella drozanskii LLAP-1	GCF_001467585.1	FALSE	700990	134x	major	n/a	Tel Aviv University	PRJNA285910	LNXY01	GCA_001467585.1	n/a	n/a	na	Legionella drozanskii LLAP-1 (g-proteobacteria)	strain=ATCC 700990	Velvet v. 1.2.10	full	1212489	ASM146758v1	assembly from type material	SAMN04274770	Illumina	2015-12-15	Scaffold
Legionella fairfieldensis ATCC 49588	GCF_000621525.1	FALSE	49588	Unknown	major	n/a	DOE Joint Genome Institute	PRJNA223037	JHYC01	GCA_000621525.1	n/a	n/a	na	Legionella fairfieldensis ATCC 49588 (g-proteobacteria)	strain=ATCC 49588	vpAllpaths v. r46652	full	1408444	ASM62152v1	assembly from type material	SAMN02743993	Illumina HiSeq 2000	2014-04-08	Scaffold
Legionella feeleii	GCF_001648615.1	FALSE	35072	100.0x	major	n/a	National Institute for Communicable Disease Control and Prevention, Chinese Center for Disease Contr	PRJNA281296	LBHK01	GCA_001648615.1	n/a	n/a	na	Legionella feeleii (g-proteobacteria)	strain=ATCC 35072	SOAPdenovo v. 2.04	full	453	ASM164861v1	assembly from type material	SAMN03486951	Illumina HiSeq	2016-05-19	Scaffold
[truncated: 1,465 more rows]
