# Supplementary material for: Comparative Analysis and Data Provenance for 1,113 Bacterial Genome Assemblies
Source: mSphere. 2022 May 2;7(3):e00077-22. doi: 10.1128/msphere.00077-22 (PMC9241530; doi:10.1128/msphere.00077-22)
Supplement: TABLE S3 [file msphere.00077-22-s0007.xlsx]

## Sheet: Table S3
TaxID Name	Assembly Accession	Catalog ID	RefSeq Assembly Level	Scaffold Count_refseq	Scaffold Count_ATCC	Scaffold Count Ratio	N50_RefSeq	N50_ATCC	Log N50 Ratio	Total Length_refseq	Total Length_ATCC	Log Length Ratio	GC_RefSeq	GC_ATCC	Log GC Ratio
[Clostridium] bolteae ATCC BAA-613	GCF_000154365.1	BAA-613	Scaffold	68	3	0.0441176	187711	6442458	1.53556	6557988	6613966	0.00369134	0.4906	0.490469	-0.00011602
Acetobacter aceti ATCC 23746	GCF_000379545.1	23746	Scaffold	3	4	1.33333	3683903	3596266	-0.0104564	3690768	3689215	-0.000182781	0.5706	0.570619	1.48378e-05
Acidothermus cellulolyticus 11B	GCF_000015025.1	43068	Complete	1	8	8	2443540	725438	-0.527419	2443540	2426881	-0.00297097	0.6691	0.669364	0.000171417
Acinetobacter baumannii	GCF_001077675.1	17978	Complete	2	4	2	3857743	3902113	0.00496655	4006698	4075779	0.00742402	0.3895	0.389011	-0.000545269
Acinetobacter baumannii	GCF_900011295.1	19606	Contig	114	3	0.0263158	55960	3980313	1.85204	3974239	3997508	0.00253536	0.3906	0.391495	0.000994148
Acinetobacter baumannii	GCF_001593425.2	17978	Complete	1	4	4	4004792	3902113	-0.0112801	4004792	4075779	0.00763066	0.3896	0.389011	-0.000656755
Acinetobacter baumannii	GCF_009035845.1	19606	Complete	3	3	1	3981941	3980313	-0.000177596	3999136	3997508	-0.000176832	0.3915	0.391495	-5.37907e-06
Acinetobacter baumannii	GCF_009759685.1	19606	Complete	2	3	1.5	3980848	3980313	-5.83703e-05	3990388	3997508	0.000774216	0.3916	0.391495	-0.000116296
Acinetobacter baumannii	GCF_011067065.1	17978	Complete	3	4	1.33333	3854994	3902113	0.00527614	3884786	4075779	0.0208435	0.3903	0.389011	-0.00143636
Acinetobacter baumannii	GCF_014116785.1	19606	Scaffold	53	3	0.0566038	264192	3980313	1.178	3951042	3997508	0.0050777	0.3908	0.391495	0.000771832
Acinetobacter baumannii	GCF_014116765.1	19606	Scaffold	50	3	0.06	263904	3980313	1.17847	3950101	3997508	0.00518114	0.3908	0.391495	0.000771832
Acinetobacter baumannii	GCF_014116795.1	19606	Scaffold	44	3	0.0681818	264193	3980313	1.178	3950020	3997508	0.00519005	0.3908	0.391495	0.000771832
Acinetobacter baumannii	GCF_014672775.1	17978	Complete	2	4	2	4006609	3902113	-0.0114771	4023111	4075779	0.00564861	0.3894	0.389011	-0.000433754
Acinetobacter baumannii	GCF_014672755.1	19606	Complete	1	3	3	3980852	3980313	-5.88067e-05	3980852	3997508	0.00181331	0.3917	0.391495	-0.000227184
Acinetobacter baumannii	GCF_008033255.2	BAA-1790	Complete	3	4	1.33333	3963235	3941526	-0.00238543	4041213	4021789	-0.00209246	0.3906	0.390705	0.00011671
Acinetobacter baumannii (g-proteobacteria)	GCF_900444725.1	19606	Contig	2	4	2	3980696	3980775	8.61883e-06	3988653	3996939	0.000901265	0.3916	0.39152	-8.86083e-05
Acinetobacter baumannii ATCC 17978	GCF_004797155.2	17978	Complete	3	4	1.33333	3955017	3902113	-0.00584851	4016303	4075779	0.00638416	0.3892	0.389011	-0.000210638
Acinetobacter baumannii ATCC 17978	GCF_004794275.2	17978	Complete	1	4	4	3971718	3902113	-0.00767856	3971718	4075779	0.0112322	0.3895	0.389011	-0.000545269
Acinetobacter baumannii ATCC 17978	GCF_004794235.2	17978	Complete	4	4	1	3955141	3902113	-0.00586213	4019123	4075779	0.00607933	0.3896	0.389011	-0.000656755
Acinetobacter baumannii ATCC 17978	GCF_013372085.1	17978	Complete	3	4	1.33333	4005343	3902113	-0.0113399	4030054	4075779	0.00489976	0.3894	0.389011	-0.000433754
Acinetobacter baumannii ATCC 17978	GCF_902728005.1	17978	Contig	4	4	1	3909467	3902091	-0.000820158	4082469	4075744	-0.000715998	0.389	0.389015	1.6595e-05
Acinetobacter baumannii ATCC 19606 = CIP 70.34 = JCM 6841	GCF_000162295.1	19606	Scaffold	22	3	0.136364	443868	3980313	0.952663	3971516	3997508	0.00283303	0.3907	0.391495	0.000882976
Acinetobacter baumannii ATCC 19606 = CIP 70.34 = JCM 6841	GCF_000369385.1	19606	Scaffold	23	3	0.130435	744065	3980313	0.728306	4028903	3997508	-0.00339747	0.391	0.391495	0.00054963
Acinetobacter baumannii ATCC 19606 = CIP 70.34 = JCM 6841	GCF_000737145.1	19606	Scaffold	2	3	1.5	3938881	3980313	0.00454436	3955221	3997508	0.00461859	0.3908	0.391495	0.000771832
Acinetobacter baumannii ATCC 19606 = CIP 70.34 = JCM 6841	GCF_002811175.1	19606	Scaffold	13	3	0.230769	693880	3980313	0.758633	3980527	3997508	0.00184877	0.3911	0.391495	0.000438571
Acinetobacter baumannii ATCC 19606 = CIP 70.34 = JCM 6841 (g-proteobacteria)	gcf_019331655.1	19606	Complete	3	3	1	3927723	3980313	0.00577637	3997508	3944918	-0.00575136	0.391495	0.3916	0.000116295
Acinetobacter johnsonii (g-proteobacteria)	gcf_900444855.1	17909	Contig	6	4	0.666667	3606805	3596387	-0.00125624	3625391	3655558	0.00359883	0.413732	0.4138	7.08726e-05
Actinobaculum suis (high GC Gram+)	gcf_900618115.1	27142	Contig	2	1	0.5	2348785	3675394	0.194461	3675394	2368602	-0.190812	0.420742	0.5769	0.137084
Actinomyces naeslundii (high GC Gram+)	gcf_001956585.1	12104	Scaffold	47	1	0.0212766	146570	3073805	1.32163	3073805	3119690	0.00643513	0.678266	0.6794	0.000725375
Aeromonas hydrophila	GCF_001999685.1	7966	Scaffold	132	1	0.00757576	140611	4743489	1.52808	4673830	4743489	0.00642499	0.6162	0.615507	-0.000488948
Aeromonas hydrophila	GCF_018360025.1	7966	Contig	31	1	0.0322581	896486	4743489	0.723554	4680708	4743489	0.00578635	0.6163	0.615507	-0.000559422
Aeromonas hydrophila (g-proteobacteria)	GCF_900445175.1	7966	Contig	2	1	0.5	4744529	4744098	-3.94537e-05	4752356	4744098	-0.000755315	0.6155	0.615496	-3.17082e-06
Aeromonas hydrophila subsp. hydrophila ATCC 7966	GCF_000014805.1	7966	Complete	1	1	1	4744448	4743489	-8.77932e-05	4744448	4743489	-8.77932e-05	0.6155	0.615507	4.68866e-06
Aeromonas salmonicida (g-proteobacteria)	GCF_900445115.1	33658	Contig	10	4	0.4	2849290	4748006	0.221775	4934557	4877049	-0.00509105	0.5833	0.583826	0.000391454
Aeromonas salmonicida subsp. salmonicida	GCF_001643305.1	33658	Contig	119	6	0.0504202	89474	4748022	1.72482	4728143	4888985	0.0145281	0.5852	0.583745	-0.00108115
Agrobacterium rhizogenes	GCF_000705135.2	15834	Contig	42	4	0.0952381	1468096	4010426	0.436436	7064623	7108611	0.00269576	0.5995	0.599664	0.000118545
Agrobacterium rhizogenes	GCF_006802085.1	15834	Contig	55	4	0.0727273	524562	4010426	0.883394	7051686	7108611	0.00349178	0.5997	0.599664	-2.63163e-05
Agrobacterium rhizogenes	GCF_013321955.1	15834	Contig	37	4	0.108108	524532	4010426	0.883419	6973341	7108611	0.00834385	0.6002	0.599664	-0.000388259
Akkermansia muciniphila ATCC BAA-835	GCF_000020225.1	BAA-835	Complete	1	1	1	2664102	2663796	-4.98861e-05	2664102	2663796	-4.98861e-05	0.5576	0.55756	-3.14766e-05
Akkermansia muciniphila ATCC BAA-835	GCF_017504145.1	BAA-835	Complete	1	1	1	2664051	2663796	-4.15722e-05	2664051	2663796	-4.15722e-05	0.5576	0.55756	-3.14766e-05
Alcaligenes faecalis	GCF_001298815.1	8750	Scaffold	24	1	0.0416667	371698	4072745	1.0397	4039965	4072745	0.00350962	0.5666	0.56645	-0.000115066
Aliivibrio fischeri	GCF_016464335.1	7744	Scaffold	189	2	0.010582	92622	2970643	1.50614	4300704	4503036	0.0199659	0.3825	0.383208	0.000802771
Anaerococcus prevotii (firmicutes)	gcf_900445285.1	9321	Contig	2	1	0.5	2001332	1999963	-0.000297178	1999963	2004977	0.00108743	0.356406	0.3564	-6.81596e-06
Atopobium rimae ATCC 49626	GCF_000174015.1	49626	Contig	9	1	0.111111	463785	1634108	0.546964	1626291	1634108	0.0020825	0.4926	0.492688	7.78998e-05
Avibacterium paragallinarum (g-proteobacteria)	gcf_900450705.1	29545	Contig	3	3	1	1867593	2218113	0.0747014	2813586	2860434	0.00717174	0.411142	0.4113	0.000167382
Bacillus amyloliquefaciens DSM 7 = ATCC 23350	GCF_000196735.1	23350	Complete	1	1	1	3980199	3974306	-0.000643484	3980199	3974306	-0.000643484	0.4608	0.46069	-0.000103455
Bacillus atrophaeus ATCC 9372-1	GCF_000204705.1	9372	Contig	28	1	0.0357143	255796	4152603	1.21043	4106324	4152603	0.0048672	0.431	0.432079	0.00108551
Bacillus atrophaeus ATCC 9372-2	GCF_000204825.1	9372	Contig	32	1	0.03125	250623	4152603	1.2193	4127435	4152603	0.00264017	0.4312	0.432079	0.000884031
Bacillus cereus (firmicutes)	gcf_900445355.1	14579	Contig	15	2	0.133333	788995	5414965	0.836521	5430163	5415694	-0.00115875	0.352859	0.3528	-7.31017e-05
Bacillus cereus (firmicutes)	gcf_900445375.1	10876	Contig	3	3	1	5414974	5442550	0.00220605	6037016	6010496	-0.00191201	0.349877	0.35	0.000152866
Bacillus cereus ATCC 10876	GCF_000160895.1	10876	Complete	1	3	3	5939023	5442550	-0.0379126	5939023	6037016	0.00710732	0.348	0.349877	0.00233594
Bacillus cereus ATCC 10876	GCF_000743815.1	10876	Scaffold	2	3	1.5	5984031	5442550	-0.0411914	5996083	6037016	0.00295469	0.3484	0.349877	0.00183703
Bacillus cereus ATCC 10987	GCF_000008005.1	10987	Complete	2	7	3.5	5224283	5235074	0.00089613	5432652	5442819	0.000812006	0.355	0.355203	0.000248129
Bacillus cereus ATCC 14579	GCF_000007825.1	14579	Complete	2	2	1	5411809	5414965	0.000253193	5427083	5430163	0.000246403	0.3529	0.352859	-4.99806e-05
Bacillus cereus ATCC 14579	GCF_006094295.1	14579	Complete	2	2	1	5416249	5414965	-0.000102968	5431377	5430163	-9.70826e-05	0.3529	0.352859	-4.99806e-05
Bacillus cereus ATCC 4342	GCF_000161015.1	4342	Complete	1	3	3	5234797	5188602	-0.00384949	5234797	5305031	0.00578808	0.352	0.354124	0.00261274
Bacillus cereus ATCC 4342	GCF_000746865.1	4342	Scaffold	2	3	1.5	5226183	5188602	-0.00313425	5262313	5305031	0.00351125	0.3533	0.354124	0.00101177
Bacillus cereus ATCC 4342	GCF_000832845.1	4342	Complete	2	3	1.5	5269496	5188602	-0.00671872	5306298	5305031	-0.00010371	0.3542	0.354124	-9.31491e-05
Bacillus coagulans DSM 1 = ATCC 7050	GCF_000290615.1	7050	Contig	307	2	0.00651466	36002	3317562	1.96449	3018045	3320802	0.0415173	0.472	0.469779	-0.00204841
Bacillus coagulans DSM 1 = ATCC 7050	GCF_000420205.1	7050	Contig	170	2	0.0117647	33954	3317562	1.98993	2947823	3320802	0.0517416	0.4731	0.469779	-0.00305936
Bacillus coagulans DSM 1 = ATCC 7050	GCF_000832905.1	7050	Complete	1	2	2	3366995	3317562	-0.00642342	3366995	3320802	-0.00599949	0.469	0.469779	0.000720744
Bacillus coagulans DSM 1 = ATCC 7050	GCF_900128875.1	7050	Scaffold	143	2	0.013986	40854	3317562	1.90958	2952521	3320802	0.05105	0.4731	0.469779	-0.00305936
Bacillus licheniformis	GCF_006094335.1	14580	Complete	1	1	1	4239205	4225009	-0.00145678	4239205	4225009	-0.00145678	0.4622	0.461959	-0.000226938
Bacillus licheniformis DSM 13 = ATCC 14580	GCF_000008425.1	14580	Complete	1	1	1	4222645	4225009	0.000243067	4222645	4225009	0.000243067	0.4619	0.461959	5.50407e-05
Bacillus licheniformis DSM 13 = ATCC 14580	GCF_000011645.1	14580	Complete	1	1	1	4222597	4225009	0.000248004	4222597	4225009	0.000248004	0.4619	0.461959	5.50407e-05
Bacillus megaterium NBRC 15308 = ATCC 14581	GCF_000764085.1	14581	Contig	78	7	0.0897436	324443	5341889	1.21656	5727066	5745428	0.0013902	0.3773	0.378259	0.00110229
Bacillus megaterium NBRC 15308 = ATCC 14581	GCF_000832985.1	14581	Complete	7	7	1	5343114	5341889	-9.95808e-05	5746640	5745428	-9.16049e-05	0.3783	0.378259	-4.72411e-05
Bacillus megaterium NBRC 15308 = ATCC 14581	GCF_001591525.1	14581	Contig	50	7	0.14	372666	5341889	1.15638	5513953	5745428	0.0178593	0.3776	0.378259	0.000757115
Bacillus megaterium NBRC 15308 = ATCC 14581	GCF_006094495.1	14581	Complete	7	7	1	5343009	5341889	-9.10462e-05	5746548	5745428	-8.46521e-05	0.3783	0.378259	-4.72411e-05
Bacillus mycoides	GCF_000832605.1	6462	Complete	4	5	1.25	5255868	3092827	-0.230289	5637053	5627528	-0.000734454	0.3538	0.35386	7.31954e-05
Bacillus paralicheniformis	GCF_000746885.1	12759	Scaffold	1	1	1	4389210	4414086	0.00245443	4389210	4414617	0.00250667	0.4581	0.458637	0.000508976
Bacillus pumilus (firmicutes)	gcf_900186955.1	7061	Complete	1	1	1	3855667	3859471	0.000428264	3859471	3855667	-0.000428264	0.417323	0.4171	-0.000232396
Bacillus pumilus ATCC 7061	GCF_000172815.1	7061	Contig	16	1	0.0625	486567	3859471	0.899385	3833998	3859471	0.0028759	0.4167	0.417323	0.000649086
Bacillus spizizenii (firmicutes)	gcf_900445425.1	6633	Contig	14	1	0.0714286	1170383	4041255	0.538188	4041255	4060914	0.00210754	0.439259	0.4391	-0.000157567
Bacillus subtilis	GCF_000772125.1	13952	Complete	1	1	1	3876276	3953890	0.00860989	3876276	3953890	0.00860989	0.4582	0.458524	0.000306638
Bacillus subtilis	GCF_004101945.1	11774	Complete	1	1	1	4110138	4107745	-0.000252928	4110138	4107745	-0.000252928	0.4351	0.435148	4.79035e-05
Bacillus subtilis KCTC 1028 = ATCC 6051a	GCF_000971925.1	6051a	Complete	1	1	1	4215633	4208446	-0.000741037	4215633	4208446	-0.000741037	0.4351	0.4354	0.000299341
Bacillus subtilis KCTC 1028 = ATCC 6051a	GCF_003417435.1	6051a	Contig	82	1	0.0121951	926866	4208446	0.657105	4240294	4208446	-0.00327421	0.433	0.4354	0.00240053
Bacillus subtilis KCTC 1028 = ATCC 6051a	GCF_007677755.1	6051a	Scaffold	173	1	0.00578035	976394	4208446	0.634497	4209911	4208446	-0.000151156	0.4334	0.4354	0.00199952
Bacillus subtilis KCTC 1028 = ATCC 6051a	GCF_007677395.1	6051a	Contig	37	1	0.027027	926698	4208446	0.657184	4169613	4208446	0.00402601	0.434	0.4354	0.0013987
Bacillus subtilis subsp. spizizenii ATCC 6633 = JCM 2499	GCF_000177595.1	6633	Contig	37	1	0.027027	170545	4041255	1.37468	3978576	4041255	0.0067886	0.4382	0.439259	0.00104863
Bacillus subtilis subsp. spizizenii ATCC 6633 = JCM 2499	GCF_006094475.1	6633	Complete	1	1	1	4045538	4041255	-0.00046003	4045538	4041255	-0.00046003	0.4394	0.439259	-0.000139049
Bacillus subtilis subsp. subtilis NCIB 3610 = ATCC 6051 = DSM 10	GCF_000186085.1	6051	Complete	80	2	0.025	4214598	4211212	-0.000349052	4292969	4295427	0.00024859	0.4335	0.43343	-7.05828e-05
Bacillus subtilis subsp. subtilis NCIB 3610 = ATCC 6051 = DSM 10	GCF_006088795.1	6051	Complete	2	2	1	4211262	4211212	-5.15638e-06	4295477	4295427	-5.05528e-06	0.4334	0.43343	2.9612e-05
Bacillus thuringiensis	GCF_002119445.1	10792	Complete	6	13	2.16667	5427594	5503823	0.00605711	6316280	6457660	0.0096138	0.3495	0.350011	0.000634238
Bacillus thuringiensis serovar berliner ATCC 10792	GCF_000161615.1	10792	Complete	1	13	13	6260142	5503823	-0.0559197	6260142	6457660	0.013491	0.3482	0.350011	0.00225265
Bacteroides eggerthii (CFB group bacteria)	gcf_900445565.1	27754	Contig	6	9	1.5	2276852	3645366	0.204406	4205132	4338066	0.0135165	0.445848	0.4455	-0.000339433
Bacteroides fragilis	GCF_001997325.1	25285	Scaffold	58	25	0.431034	272812	1589395	0.765368	5210800	5234996	0.00201195	0.4309	0.431151	0.000253043
Bacteroides fragilis NCTC 9343 (CFB group bacteria)	gcf_000025985.1	25285	Complete	2	25	12.5	5205140	1589395	-0.515201	5234996	5241700	0.000555807	0.431151	0.4311	-5.15143e-05
Bacteroides fragilis NCTC 9343 (CFB group bacteria)	gcf_900445515.1	25285	Contig	5	25	5	5018953	1589395	-0.499381	5234996	5315005	0.00658732	0.431151	0.4303	-0.000858191
Bacteroides thetaiotaomicron (CFB group bacteria)	gcf_900445595.1	29148	Contig	33	11	0.333333	680099	2260040	0.521544	6290725	6404217	0.00776534	0.428834	0.4281	-0.000743705
Bacteroides vulgatus ATCC 8482	GCF_000012825.1	8482	Complete	1	1	1	5163189	5163177	-1.00936e-06	5163189	5163177	-1.00936e-06	0.422	0.422016	1.60069e-05
Bartonella bacilliformis KC583	GCF_000015445.1	35685	Complete	1	1	1	1445021	1417066	-0.00848408	1445021	1417066	-0.00848408	0.3824	0.382265	-0.000153135
Bifidobacterium adolescentis (high GC Gram+)	gcf_900445615.1	15703	Contig	57	2	0.0350877	238493	2028350	0.929667	2089630	2204993	0.0233378	0.591861	0.5917	-0.000117978
Bifidobacterium adolescentis ATCC 15703	GCF_000010425.1	15703	Complete	1	2	2	2089645	2028350	-0.0129296	2089645	2089630	-3.11749e-06	0.5918	0.591861	4.45866e-05
Bifidobacterium animalis subsp. lactis ATCC 27536	GCF_001263975.1	27536	Scaffold	18	1	0.0555556	200471	1944354	0.986724	1912453	1944354	0.00718457	0.6046	0.604883	0.000202985
Bifidobacterium bifidum (high GC Gram+)	gcf_900637095.1	29521	Complete	1	1	1	2211032	2205295	-0.00112834	2205295	2211032	0.00112834	0.626905	0.6266	-0.000211512
Bifidobacterium bifidum ATCC 29521 = JCM 1255 = DSM 20456	GCF_000466525.1	29521	Scaffold	27	1	0.037037	210245	2205295	1.02074	2201251	2205295	0.000797127	0.6268	0.626905	7.29149e-05
Bifidobacterium bifidum ATCC 29521 = JCM 1255 = DSM 20456	GCF_000771485.1	29521	Contig	50	1	0.02	166806	2205295	1.12126	2202787	2205295	0.000494188	0.6267	0.626905	0.000142208
Bifidobacterium bifidum ATCC 29521 = JCM 1255 = DSM 20456	GCF_001025135.1	29521	Complete	1	1	1	2211039	2205295	-0.00112971	2211039	2205295	-0.00112971	0.6266	0.626905	0.000211512
Bifidobacterium bifidum ATCC 29521 = JCM 1255 = DSM 20456	GCF_901212485.1	29521	Scaffold	53	1	0.0188679	102105	2205295	1.33442	2395561	2205295	-0.0359405	0.6245	0.626905	0.00166946
Bifidobacterium breve (high GC Gram+)	gcf_900637145.1	15700	Complete	1	1	1	2275664	2275660	-7.63373e-07	2275660	2275664	7.63373e-07	0.588875	0.5889	1.82045e-05
Bifidobacterium dentium ATCC 27678	GCF_000172135.1	27678	Contig	2	1	0.5	2635766	2635784	2.96585e-06	2642081	2635784	-0.00103631	0.5852	0.585383	0.000135748
Bifidobacterium longum (high GC Gram+)	gcf_900637335.1	15707	Complete	1	2	2	2385160	2374034	-0.00203058	2385164	2385160	-7.28327e-07	0.603298	0.6033	1.3404e-06
Bifidobacterium longum subsp. infantis (high GC Gram+)	gcf_900637215.1	15697	Complete	1	1	1	2832748	2832777	4.44603e-06	2832777	2832748	-4.44603e-06	0.598635	0.5986	-2.52747e-05
Bifidobacterium longum subsp. infantis ATCC 15697 = JCM 1222 = DSM 20088	GCF_000020425.1	15697	Complete	1	1	1	2832748	2832777	4.44603e-06	2832748	2832777	4.44603e-06	0.5986	0.598635	2.52748e-05
Bifidobacterium longum subsp. infantis ATCC 15697 = JCM 1222 = DSM 20088	GCF_000269965.1	15697	Complete	1	1	1	2828958	2832777	0.000585888	2828958	2832777	0.000585888	0.5986	0.598635	2.52748e-05
Bifidobacterium longum subsp. infantis ATCC 15697 = JCM 1222 = DSM 20088	GCF_000771105.1	15697	Contig	176	1	0.00568182	54700	2832777	1.71423	2780321	2832777	0.00811745	0.5982	0.598635	0.000315579
Blautia coccoides (firmicutes)	gcf_900461125.1	29236	Contig	2	1	0.5	6097341	6097883	3.86032e-05	6097883	6115043	0.00122043	0.455627	0.4556	-2.55588e-05
Blautia producta ATCC 27340 = DSM 2950	GCF_000373885.1	27340	Scaffold	68	3	0.0441176	263009	6138419	1.36809	6085687	6244976	0.0112212	0.4569	0.45698	7.58633e-05
Blautia producta ATCC 27340 = DSM 2950	GCF_000439125.1	27340	Scaffold	72	3	0.0416667	218556	6138419	1.44849	6088658	6244976	0.0110092	0.4569	0.45698	7.58633e-05
Blautia producta ATCC 27340 = DSM 2950	GCF_010669205.1	27340	Complete	1	3	3	6197116	6138419	-0.0041331	6197116	6244976	0.00334115	0.457	0.45698	-1.91788e-05
Bordetella bronchiseptica	GCF_000746565.1	10580	Complete	1	4	4	5142886	3350405	-0.18611	5142886	5173552	0.00258192	0.6824	0.682613	0.000135555
Bordetella bronchiseptica (b-proteobacteria)	GCF_900445725.1	19395	Contig	2	1	0.5	5160623	5161041	3.51755e-05	5173845	5161041	-0.0010761	0.6824	0.682475	4.74262e-05
Bordetella bronchiseptica (b-proteobacteria)	GCF_900637995.1	4617	Complete	1	1	1	5207445	5206553	-7.43981e-05	5207445	5206553	-7.43981e-05	0.6822	0.682142	-3.66163e-05
Bordetella holmesii (b-proteobacteria)	gcf_900445775.1	51541	Contig	6	1	0.166667	3275926	3698272	0.0526648	3698272	3780341	0.00953213	0.626929	0.6275	0.000395364
Bordetella parapertussis (b-proteobacteria)	GCF_900445785.1	15311	Contig	2	1	0.5	4034469	4773680	0.0730669	4775492	4773680	-0.000164819	0.681	0.680992	-5.35444e-06
Brachyspira hyodysenteriae ATCC 27164	GCF_000383255.1	27164	Scaffold	46	6	0.130435	529296	1809071	0.533757	3050489	3018944	-0.00451441	0.2702	0.270529	0.000528762
Brachyspira hyodysenteriae ATCC 27164	GCF_001676785.2	27164	Complete	2	6	3	3041447	1809071	-0.225625	3074045	3018944	-0.00785516	0.2704	0.270529	0.000207419
Brevundimonas diminuta (a-proteobacteria)	GCF_900445995.1	11568	Contig	2	1	0.5	3424681	3422351	-0.000295575	3438815	3422351	-0.00208426	0.6726	0.672735	8.72921e-05
Brevundimonas diminuta ATCC 11568	GCF_000204035.1	11568	Scaffold	8	1	0.125	2631526	3422351	0.114117	3369316	3422351	0.0067828	0.6707	0.672735	0.00131585
Brucella ovis (a-proteobacteria)	gcf_900446135.1	25840	Contig	2	2	1	2119174	2111363	-0.00160371	3275586	3283386	0.00103294	0.571945	0.572	4.17692e-05
Brucella ovis ATCC 25840	GCF_000016845.1	25840	Complete	2	2	1	2111370	2111363	-1.43985e-06	3275590	3275586	-5.30341e-07	0.5719	0.571945	3.41628e-05
Burkholderia cepacia (b-proteobacteria)	GCF_900446185.1	17759	Contig	60	3	0.05	258762	3449371	1.12484	8503150	8615023	0.0056766	0.6669	0.666868	-2.07757e-05
Burkholderia cepacia (b-proteobacteria)	GCF_900446175.1	25416	Contig	13	4	0.307692	1187511	3397768	0.456556	8554913	8569621	0.000746018	0.666	0.666016	1.01518e-05
Burkholderia cepacia ATCC 25416	GCF_000473485.1	25416	Scaffold	4	4	1	3405813	3397768	-0.00102708	8612710	8569621	-0.00217821	0.6658	0.666016	0.00014059
Burkholderia cepacia ATCC 25416	GCF_003546465.1	25416	Complete	4	4	1	3396456	3397768	0.000167729	8567011	8569621	0.000132291	0.6661	0.666016	-5.50528e-05
Burkholderia cepacia ATCC 25416	GCF_001411495.1	25416	Complete	4	4	1	3408190	3397768	-0.00133008	8605945	8569621	-0.00183695	0.6661	0.666016	-5.50528e-05
Burkholderia cepacia ATCC 25416	GCF_006094315.1	25416	Complete	5	4	0.8	3396958	3397768	0.000103545	8574389	8569621	-0.000241567	0.6659	0.666016	7.5366e-05
Burkholderia multivorans ATCC 17616	GCF_000018505.1	17616	Complete	4	4	1	2472928	2472692	-4.14482e-05	7008622	7008277	-2.13787e-05	0.6669	0.666846	-3.52119e-05
Burkholderia multivorans ATCC 17616	GCF_000010545.1	17616	Complete	4	4	1	2473162	2472692	-8.25412e-05	7008810	7008277	-3.30281e-05	0.6669	0.666846	-3.52119e-05
Burkholderia multivorans ATCC BAA-247	GCF_000286555.1	BAA-247	Contig	590	3	0.00508475	17154	3428156	2.3007	6197304	6322487	0.00868514	0.6714	0.672413	0.000654616
Burkholderia multivorans ATCC BAA-247	GCF_000959525.1	BAA-247	Complete	3	3	1	3428264	3428156	-1.36817e-05	6322746	6322487	-1.77905e-05	0.6724	0.672413	8.2479e-06
Burkholderia thailandensis E264	GCF_000012365.1	700388	Complete	2	4	2	3809201	3560435	-0.0293308	6723972	6721840	-0.000137726	0.6763	0.676274	-1.67447e-05
Burkholderia thailandensis E264	GCF_000152285.1	700388	Complete	2	4	2	3453093	3560435	0.0132948	6354340	6721840	0.0244177	0.6778	0.676274	-0.000978922
Campylobacter coli (e-proteobacteria)	gcf_900446355.1	33559	Contig	5	8	1.6	1816435	1814504	-0.000461932	1922105	1938580	0.00370662	0.30988	0.3097	-0.000251688
Campylobacter curvus	GCF_012978875.1	35224	Contig	24	1	0.0416667	215467	1974918	0.962168	1950242	1974918	0.00546056	0.4428	0.442646	-0.000151343
Campylobacter curvus	GCF_013372125.1	35224	Complete	1	1	1	1974918	1974918	0	1974918	1974918	0	0.4426	0.442646	4.48597e-05
Campylobacter gracilis	GCF_001190745.1	33236	Complete	1	1	1	2281652	2281739	1.65594e-05	2281652	2281739	1.65594e-05	0.4656	0.465563	-3.46171e-05
Campylobacter gracilis (e-proteobacteria)	gcf_900446335.1	33236	Contig	2	1	0.5	1346514	2281739	0.229055	2281739	2268496	-0.00252795	0.465563	0.4656	3.46175e-05
Campylobacter hyointestinalis	GCF_900116585.1	35217	Scaffold	14	1	0.0714286	225006	1753378	0.891681	1742209	1753378	0.0027753	0.3394	0.339711	0.000397193
Campylobacter hyointestinalis (e-proteobacteria)	gcf_900460765.1	35217	Contig	2	1	0.5	1753363	1753378	3.71537e-06	1753378	1764814	0.00282339	0.339711	0.3397	-1.34841e-05
Campylobacter jejuni	GCF_009767615.1	700819	Contig	11	1	0.0909091	1652047	1637699	-0.00378831	1674730	1637699	-0.00971072	0.3056	0.305602	2.76407e-06
Campylobacter jejuni (e-proteobacteria)	gcf_001457695.1	33560	Complete	1	1	1	1766442	1768424	0.000487018	1768424	1766442	-0.000487018	0.30223	0.3023	0.000101214
Campylobacter jejuni subsp. jejuni ATCC 33560	GCF_000254515.1	33560	Contig	220	1	0.00454545	24688	1768424	1.8551	1712461	1768424	0.0139657	0.3019	0.30223	0.00047382
Campylobacter jejuni subsp. jejuni NCTC 11168 = ATCC 700819	GCF_000009085.1	700819	Complete	1	1	1	1641481	1637699	-0.00100178	1641481	1637699	-0.00100178	0.3055	0.305602	0.000144899
Campylobacter jejuni subsp. jejuni NCTC 11168 = ATCC 700819	GCF_013392775.1	700819	Contig	9	1	0.111111	488791	1637699	0.525111	1628235	1637699	0.002517	0.3046	0.305602	0.00142621
Campylobacter lari (e-proteobacteria)	gcf_900446615.1	35221	Contig	3	1	0.333333	1513404	1509127	-0.00122909	1509127	1527717	0.00531712	0.298064	0.2979	-0.000238607
Campylobacter lari RM2100	GCF_000019205.1	BAA-1060	Complete	2	3	1.5	1525460	1523385	-0.000591149	1571661	1571403	-7.12986e-05	0.2962	0.296221	3.11927e-05
Campylobacter lari subsp. lari	GCF_900111465.1	35221	Contig	31	1	0.0322581	121241	1509127	1.09508	1491270	1509127	0.00516951	0.2972	0.298064	0.00126031
Campylobacter rectus	GCF_004803795.1	33238	Complete	1	1	1	2571679	2565829	-0.000989049	2571679	2565829	-0.000989049	0.4472	0.4475	0.000291443
Campylobacter showae	GCF_004803815.1	51146	Complete	1	1	1	2097887	2098343	9.43887e-05	2097887	2098343	9.43887e-05	0.4566	0.456578	-2.1039e-05
Capnocytophaga gingivalis ATCC 33624	GCF_000174755.1	33624	Contig	37	1	0.027027	152766	2661917	1.24117	2667138	2661917	-0.000850977	0.4049	0.404285	-0.000659791
Cardiobacterium hominis (g-proteobacteria)	gcf_900637305.1	15826	Complete	1	1	1	2670755	2658707	-0.00196357	2658707	2670755	0.00196357	0.592547	0.5923	-0.000181386
Cardiobacterium hominis ATCC 15826	GCF_000160655.1	15826	Scaffold	26	1	0.0384615	758234	2658707	0.544867	2642494	2658707	0.00265647	0.5932	0.592547	-0.000478024
Cellulomonas denverensis	GCF_012396125.1	BAA-788	Contig	21	3	0.142857	408749	3913009	0.981054	4018048	4024460	0.000692495	0.7292	0.728968	-0.000138278
Cellulomonas fimi (high GC Gram+)	gcf_900637695.1	484	Complete	1	1	1	4194131	4278968	0.00869705	4278968	4194131	-0.00869705	0.747214	0.7471	-6.60201e-05
Cellulomonas fimi ATCC 484	GCF_000212695.1	484	Complete	1	1	1	4266344	4278968	0.00128317	4266344	4278968	0.00128317	0.7472	0.747214	7.89302e-06
Cellulosimicrobium cellulans	GCF_005239305.1	21606	Contig	12	9	0.75	608254	753797	0.0931694	4209480	4285347	0.00775754	0.7468	0.746692	-6.25829e-05
Chromobacterium sp. ATCC 53434	GCF_002848345.1	53434	Complete	1	1	1	5138981	5141220	0.000189176	5138981	5141220	0.000189176	0.6513	0.651151	-9.91776e-05
Chromobacterium violaceum (b-proteobacteria)	GCF_900446805.1	12472	Contig	6	1	0.166667	986607	4751637	0.682699	4751982	4751637	-3.15315e-05	0.6484	0.648418	1.19208e-05
Chromobacterium violaceum ATCC 12472	GCF_000007705.1	12472	Complete	1	1	1	4751080	4751481	3.66537e-05	4751080	4751481	3.66537e-05	0.6483	0.648419	7.99134e-05
Citrobacter koseri ATCC BAA-895	GCF_000018045.1	BAA-895	Complete	3	3	1	4720462	4721509	9.6316e-05	4735357	4736404	9.6013e-05	0.5383	0.538265	-2.83232e-05
Citrobacter rodentium	GCF_000835925.1	51459	Contig	361	5	0.0138504	34885	5346896	2.18546	5385810	5447692	0.00496152	0.5451	0.545464	0.000289638
Clavibacter michiganensis subsp. michiganensis	GCF_009793185.1	14456	Contig	41	3	0.0731707	186317	3307579	1.24926	3296963	3370821	0.00962162	0.727	0.725692	-0.000781868
Clostridioides difficile	GCF_008868185.1	43598	Contig	297	1	0.003367	25831	4171979	2.2082	4076801	4171979	0.0100226	0.2839	0.286298	0.0036532
Clostridioides difficile ATCC 43255	GCF_000155025.1	43255	Complete	34	7	0.205882	4123727	3672452	-0.0503338	4206980	4313754	0.0108849	0.2856	0.288327	0.00412649
Clostridioides difficile ATCC 9689 = DSM 1296	GCF_000376285.1	9689	Contig	70	3	0.0428571	211658	4097774	1.28691	4207674	4279791	0.00738048	0.2839	0.286501	0.00396128
Clostridioides difficile ATCC 9689 = DSM 1296	GCF_000438845.1	9689	Scaffold	30	3	0.1	266743	4097774	1.18645	4213273	4279791	0.00680296	0.2839	0.286501	0.00396128
Clostridioides difficile ATCC 9689 = DSM 1296	GCF_001077535.1	9689	Complete	2	3	1.5	4109692	4097774	-0.00126127	4154879	4279791	0.0128642	0.2877	0.286501	-0.00181319
Clostridium acetobutylicum ATCC 824	GCF_000008765.1	824	Complete	2	7	3.5	3940880	3647681	-0.0335764	4132880	4107863	-0.00263684	0.3093	0.30824	-0.00149052
Clostridium beijerinckii ATCC 35702	GCF_000767745.1	35702	Complete	1	1	1	5999050	6007460	0.000608406	5999050	6007460	0.000608406	0.2985	0.298681	0.000263949
Clostridium pasteurianum DSM 525 = ATCC 6013	GCF_000330945.1	6013	Contig	37	4	0.108108	229401	4257271	1.26854	4285687	4359012	0.00736761	0.2975	0.299282	0.00259402
Clostridium pasteurianum DSM 525 = ATCC 6013	GCF_000807175.1	6013	Complete	1	4	4	4351893	4257271	-0.00954691	4351893	4359012	0.000709856	0.2994	0.299282	-0.000170808
Clostridium pasteurianum DSM 525 = ATCC 6013	GCF_000807255.1	6013	Complete	1	4	4	4352101	4257271	-0.00956767	4352101	4359012	0.000689099	0.2994	0.299282	-0.000170808
Clostridium pasteurianum DSM 525 = ATCC 6013	GCF_000724205.2	6013	Contig	2	4	2	4373654	4257271	-0.0117131	4386898	4359012	-0.00276947	0.2995	0.299282	-0.000315839
Clostridium pasteurianum DSM 525 = ATCC 6013	GCF_001856645.1	6013	Complete	1	4	4	4352852	4257271	-0.0096426	4352852	4359012	0.000614164	0.2994	0.299282	-0.000170808
Clostridium perfringens ATCC 13124	GCF_000013285.1	13124	Complete	1	1	1	3256683	3256676	-9.33485e-07	3256683	3256676	-9.33485e-07	0.2838	0.283792	-1.15829e-05
Clostridium sporogenes	GCF_001573855.1	19404	Contig	48	1	0.0208333	344087	4117923	1.07801	4066128	4117923	0.00549718	0.2785	0.280805	0.00357987
Clostridium sporogenes	GCF_002008145.1	3584	Contig	42	4	0.0952381	282049	4010074	1.15283	4109888	4142904	0.00347488	0.2781	0.279824	0.00268436
Clostridium sporogenes (firmicutes)	gcf_011019475.1	19404	Contig	85	1	0.0117647	181577	4117923	1.35562	4117923	4068997	-0.00519085	0.280805	0.2788	-0.0031123
Clostridium sporogenes (firmicutes)	gcf_900461305.1	3584	Contig	35	4	0.114286	2291202	4010074	0.243089	4142904	4277492	0.0138843	0.279824	0.2881	0.0126579
Coprococcus eutactus ATCC 27759	GCF_000154425.1	27759	Scaffold	23	6	0.26087	215819	2927447	1.1324	3102987	3113141	0.00141884	0.4309	0.430964	6.45971e-05
Corynebacterium accolens ATCC 49725	GCF_000159115.1	49725	Scaffold	38	1	0.0263158	777318	2450188	0.498601	2437186	2450188	0.00231073	0.5967	0.595724	-0.00071088
Corynebacterium glutamicum	GCF_002847405.1	13032	Complete	1	1	1	3316624	3310828	-0.00075962	3316624	3310828	-0.00075962	0.5381	0.53809	-8.42125e-06
Corynebacterium glutamicum	GCF_002847425.1	13032	Complete	1	1	1	3345724	3310828	-0.00455349	3345724	3310828	-0.00455349	0.5381	0.53809	-8.42125e-06
Corynebacterium glutamicum	GCF_011761195.1	13032	Contig	1	1	1	3352276	3310828	-0.00540315	3352276	3310828	-0.00540315	0.5393	0.53809	-0.000975849
Corynebacterium glutamicum (high GC Gram+)	gcf_019551735.1	21573	Complete	1	1	1	3177080	3148364	-0.00394321	3148364	3177080	0.00394321	0.54123	0.5412	-2.4316e-05
Corynebacterium glutamicum ATCC 13032	GCF_000196335.1	13032	Complete	1	1	1	3282708	3310828	0.00370437	3282708	3310828	0.00370437	0.5384	0.53809	-0.00025048
Corynebacterium glutamicum ATCC 13032	GCF_000011325.1	13032	Complete	1	1	1	3309401	3310828	0.000187226	3309401	3310828	0.000187226	0.5381	0.53809	-8.42125e-06
Corynebacterium glutamicum K051	GCF_000382905.1	13032	Complete	1	1	1	3309400	3310828	0.000187357	3309400	3310828	0.000187357	0.538	0.53809	7.22951e-05
Corynebacterium striatum (high GC Gram+)	gcf_900447675.1	6940	Contig	3	15	5	2904561	2511247	-0.0631911	2945796	2924414	-0.00316381	0.591197	0.591	-0.000144993
Corynebacterium striatum ATCC 6940	GCF_000159135.1	6940	Scaffold	85	15	0.176471	357794	2511247	0.846256	2828991	2945796	0.0175711	0.594	0.591197	-0.00205397
Cronobacter muytjensii ATCC 51329	GCF_000409285.1	51329	Contig	72	1	0.0138889	123205	4364123	1.54927	4322611	4364123	0.00415083	0.5772	0.576916	-0.000213633
Cronobacter muytjensii ATCC 51329	GCF_001277195.1	51329	Complete	1	1	1	4364114	4364123	8.95633e-07	4364114	4364123	8.95633e-07	0.5769	0.576916	1.21509e-05
Cronobacter sakazakii	GCF_000982825.1	29544	Complete	4	4	1	4511265	4509529	-0.000167155	4663565	4661829	-0.000161695	0.5664	0.566421	1.57981e-05
Cronobacter sakazakii ATCC BAA-894	GCF_000017665.1	BAA-894	Complete	3	11	3.66667	4368373	2729673	-0.204209	4530777	4511985	-0.00180504	0.5673	0.567312	9.22091e-06
Curtobacterium pusillum	GCF_013359865.1	19096	Contig	86	1	0.0116279	95887	3620791	1.57704	3608174	3620791	0.00151598	0.7084	0.708111	-0.000177201
Cutibacterium acnes	GCF_000730485.1	6919	Contig	260	1	0.00384615	50832	2494842	1.69091	2602215	2494842	-0.0183001	0.6018	0.600271	-0.00110491
Cutibacterium acnes	GCF_003030305.1	6919	Complete	1	1	1	2495001	2494842	-2.76774e-05	2495001	2494842	-2.76774e-05	0.6003	0.600271	-2.10685e-05
Cutibacterium acnes	GCF_008728435.1	6919	Complete	1	1	1	2494216	2494842	0.000108986	2494216	2494842	0.000108986	0.6003	0.600271	-2.10685e-05
Cutibacterium acnes	GCF_008868325.1	11827	Contig	38	1	0.0263158	690875	2494396	0.557566	2483396	2494396	0.00191942	0.6003	0.60027	-2.20199e-05
Cutibacterium acnes subsp. defendens ATCC 11828	GCF_000231215.1	11828	Complete	1	1	1	2488626	2497484	0.00154308	2488626	2497484	0.00154308	0.6004	0.600234	-0.000119747
Cytophaga hutchinsonii ATCC 33406	GCF_000014145.1	33406	Complete	1	1	1	4433218	4433249	3.03686e-06	4433218	4433249	3.03686e-06	0.3885	0.388462	-4.26759e-05
Cytophaga hutchinsonii ATCC 33406	GCF_900119565.1	33406	Scaffold	36	1	0.0277778	307104	4433249	1.15944	4375780	4433249	0.00566665	0.3872	0.388462	0.001413
Deinococcus radiodurans ATCC 13939	GCF_000687895.1	13939	Contig	51	4	0.0784314	150793	2644427	1.24395	3240710	3279485	0.00516548	0.6678	0.666649	-0.000748864
Desulfovibrio desulfuricans ATCC 27774	GCF_000022125.1	27774	Complete	1	2	2	2873437	2873432	-7.55706e-07	2873437	2874481	0.000157763	0.5807	0.580742	3.17105e-05
Desulfovibrio piger ATCC 29098	GCF_000156375.1	29098	Scaffold	47	1	0.0212766	492021	2912770	0.772323	2867216	2912770	0.00684578	0.6305	0.628726	-0.00122396
Dorea formicigenerans ATCC 27755	GCF_000169235.1	27755	Contig	16	1	0.0625	318591	3189595	1.0005	3186031	3189595	0.000485545	0.4097	0.409719	1.99165e-05
Eggerthella lenta	GCF_003340105.1	25559	Scaffold	75	1	0.0133333	100510	3635463	1.55835	3596161	3635463	0.0047206	0.6419	0.642093	0.000130867
Elizabethkingia meningoseptica (CFB group bacteria)	gcf_900475375.1	13253	Complete	1	1	1	3874791	3874793	2.24164e-07	3874793	3874791	-2.24164e-07	0.364704	0.3647	-4.60769e-06
Elizabethkingia meningoseptica ATCC 13253 = NBRC 12535	GCF_000367325.1	13253	Contig	34	1	0.0294118	248179	3874793	1.19348	3840286	3874793	0.00388494	0.3644	0.364704	0.000362002
Elizabethkingia meningoseptica ATCC 13253 = NBRC 12535	GCF_000401415.1	13253	Contig	115	1	0.00869565	64581	3874793	1.77814	3796928	3874793	0.00881614	0.3658	0.364704	-0.00130333
Enterobacter cloacae	GCF_000755525.1	13047	Scaffold	4	4	1	5464191	5317012	-0.0118582	5555474	5608020	0.00408843	0.5459	0.545774	-0.00010004
Enterobacter cloacae	GCF_001299075.1	13047	Scaffold	110	4	0.0363636	111023	5317012	1.68025	5457476	5608020	0.0118177	0.546	0.545774	-0.000179588
Enterobacter cloacae	GCF_001997105.1	13047	Scaffold	158	4	0.0253165	109672	5317012	1.68557	5456168	5608020	0.0119218	0.5461	0.545774	-0.000259122
Enterobacter cloacae subsp. cloacae ATCC 13047	GCF_000025565.1	13047	Complete	3	4	1.33333	5314581	5317012	0.00019861	5598796	5608020	0.00071491	0.5458	0.545774	-2.04771e-05
Enterocloster bolteae	GCF_002234575.2	BAA-613	Complete	2	3	1.5	6570176	6442458	-0.00852541	6614036	6613966	-4.5964e-06	0.4905	0.490469	-2.74876e-05
Enterocloster bolteae	GCF_002959675.1	BAA-613	Contig	6	3	0.5	6568232	6442458	-0.00839689	6644216	6613966	-0.00198178	0.4904	0.490469	6.10626e-05
Enterococcus faecalis	GCF_000772515.1	51299	Contig	70	11	0.157143	116948	1775344	1.18129	3232969	3442727	0.027301	0.3733	0.373188	-0.000130243
Enterococcus faecalis (firmicutes)	gcf_900448045.1	51299	Contig	9	11	1.22222	3303020	1775344	-0.269629	3442727	3599171	0.0192999	0.373188	0.3716	-0.00185204
Enterococcus faecalis (firmicutes)	gcf_900447845.1	29212	Contig	4	3	0.75	2940725	2933501	-0.00106817	3041813	3062115	0.00288899	0.373688	0.3734	-0.000335214
Enterococcus faecalis ATCC 10100	GCF_000393395.1	10100	Scaffold	6	1	0.166667	1502821	3003807	0.300765	3004951	3003807	-0.00016537	0.3733	0.373197	-0.000119367
Enterococcus faecalis ATCC 29212	GCF_000742975.1	29212	Complete	3	3	1	2939973	2933501	-0.000957101	3048131	3041813	-0.000901116	0.3735	0.373688	0.000218921
Enterococcus faecalis ATCC 29212	GCF_900117345.1	29212	Contig	56	3	0.0535714	164729	2933501	1.25062	2899713	3041813	0.0207775	0.3739	0.373688	-0.000245938
Enterococcus faecalis ATCC 29212	GCF_900117305.1	29212	Contig	55	3	0.0545455	158332	2933501	1.26782	3096247	3041813	-0.00770309	0.3724	0.373688	0.00149985
Enterococcus faecalis ATCC 29212	GCF_900117325.1	29212	Contig	48	3	0.0625	223370	2933501	1.11836	3253662	3041813	-0.0292399	0.3697	0.373688	0.00466008
Enterococcus faecalis ATCC 29212	GCF_900117355.1	29212	Contig	44	3	0.0681818	153379	2933501	1.28162	2953943	3041813	0.0127304	0.3729	0.373688	0.000917144
Enterococcus faecalis ATCC 29212	GCF_900117335.1	29212	Contig	40	3	0.075	275643	2933501	1.02704	2972084	3041813	0.0100714	0.3725	0.373688	0.00138325
Enterococcus faecalis ATCC 29212	GCF_900117365.1	29212	Contig	15	3	0.2	608984	2933501	0.68278	2760488	3041813	0.0421466	0.3752	0.373688	-0.0017533
Enterococcus faecalis ATCC 29212	GCF_001999625.1	29212	Contig	49	3	0.0612245	151086	2933501	1.28816	3011263	3041813	0.00438382	0.3731	0.373688	0.000684278
Enterococcus faecium	GCF_000772525.1	51559	Scaffold	151	25	0.165563	52737	802047	1.18208	2953574	3139937	0.0265731	0.3766	0.377544	0.00108776
Enterococcus faecium ATCC 8459 = NRRL B-2354	GCF_000336405.1	8459	Complete	2	2	1	2635572	2636788	0.000200329	2849891	2851050	0.000176584	0.3787	0.378863	0.000186745
Enterococcus faecium ATCC 8459 = NRRL B-2354	GCF_000393855.1	8459	Scaffold	9	2	0.222222	447687	2636788	0.770101	2871323	2851050	-0.00307722	0.3787	0.378863	0.000186745
Enterococcus faecium ATCC 8459 = NRRL B-2354	GCF_000407385.1	8459	Contig	10	2	0.2	532154	2636788	0.695038	2820063	2851050	0.00474602	0.379	0.378863	-0.000157159
Enterococcus gallinarum (firmicutes)	gcf_900447935.1	49573	Contig	9	5	0.555556	1400470	3781183	0.431354	3875849	3931773	0.00622159	0.397946	0.3974	-0.00059611
Enterococcus hirae (firmicutes)	gcf_900448015.1	10541	Contig	2	2	1	2831842	2831780	-9.50849e-06	2837170	2840976	0.000582206	0.369362	0.3693	-7.34088e-05
Escherichia coli	GCF_000934865.1	35150	Contig	242	10	0.0413223	58735	5440104	1.96671	5303239	5570114	0.0213229	0.5042	0.504449	0.000214389
Escherichia coli	GCF_000935075.1	35150	Contig	143	10	0.0699301	149673	5440104	1.56046	5324560	5570114	0.0195804	0.5028	0.504449	0.00142196
Escherichia coli	GCF_001997065.1	8739	Scaffold	99	1	0.010101	140009	4747260	1.53029	4672284	4747260	0.00691378	0.5081	0.508683	0.000498306
Escherichia coli	GCF_001997075.1	25922	Scaffold	83	9	0.108434	287584	5132161	1.25154	5146763	5225961	0.00663199	0.5039	0.503902	1.99866e-06
Escherichia coli	GCF_002087985.1	10798	Scaffold	63	3	0.047619	149239	4661949	1.49469	4685496	4736147	0.0046696	0.5072	0.50754	0.000290841
Escherichia coli	GCF_002144055.1	35150	Scaffold	133	10	0.075188	142873	5440104	1.58066	5316531	5570114	0.0202357	0.5027	0.504449	0.00150834
Escherichia coli	GCF_002144065.1	35150	Scaffold	129	10	0.0775194	151555	5440104	1.55504	5314785	5570114	0.0203784	0.5027	0.504449	0.00150834
Escherichia coli	GCF_007844355.1	25922	Scaffold	168	9	0.0535714	205657	5132161	1.39716	5177572	5225961	0.00404002	0.5041	0.503902	-0.00017034
Escherichia coli	GCF_007844295.1	25922	Scaffold	149	9	0.0604027	345762	5132161	1.17152	5177513	5225961	0.00404497	0.504	0.503902	-8.41794e-05
Escherichia coli	GCF_007844345.1	25922	Scaffold	147	9	0.0612245	232227	5132161	1.34439	5167110	5225961	0.00491846	0.504	0.503902	-8.41794e-05
Escherichia coli	GCF_008033295.1	BAA-196	Complete	4	2	0.5	4682572	4682590	1.66944e-06	5017957	4973735	-0.00384429	0.5053	0.505554	0.000217972
Escherichia coli	GCF_008033315.1	BAA-196	Complete	2	2	1	4682561	4682590	2.68966e-06	4948957	4973735	0.00216896	0.5058	0.505554	-0.000211555
Escherichia coli	GCF_010374945.1	11229	Scaffold	815	8	0.00981595	187043	1279048	0.834945	5246119	4669036	-0.0506109	0.5036	0.507675	0.00350046
Escherichia coli	GCF_012974805.1	25922	Complete	2	9	4.5	5080721	5132161	0.00437493	5129124	5225961	0.00812297	0.5049	0.503902	-0.000859014
Escherichia coli	GCF_015163465.1	25922	Contig	87	9	0.103448	206583	5132161	1.39521	5033099	5225961	0.0163307	0.5036	0.503902	0.000260636
Escherichia coli	GCF_017357505.1	25922	Complete	4	9	2.25	5152857	5132161	-0.00174782	5312633	5225961	-0.00714365	0.5027	0.503902	0.00103747
Escherichia coli (E. coli)	GCF_900448245.1	8739	Contig	30	1	0.0333333	250425	4746224	1.27767	4340858	4746224	0.0387727	0.5084	0.508679	0.000238001
Escherichia coli (E. coli)	GCF_900448435.1	11229	Contig	6	8	1.33333	4787671	1279048	-0.573237	5017843	4669036	-0.0312898	0.5059	0.507675	0.0015215
Escherichia coli (E. coli)	GCF_900448995.1	19138	Contig	6	12	2	1636851	3409000	0.318618	5251497	5188488	-0.00524231	0.5049	0.50488	-1.6876e-05
Escherichia coli (E. coli)	GCF_900448425.1	25922	Contig	3	5	1.66667	5132291	5132219	-6.09268e-06	5231253	5209984	-0.00176933	0.5039	0.504249	0.00030032
Escherichia coli (E. coli)	GCF_900448275.1	700728	Contig	9	11	1.22222	4306691	3480936	-0.0924477	5613409	5525213	-0.00687766	0.5056	0.504941	-0.000566304
Escherichia coli ATCC 25922	GCF_000401755.1	25922	Contig	116	9	0.0775862	147323	5132161	1.54203	5113276	5225961	0.00946693	0.5037	0.503902	0.000174406
Escherichia coli ATCC 25922	GCF_000743255.1	25922	Complete	3	9	3	5130767	5132161	0.000117979	5203440	5225961	0.00187561	0.5043	0.503902	-0.000342611
Escherichia coli ATCC 25922	GCF_004151095.1	25922	Contig	156	9	0.0576923	137088	5132161	1.5733	5122028	5225961	0.00872422	0.5038	0.503902	8.81939e-05
Escherichia coli ATCC 35150	GCF_000473725.2	35150	Contig	358	10	0.027933	88761	5440104	1.78739	5256474	5570114	0.0251696	0.5047	0.504449	-0.000216075
Escherichia coli ATCC 700728	GCF_000335055.2	700728	Contig	131	11	0.0839695	113966	3480936	1.48492	5110616	5525213	0.0338758	0.5034	0.504941	0.00132755
Escherichia coli ATCC 8739	GCF_000019385.1	8739	Complete	1	1	1	4746218	4747260	9.53359e-05	4746218	4747260	9.53359e-05	0.5087	0.508683	-1.42362e-05
Escherichia coli ATCC 8739	GCF_003591595.1	8739	Complete	1	1	1	4746918	4747260	3.12884e-05	4746918	4747260	3.12884e-05	0.5087	0.508683	-1.42362e-05
Escherichia coli ATCC 8739	GCF_016864475.1	8739	Complete	2	1	0.5	4804312	4747260	-0.00518819	4920540	4747260	-0.0155697	0.507	0.508683	0.00143954
Escherichia coli ATCC BAA-2192	GCF_000496345.2	BAA-2192	Contig	330	8	0.0242424	139178	5422576	1.59064	5329433	5538423	0.0167051	0.5028	0.506738	0.00338833
Escherichia coli ATCC BAA-2193	GCF_000496365.2	BAA-2193	Contig	451	9	0.0199557	91855	5468582	1.77477	5418998	5573558	0.0122135	0.5033	0.506822	0.00302853
Escherichia coli ATCC BAA-2196	GCF_000508365.1	BAA-2196	Contig	503	24	0.0477137	103925	2965190	1.45533	5522771	5953743	0.032633	0.5036	0.506278	0.00230365
Escherichia coli ATCC BAA-2215	GCF_000506845.1	BAA-2215	Contig	373	14	0.0375335	92001	4536120	1.69289	5284807	5738992	0.0358065	0.5055	0.505677	0.00015201
Escherichia coli ATCC BAA-2219	GCF_000508385.1	BAA-2219	Contig	495	8	0.0161616	59949	5360017	1.95138	5161016	5471157	0.025344	0.5042	0.506183	0.00170449
Escherichia coli DSM 30083 = JCM 1649 = ATCC 11775	GCF_000690815.1	11775	Contig	2	9	4.5	4906844	4716592	-0.0171739	5038133	5036153	-0.000170712	0.5064	0.50645	4.26426e-05
Escherichia coli DSM 30083 = JCM 1649 = ATCC 11775	GCF_000734955.1	11775	Contig	135	9	0.0666667	124187	4716592	1.57955	4980585	5036153	0.00481856	0.5062	0.50645	0.000214199
Escherichia coli DSM 30083 = JCM 1649 = ATCC 11775	GCF_003697165.2	11775	Complete	2	9	4.5	4903501	4716592	-0.016878	5034834	5036153	0.000113759	0.5064	0.50645	4.26426e-05
Escherichia coli O157:H7	GCF_007922655.1	43888	Complete	3	9	3	5375715	5119813	-0.0211821	5503522	5506416	0.000228312	0.5037	0.503354	-0.000298468
Escherichia coli O157:H7	GCF_013168075.1	35150	Complete	3	10	3.33333	5459302	5440104	-0.00152992	5555348	5570114	0.00115281	0.5046	0.504449	-0.000130016
Escherichia coli W	GCF_008868305.1	9637	Contig	227	3	0.0132159	72947	4898325	1.82704	4923930	5006220	0.00719806	0.5078	0.508243	0.000378492
Escherichia fergusonii ATCC 35469	GCF_000026225.1	35469	Complete	2	2	1	4588711	4575266	-0.00127436	4643861	4632480	-0.00106566	0.4992	0.499412	0.000184002
Eubacterium limosum	GCF_000807675.2	8486	Complete	1	1	1	4422837	4383890	-0.00384129	4422837	4383890	-0.00384129	0.4719	0.472066	0.000152448
Faecalibacterium prausnitzii	GCF_003324185.1	27768	Contig	76	1	0.0131579	136767	3091715	1.35422	3031166	3091715	0.00858973	0.5645	0.563311	-0.000915981
Flavobacterium johnsoniae UW101	GCF_000016645.1	17061	Complete	1	1	1	6096872	6096847	-1.78081e-06	6096872	6096847	-1.78081e-06	0.3411	0.341134	4.3328e-05
Flavobacterium johnsoniae UW101	GCF_002221975.1	17061	Scaffold	60	1	0.0166667	302295	6096847	1.30467	6041815	6096847	0.00393787	0.3405	0.341134	0.000807931
Flavonifractor plautii ATCC 29863	GCF_000239295.1	29863	Scaffold	242	1	0.00413223	31212	3985810	2.10619	3820124	3985810	0.0184391	0.6107	0.609019	-0.00119726
Fluoribacter gormanii	GCF_001648685.1	33297	Scaffold	50	2	0.04	129640	3747046	1.46095	3816964	3872655	0.00629075	0.3808	0.38173	0.00105977
Fluoribacter gormanii (g-proteobacteria)	GCF_900450965.1	33297	Contig	2	2	1	3747043	3747046	3.4771e-07	3872652	3872655	3.36432e-07	0.3817	0.38173	3.45457e-05
Francisella philomiragia subsp. philomiragia ATCC 25017	GCF_000019285.1	25017	Complete	2	2	1	2045775	1919487	-0.0276727	2049711	1924559	-0.0273614	0.3257	0.327615	0.00254575
Fusobacterium nucleatum subsp. nucleatum ATCC 23726	GCF_000178895.1	23726	Contig	67	1	0.0149254	69905	2299627	1.51715	2237034	2299627	0.0119848	0.2702	0.271831	0.0026144
Fusobacterium nucleatum subsp. nucleatum ATCC 23726	GCF_003019785.1	23726	Complete	1	1	1	2299539	2299627	1.66195e-05	2299539	2299627	1.66195e-05	0.2718	0.271831	5.02893e-05
Gardnerella vaginalis	GCF_001913835.1	49145	Contig	21	1	0.047619	159097	1716585	1.033	1706848	1716585	0.00247047	0.4121	0.412636	0.00056403
Gardnerella vaginalis	GCF_003034925.1	49145	Contig	18	1	0.0555556	223562	1716585	0.885267	1701439	1716585	0.00384893	0.412	0.412636	0.000669428
Gardnerella vaginalis (high GC Gram+)	gcf_900637625.1	14018	Complete	1	1	1	1667383	1667384	2.60465e-07	1667384	1667383	-2.60465e-07	0.413632	0.4136	-3.33614e-05
Gardnerella vaginalis ATCC 14018 = JCM 11026	GCF_000178355.1	14018	Scaffold	145	1	0.00689655	19744	1667384	1.9266	1604161	1667384	0.0167877	0.4121	0.413632	0.00161128
Gardnerella vaginalis ATCC 14018 = JCM 11026	GCF_001042655.1	14018	Complete	1	1	1	1667406	1667384	-5.73018e-06	1667406	1667384	-5.73018e-06	0.4136	0.413632	3.33615e-05
Gardnerella vaginalis ATCC 14018 = JCM 11026	GCF_003397685.1	14018	Contig	2	1	0.5	1544373	1667384	0.0332834	1661998	1667384	0.00140513	0.4132	0.413632	0.000453579
Gardnerella vaginalis ATCC 14018 = JCM 11026	GCF_004336685.1	14018	Contig	14	1	0.0714286	323668	1667384	0.711936	1657111	1667384	0.00268403	0.4131	0.413632	0.000558697
Gardnerella vaginalis ATCC 14019	GCF_000159155.2	14019	Complete	1	1	1	1667350	1667342	-2.08376e-06	1667350	1667342	-2.08376e-06	0.4136	0.413635	3.67444e-05
Geobacillus stearothermophilus ATCC 12980	GCF_001277805.1	12980	Scaffold	106	2	0.0188679	44601	2830082	1.80245	2630829	2859252	0.0361598	0.5307	0.527781	-0.00239501
Geobacillus stearothermophilus ATCC 7953	GCF_000705495.1	7953	Contig	129	3	0.0232558	49167	2828031	1.75981	2787229	2934485	0.0223592	0.5239	0.524292	0.000325112
Glaesserella parasuis (g-proteobacteria)	gcf_900450925.1	19417	Contig	2	1	0.5	2443283	2450624	0.00130291	2450624	2458815	0.00144917	0.400484	0.3999	-0.000633898
Gluconacetobacter diazotrophicus PA1 5	GCF_000021325.1	49037	Complete	2	13	6.5	3887492	2164482	-0.254316	3914947	3953981	0.00430869	0.6632	0.663155	-2.97023e-05
Gordonia bronchialis (high GC Gram+)	gcf_900450805.1	25592	Contig	3	7	2.33333	5217573	5209108	-0.000705172	5334379	5326567	-0.000636474	0.670355	0.6703	-3.56509e-05
Granulicatella adiacens ATCC 49175	GCF_000160675.1	49175	Scaffold	10	1	0.1	415790	1965423	0.674582	1947166	1965423	0.00405306	0.3765	0.377812	0.00151112
Grimontia hollisae (g-proteobacteria)	GCF_900450635.1	33564	Contig	4	3	0.75	3215332	3215268	-8.64456e-06	4035504	4019220	-0.001756	0.495	0.494984	-1.37308e-05
Haemophilus influenzae (g-proteobacteria)	gcf_001457655.1	33391	Complete	1	1	1	1890645	1890645	0	1890645	1890645	0	0.382253	0.3823	5.38301e-05
Haemophilus influenzae (g-proteobacteria)	gcf_900475995.1	49766	Complete	1	1	1	1850791	1850809	4.22374e-06	1850809	1850791	-4.22374e-06	0.380917	0.3809	-1.96217e-05
Haemophilus parainfluenzae ATCC 33392	GCF_000191405.1	33392	Scaffold	10	2	0.2	2112961	2141700	0.00586716	2124757	2146009	0.00432227	0.3918	0.392909	0.00122793
Haemophilus parainfluenzae ATCC 33392	GCF_000746485.1	33392	Contig	19	2	0.105263	242786	2141700	0.945535	2136084	2146009	0.00201321	0.3926	0.392909	0.000342067
Haemophilus parainfluenzae ATCC 33392	GCF_900450845.1	33392	Contig	2	2	1	2140977	2141700	0.000146635	2148353	2146009	-0.000474104	0.3928	0.392909	0.000120884
Hafnia alvei ATCC 51873	GCF_000239255.1	51873	Scaffold	79	3	0.0379747	198921	4974612	1.39808	4883880	4984823	0.00888476	0.4822	0.482541	0.000306928
Hallella seregens ATCC 51272	GCF_000518545.1	51272	Scaffold	58	2	0.0344828	127419	2044767	1.20541	3266753	3367344	0.0131712	0.5598	0.559176	-0.000484359
Helicobacter pylori	GCF_004295525.1	43504	Complete	1	1	1	1680829	1633647	-0.0123653	1680829	1633647	-0.0123653	0.3883	0.388297	-3.51195e-06
Helicobacter pylori NCTC 11637 = CCUG 17874 = ATCC 43504	GCF_000258845.1	43504	Contig	163	1	0.00613497	18219	1633647	1.95263	1600513	1633647	0.00889901	0.39	0.388297	-0.00190073
Helicobacter pylori NCTC 11637 = CCUG 17874 = ATCC 43504	GCF_900478295.1	43504	Complete	1	1	1	1680937	1633647	-0.0123932	1680937	1633647	-0.0123932	0.3883	0.388297	-3.51195e-06
Heliobacterium modesticaldum Ice1	GCF_000019165.1	51547	Complete	1	1	1	3075407	3073318	-0.000295099	3075407	3073318	-0.000295099	0.5698	0.569917	8.91234e-05
Hungateiclostridium thermocellum ATCC 27405	GCF_000015865.1	27405	Complete	1	1	1	3843301	3847851	0.000513848	3843301	3847851	0.000513848	0.3899	0.389848	-5.82187e-05
Hyphomonas neptunium ATCC 15444	GCF_000013025.1	15444	Complete	1	1	1	3705021	3704666	-4.16143e-05	3705021	3704666	-4.16143e-05	0.6193	0.619296	-2.96286e-06
Jonesia denitrificans (high GC Gram+)	gcf_900475835.1	14870	Complete	1	1	1	2749647	2749565	-1.29517e-05	2749565	2749647	1.29517e-05	0.584141	0.5842	4.37678e-05
Kineococcus radiotolerans SRS30216 = ATCC BAA-149	GCF_000017305.1	BAA-149	Complete	3	12	4	4761183	4758541	-0.000241059	4956672	4968109	0.00100093	0.7425	0.742377	-7.20503e-05
Klebsiella oxytoca (enterobacteria)	GCF_900636985.1	13182	Complete	1	1	1	5857964	5856480	-0.000110034	5857964	5856480	-0.000110034	0.5514	0.551387	-1.00963e-05
Klebsiella pneumoniae	GCF_000742135.1	13883	Scaffold	5	6	1.2	5284261	5248952	-0.00291166	5545784	5548441	0.000208022	0.57	0.569984	-1.19981e-05
Klebsiella pneumoniae	GCF_000364385.3	BAA-2146	Complete	5	5	1	5435746	5435730	-1.27834e-06	5781501	5780684	-6.13757e-05	0.5697	0.569665	-2.67286e-05
Klebsiella pneumoniae	GCF_010374885.1	4352	Scaffold	168	1	0.00595238	208798	5246056	1.40011	5215892	5246056	0.00250433	0.5747	0.575313	0.000462815
Klebsiella pneumoniae (enterobacteria)	GCF_900451675.1	10031	Contig	3	1	0.333333	5269009	5278269	0.000762579	5295017	5278269	-0.00137584	0.5754	0.575342	-4.34704e-05
Klebsiella pneumoniae (enterobacteria)	GCF_900451865.1	29665	Contig	4	2	0.5	5256548	5256667	9.83163e-06	5439082	5386865	-0.00418951	0.5729	0.573503	0.000456557
Klebsiella pneumoniae ATCC BAA-1705	GCF_000349265.2	BAA-1705	Contig	168	7	0.0416667	203714	5302865	1.41549	5657550	5760495	0.0078314	0.5713	0.570954	-0.000263059
Klebsiella pneumoniae ATCC BAA-2146	GCF_000349285.2	BAA-2146	Contig	108	5	0.0462963	270044	5435730	1.30382	5674981	5780684	0.00801482	0.5703	0.569665	-0.000483881
Klebsiella pneumoniae subsp. pneumoniae	GCF_000742755.1	43816	Complete	1	5	5	5374834	5175574	-0.0164065	5374834	5362145	-0.0010265	0.5737	0.57381	8.33838e-05
Klebsiella pneumoniae subsp. pneumoniae	GCF_000788015.1	13883	Scaffold	87	6	0.0689655	221044	5248952	1.37559	5725870	5548441	-0.0136705	0.5708	0.569984	-0.000621107
Klebsiella pneumoniae subsp. pneumoniae (enterobacteria)	gcf_900452045.1	13883	Contig	10	6	0.6	1357782	5248952	0.587243	5548441	5594577	0.00359628	0.569984	0.5696	-0.000292877
Klebsiella pneumoniae subsp. pneumoniae ATCC 43816	GCF_016071735.1	43816	Complete	1	5	5	5362708	5175574	-0.0154256	5362708	5362145	-4.55965e-05	0.5738	0.57381	7.68977e-06
Klebsiella pneumoniae subsp. pneumoniae MGH 78578	GCF_000016305.1	700721	Complete	6	9	1.5	5315120	5303843	-0.000922414	5694894	5652019	-0.00328203	0.5715	0.572084	0.000443192
Klebsiella pneumoniae subsp. rhinoscleromatis ATCC 13884	GCF_000163455.1	13884	Scaffold	51	4	0.0784314	565138	5400236	0.980258	5450034	5518913	0.00545434	0.5722	0.570748	-0.00110326
Klebsiella quasipneumoniae	GCF_001596075.2	700603	Complete	3	3	1	5284734	5284710	-1.9723e-06	5513862	5513818	-3.46564e-06	0.5773	0.577343	3.20432e-05
Klebsiella quasipneumoniae (enterobacteria)	GCF_900451875.1	700603	Contig	3	3	1	5284644	5284725	6.65657e-06	5528186	5513833	-0.00112904	0.5771	0.577346	0.000185165
Klebsiella quasipneumoniae subsp. similipneumoniae	GCF_003181175.1	700603	Complete	3	3	1	5285790	5284710	-8.87447e-05	5514898	5513818	-8.50576e-05	0.5773	0.577343	3.20432e-05
Kocuria rhizophila (high GC Gram+)	gcf_900637835.1	9341	Complete	1	1	1	2697831	2696980	-0.000137015	2696980	2697831	0.000137015	0.711616	0.7116	-9.73772e-06
Kurthia zopfii	GCF_003143955.1	33403	Contig	110	2	0.0181818	59099	2983676	1.70317	2878279	2988707	0.0163505	0.3705	0.369387	-0.00130681
Kurthia zopfii (firmicutes)	gcf_900452285.1	33403	Contig	2	2	1	2985871	2983676	-0.00031938	2988707	2991625	0.000423813	0.369387	0.3693	-0.000102098
Lacticaseibacillus paracasei subsp. paracasei	GCF_004354655.1	25302	Scaffold	125	4	0.032	56289	2952896	1.71982	3003415	3017822	0.00207827	0.4648	0.465546	0.000696801
Lacticaseibacillus paracasei subsp. paracasei ATCC 25302 = DSM 5622 = JCM 8130	GCF_000159495.1	25302	Scaffold	73	4	0.0547945	335527	2952896	0.944521	2991737	3017822	0.00377021	0.4652	0.465546	0.000323214
Lacticaseibacillus paracasei subsp. paracasei ATCC 25302 = DSM 5622 = JCM 8130 (firmicutes)	gcf_001436385.1	25302	Contig	170	4	0.0235294	57042	2952896	1.71405	3017822	2881963	-0.0200052	0.465546	0.465	-0.000509968
Lactiplantibacillus plantarum	GCF_002370965.1	8014	Contig	28	18	0.642857	392546	1662020	0.626746	3212397	3170206	-0.00574173	0.4448	0.444986	0.000181399
Lactiplantibacillus plantarum	GCF_002631775.1	8014	Scaffold	71	18	0.253521	229667	1662020	0.859538	3254764	3170206	-0.011432	0.445	0.444986	-1.38332e-05
Lactiplantibacillus plantarum	GCF_002749655.1	8014	Complete	5	18	3.6	3202808	1662020	-0.284895	3309473	3170206	-0.0186714	0.4447	0.444986	0.000279048
Lactobacillus acidophilus	GCF_000786395.1	4356	Contig	20	1	0.05	170687	1978850	1.06421	1956698	1978850	0.00488907	0.3459	0.347182	0.00160721
Lactobacillus brevis ATCC 14869 = DSM 20054	GCF_000469365.1	14869	Scaffold	86	1	0.0116279	57374	2493955	1.63817	2473047	2493955	0.00365624	0.4595	0.459982	0.000455167
Lactobacillus brevis ATCC 14869 = DSM 20054	GCF_001433855.1	14869	Scaffold	11	1	0.0909091	465279	2493955	0.729175	2474438	2493955	0.00341204	0.4596	0.459982	0.000360662
Lactobacillus brevis ATCC 367	GCF_000014465.1	367	Complete	3	10	3.33333	2291220	2099348	-0.0379824	2340228	2339686	-0.000100595	0.4606	0.460581	-1.81076e-05
Lactobacillus casei DSM 20011 = JCM 1134 = ATCC 393	GCF_000829055.1	393	Complete	3	2	0.666667	2924929	2940980	0.00237674	2952961	2969012	0.00235424	0.4788	0.47865	-0.00013626
Lactobacillus crispatus	GCF_002088015.1	33820	Scaffold	129	1	0.00775194	32277	2239080	1.84118	2069542	2239080	0.0341954	0.3663	0.370016	0.00438389
Lactobacillus crispatus (firmicutes)	gcf_018987235.1	33820	Complete	1	1	1	2239089	2239080	-1.74565e-06	2239080	2239089	1.74565e-06	0.370016	0.37	-1.90812e-05
Lactobacillus delbrueckii subsp. bulgaricus ATCC 11842 = JCM 1002	GCF_000056065.1	11842	Complete	1	1	1	1864998	1863657	-0.000312386	1864998	1863657	-0.000312386	0.4972	0.497185	-1.32457e-05
Lactobacillus delbrueckii subsp. bulgaricus ATCC 11842 = JCM 1002	GCF_001437195.1	11842	Scaffold	80	1	0.0125	71152	1863657	1.41818	1758527	1863657	0.0252169	0.4991	0.497185	-0.0016697
Lactobacillus gasseri (firmicutes)	gcf_900452355.1	33323	Contig	3	1	0.333333	1856497	1854273	-0.000520577	1854273	1899682	0.0105072	0.352346	0.3517	-0.000796529
Lactobacillus gasseri ATCC 33323 = JCM 1131	GCF_000014425.1	33323	Complete	1	1	1	1894360	1854273	-0.00928884	1894360	1854273	-0.00928884	0.3526	0.352346	-0.000313411
Lactobacillus gasseri ATCC 33323 = JCM 1131	GCF_008868295.1	33323	Contig	34	1	0.0294118	175166	1854273	1.02472	1824918	1854273	0.00693032	0.3502	0.352346	0.00265276
Lactobacillus jensenii	GCF_018094625.1	25258	Contig	44	1	0.0227273	63236	1668444	1.42135	1616878	1668444	0.0136344	0.3433	0.345595	0.00289372
Lactobacillus johnsonii ATCC 33200	GCF_000159355.1	33200	Scaffold	32	2	0.0625	1030662	1795113	0.240976	1780499	1798668	0.00440927	0.3446	0.346843	0.00281738
Lactobacillus johnsonii ATCC 33200	GCF_001433975.1	33200	Contig	37	2	0.0540541	200944	1795113	0.951017	1773599	1798668	0.00609557	0.3443	0.346843	0.00319563
Lactobacillus paracasei ATCC 334	GCF_000014525.1	334	Complete	2	5	2.5	2895264	2896623	0.000203804	2924325	2950578	0.00388146	0.4658	0.465407	-0.000366176
Lactobacillus plantarum subsp. plantarum ATCC 14917 = JCM 1149 = CGMCC 1.2437	GCF_000143745.1	14917	Scaffold	9	2	0.222222	554392	3243285	0.767168	3212261	3250506	0.00514015	0.4448	0.445038	0.00023211
Lactobacillus plantarum subsp. plantarum ATCC 14917 = JCM 1149 = CGMCC 1.2437	GCF_001434175.1	14917	Scaffold	48	2	0.0416667	176138	3243285	1.26513	3208905	3250506	0.00559411	0.4448	0.445038	0.00023211
Lactobacillus rhamnosus ATCC 21052	GCF_000235865.1	21052	Scaffold	42	1	0.0238095	127881	2924908	1.35931	2877033	2924908	0.00716737	0.4669	0.467681	0.000726203
Lactobacillus rhamnosus GG	GCF_000026505.1	53103	Complete	1	6	6	3010111	2899029	-0.01633	3010111	3004470	-0.000814639	0.4669	0.46696	5.59468e-05
Lactobacillus rhamnosus GG	GCF_000011045.1	53103	Complete	1	6	6	3005051	2899029	-0.0155993	3005051	3004470	-8.39751e-05	0.4669	0.46696	5.59468e-05
Lactobacillus ruminis ATCC 25644	GCF_000159375.2	25644	Scaffold	7	1	0.142857	1099846	2192581	0.299624	2108740	2192581	0.0169326	0.4374	0.438699	0.00128782
Lactobacillus ruminis ATCC 25644	GCF_000225845.1	25644	Contig	100	1	0.01	38826	2192581	1.75183	2069085	2192581	0.0251773	0.4375	0.438699	0.00118855
Lactococcus lactis	GCF_900099625.1	19435	Scaffold	51	3	0.0588235	194539	2518724	1.11217	2514221	2590315	0.0129491	0.3522	0.353763	0.00192277
Lactococcus lactis subsp. lactis	GCF_001456385.1	19435	Contig	171	3	0.0175439	105989	2518724	1.37592	2547291	2590315	0.00727402	0.3529	0.353763	0.00106046
Lactococcus lactis subsp. lactis	GCF_002441815.1	19435	Contig	76	3	0.0394737	137627	2518724	1.26248	2463410	2590315	0.0218159	0.3523	0.353763	0.00179948
Lactococcus lactis subsp. lactis	GCF_004354485.1	19435	Scaffold	82	3	0.0365854	161786	2518724	1.19224	2627820	2590315	-0.00624303	0.3544	0.353763	-0.000781592
Lactococcus lactis subsp. lactis	GCF_009885055.1	11454	Scaffold	91	15	0.164835	126131	2399762	1.27935	2424658	2595814	0.0296231	0.3499	0.350864	0.00119539
Latilactobacillus sakei subsp. sakei	GCF_004354475.1	15521	Contig	27	2	0.0740741	240687	1942106	0.90682	1936187	1948321	0.00271321	0.4112	0.4117	0.000527893
Legionella pneumophila	GCF_001582475.1	33152	Scaffold	27	1	0.037037	267982	3407565	1.10434	3308969	3407565	0.0127515	0.3822	0.383204	0.00113984
Legionella pneumophila	GCF_001582135.1	33153	Scaffold	45	1	0.0222222	194117	3426100	1.24674	3569569	3426100	-0.0178157	0.3822	0.383005	0.000913618
Legionella pneumophila	GCF_001582565.1	33154	Scaffold	44	1	0.0227273	251672	3307650	1.11868	3247985	3307650	0.00790553	0.382	0.383047	0.00118822
Legionella pneumophila	GCF_001582305.1	33823	Scaffold	46	1	0.0217391	124514	3363501	1.43157	3303037	3363501	0.00787812	0.382	0.383502	0.00170482
Legionella pneumophila	GCF_001752745.1	33152	Complete	1	1	1	3447085	3407565	-0.00500784	3447085	3407565	-0.00500784	0.3835	0.383204	-0.000334848
Legionella pneumophila (g-proteobacteria)	GCF_900186855.1	33153	Complete	1	1	1	3426113	3426100	-1.64788e-06	3426113	3426100	-1.64788e-06	0.383	0.383005	5.52712e-06
Legionella pneumophila (g-proteobacteria)	GCF_900452735.1	33152	Contig	2	2	1	3410221	3409155	-0.000135777	3413530	3434554	0.00266662	0.3833	0.383534	0.000264974
Legionella pneumophila (g-proteobacteria)	GCF_900452655.1	33154	Contig	2	1	0.5	3307657	3307650	-9.19099e-07	3316444	3307650	-0.00115312	0.3831	0.383047	-6.05698e-05
Legionella pneumophila (g-proteobacteria)	GCF_900461605.1	33823	Contig	2	1	0.5	3379315	3363501	-0.00203711	3396000	3363501	-0.00417612	0.3838	0.383502	-0.000336785
Legionella pneumophila (g-proteobacteria)	GCF_900461535.1	43703	Contig	2	1	0.5	3547177	3434249	-0.0140511	3655022	3434249	-0.0270582	0.3845	0.383045	-0.00164619
Legionella pneumophila subsp. pneumophila	GCF_000586375.1	33152	Scaffold	13	1	0.0769231	3026117	3407565	0.0515584	3413740	3407565	-0.000786292	0.3821	0.383204	0.00125348
Legionella pneumophila subsp. pneumophila	GCF_000586355.1	33154	Scaffold	17	1	0.0588235	2531904	3307650	0.116072	3321914	3307650	-0.00186884	0.382	0.383047	0.00118822
Legionella pneumophila subsp. pneumophila	GCF_000586235.1	33823	Scaffold	58	1	0.0172414	124438	3363501	1.43184	3299155	3363501	0.00838884	0.3818	0.383502	0.00193226
Legionella pneumophila subsp. pneumophila	GCF_000586115.1	43290	Scaffold	31	1	0.0322581	497383	3369573	0.830884	3339895	3369573	0.00384206	0.3813	0.382276	0.00110993
Legionella pneumophila subsp. pneumophila	GCF_000586095.1	43703	Scaffold	14	1	0.0714286	1479475	3434249	0.365724	3428484	3434249	0.000729653	0.3818	0.383045	0.00141423
Legionella pneumophila subsp. pneumophila ATCC 43290	GCF_000239175.1	43290	Complete	1	1	1	3359001	3369573	0.00136474	3359001	3369573	0.00136474	0.3817	0.382276	0.000654573
Legionella pneumophila subsp. pneumophila ATCC 43290	GCF_001997245.1	43290	Contig	26	1	0.0384615	436564	3369573	0.887527	3339472	3369573	0.00389706	0.3813	0.382276	0.00110993
Leuconostoc mesenteroides (firmicutes)	gcf_900452955.1	10830	Contig	3	2	0.666667	1926819	1975484	0.0108326	2006941	1973251	-0.00735227	0.377539	0.3779	0.000415356
Leuconostoc mesenteroides (firmicutes)	gcf_900461615.1	8293	Contig	2	2	1	2038378	2038070	-6.56271e-05	2075437	2081645	0.00129711	0.376672	0.3767	3.28409e-05
Leuconostoc mesenteroides subsp. mesenteroides ATCC 8293	GCF_000014445.1	8293	Complete	2	2	1	2038396	2038070	-6.94621e-05	2075763	2075437	-6.82116e-05	0.3767	0.376672	-3.28414e-05
Levilactobacillus brevis (firmicutes)	gcf_900475625.1	14869	Complete	1	1	1	2494328	2493955	-6.49489e-05	2493955	2494328	6.49489e-05	0.459982	0.46	1.71492e-05
Limosilactobacillus reuteri subsp. suis	GCF_000236455.2	53608	Complete	3	3	1	1943635	1948372	0.00105717	2091243	2095980	0.000982634	0.3875	0.387737	0.000265006
Listeria innocua	GCF_014527455.1	33091	Scaffold	17	2	0.117647	1455432	2864972	0.294128	2892121	2924703	0.00486531	0.3735	0.374842	0.00155783
Listeria innocua ATCC 33091	GCF_000241405.1	33091	Scaffold	17	2	0.117647	1455432	2864972	0.294128	2892121	2924703	0.00486531	0.3735	0.374842	0.00155783
Listeria monocytogenes	GCF_001652935.1	19115	Contig	46	1	0.0217391	101294	2950984	1.46438	2915068	2950984	0.00531816	0.3788	0.379949	0.00131556
Listeria monocytogenes	GCF_003031895.1	13932	Complete	1	1	1	2950984	2950984	0	2950984	2950984	0	0.3799	0.379949	5.58499e-05
Listeria monocytogenes (firmicutes)	gcf_900187225.1	15313	Complete	1	10	10	2864663	1457232	-0.293545	2842332	2864663	0.00339873	0.37955	0.3806	0.00120022
Listeria welshimeri (firmicutes)	gcf_900187315.1	35897	Complete	1	1	1	2814137	2814131	-9.25957e-07	2814131	2814137	9.25957e-07	0.363521	0.3635	-2.56346e-05
Melissococcus plutonius ATCC 35311	GCF_000270185.1	35311	Complete	2	2	1	1891014	1891045	7.11947e-06	2068732	2053110	-0.00329201	0.3124	0.312524	0.000172248
Mesoplasma florum L1	GCF_000008305.1	33453	Complete	1	1	1	793224	793473	0.000136307	793224	793473	0.000136307	0.2702	0.270207	1.13346e-05
Methylocystis sp. ATCC 49242	GCF_000188155.2	49242	Scaffold	6	6	1	4316162	4315571	-5.94708e-05	4726034	4725447	-5.39452e-05	0.6282	0.628242	2.92873e-05
Micrococcus luteus	GCF_002088075.1	12698	Scaffold	126	3	0.0238095	31560	1321694	1.62199	2411958	2471669	0.0106206	0.7314	0.730606	-0.00047153
Micrococcus luteus NCTC 2665	GCF_008868275.1	4698	Contig	299	3	0.0100334	15996	2443843	2.18406	2407404	2461456	0.0096431	0.7315	0.731036	-0.000275795
Mobiluncus curtisii subsp. curtisii (high GC Gram+)	gcf_900453315.1	35241	Contig	4	3	0.75	2153130	2038187	-0.0238262	2153087	2181818	0.00575694	0.5565	0.5561	-0.000312655
Mobiluncus curtisii subsp. curtisii ATCC 35241	GCF_000146285.1	35241	Scaffold	8	3	0.375	2137068	2038187	-0.0205743	2152970	2153087	2.36005e-05	0.5566	0.5565	-7.76525e-05
Mobiluncus mulieris (high GC Gram+)	gcf_900453215.1	35243	Contig	12	1	0.0833333	1511572	2434791	0.207033	2434791	2529093	0.0165031	0.551113	0.5505	-0.000483018
Mobiluncus mulieris ATCC 35243	GCF_000160615.1	35243	Scaffold	15	1	0.0666667	656221	2434791	0.569412	2435166	2434791	-6.68837e-05	0.5514	0.551113	-0.000226421
Moorella thermoacetica	GCF_008124575.1	39073	Contig	1	3	3	2648369	1704597	-0.191357	2648369	2451218	-0.0335966	0.5575	0.557031	-0.000365498
Moorella thermoacetica ATCC 39073	GCF_000013105.1	39073	Complete	1	3	3	2628784	1704597	-0.188133	2628784	2451218	-0.030373	0.5579	0.557031	-0.000676988
Moraxella catarrhalis (g-proteobacteria)	GCF_900476075.1	25238	Complete	1	1	1	1907984	1907969	-3.41431e-06	1907984	1907969	-3.41431e-06	0.4159	0.415875	-2.58919e-05
Morganella morganii subsp. morganii	GCF_006094455.1	25830	Complete	1	1	1	3889903	3814515	-0.00849944	3889903	3814515	-0.00849944	0.5104	0.511679	0.0010871
Mycobacterium kansasii ATCC 12478	GCF_000157895.3	12478	Complete	2	3	1.5	6432277	6423922	-0.00056448	6577228	6571251	-0.000394841	0.6623	0.662269	-2.01119e-05
Mycobacterium tuberculosis H37Ra	GCF_000016145.1	25177	Complete	1	22	22	4419977	556715	-0.899787	4419977	4292481	-0.0127116	0.6561	0.655969	-8.69636e-05
Mycobacteroides abscessus (high GC Gram+)	gcf_900453225.1	19977	Contig	2	2	1	5067247	5067199	-4.11392e-06	5090518	5090566	4.09507e-06	0.641481	0.6415	1.29399e-05
Mycobacteroides abscessus ATCC 19977	GCF_001942505.1	19977	Contig	37	2	0.0540541	654541	5067199	0.888831	5098655	5090518	-0.000693649	0.6414	0.641481	5.47655e-05
Mycolicibacterium fortuitum subsp. fortuitum DSM 46621 = ATCC 6841	GCF_000295855.1	6841	Scaffold	82	5	0.0609756	159889	6091760	1.58092	6349738	6333448	-0.0011156	0.6621	0.661991	-7.18039e-05
Mycolicibacterium gilvum (high GC Gram+)	gcf_900454025.1	43909	Contig	11	4	0.363636	6148425	6149871	0.000102126	6408123	6432993	0.00168224	0.676282	0.6764	7.58947e-05
Mycolicibacterium houstonense	GCF_900078665.2	49403	Scaffold	27	3	0.111111	5525743	5586222	0.00472751	6451811	6292311	-0.0108715	0.6696	0.671369	0.00114589
Mycolicibacterium neworleansense	GCF_001245615.1	49404	Contig	9	1	0.111111	3252791	6304676	0.287407	6287317	6304676	0.00119742	0.6685	0.668816	0.000205018
Mycolicibacterium thermoresistibile (high GC Gram+)	gcf_900187065.1	19527	Complete	1	3	3	4950685	1682633	-0.468676	4958324	4950685	-0.000669608	0.689829	0.6898	-1.82977e-05
Mycolicibacterium thermoresistibile ATCC 19527	GCF_000234585.1	19527	Contig	56	3	0.0535714	235303	1682633	0.854362	4870742	4958324	0.00773978	0.6902	0.689829	-0.000233467
Mycoplasma hominis ATCC 23114	GCF_000085865.1	23114	Complete	1	1	1	665445	669676	0.00275257	665445	669676	0.00275257	0.2712	0.271058	-0.000227545
Neisseria cinerea (b-proteobacteria)	GCF_900475315.1	14685	Complete	1	2	2	1832904	1910597	0.0180294	1832904	1913754	0.0187464	0.509	0.506738	-0.00193425
Neisseria cinerea ATCC 14685	GCF_000173895.1	14685	Contig	35	2	0.0571429	163690	1910597	1.06715	1872773	1913754	0.00940097	0.5081	0.506738	-0.00116567
Neisseria elongata (b-proteobacteria)	GCF_900453895.1	25295	Contig	2	2	1	2162175	2292252	0.0253715	2406516	2396141	-0.00187638	0.5385	0.538517	1.3487e-05
Neisseria elongata subsp. elongata	GCF_900113545.1	25295	Scaffold	23	2	0.0869565	231533	2292252	0.995649	2360727	2396141	0.0064666	0.5385	0.538517	1.34867e-05
Neisseria gonorrhoeae	GCF_001997645.1	49226	Scaffold	167	2	0.011976	30132	2163327	1.85609	2061441	2167534	0.021795	0.5264	0.526007	-0.00032476
Neisseria gonorrhoeae	GCF_016803895.1	49226	Complete	1	2	2	2069529	2163327	0.0192507	2069529	2167534	0.0200944	0.5272	0.526007	-0.000984281
Neisseria gonorrhoeae (b-proteobacteria)	GCF_900454065.1	49226	Contig	3	2	0.666667	2163390	2163327	-1.26473e-05	2183733	2167534	-0.00323362	0.5262	0.526007	-0.000159723
Neisseria lactamica (b-proteobacteria)	GCF_901482445.1	23970	Complete	1	1	1	2198889	2191524	-0.00145708	2198889	2191524	-0.00145708	0.5212	0.521506	0.000254555
Neisseria lactamica ATCC 23970	GCF_000173995.1	23970	Contig	101	1	0.00990099	55069	2191524	1.59984	2171992	2191524	0.00388801	0.5222	0.521506	-0.000577906
Neisseria lactamica ATCC 23970	GCF_000741965.1	23970	Scaffold	1	1	1	2182033	2191524	0.00188492	2182033	2191524	0.00188492	0.5217	0.521506	-0.000161875
Neisseria meningitidis (b-proteobacteria)	GCF_900453955.1	13102	Contig	7	1	0.142857	1629936	2396856	0.167471	2451782	2396856	-0.00983991	0.5101	0.510518	0.000355689
Neisseria subflava	GCF_005221305.1	49275	Complete	1	1	1	2195659	2195926	5.28086e-05	2195659	2195926	5.28086e-05	0.4948	0.494779	-1.88599e-05
Nitrosomonas europaea ATCC 19718	GCF_000009145.1	19718	Complete	1	1	1	2812094	2815924	0.000591096	2812094	2815924	0.000591096	0.5072	0.507335	0.000115943
Paenarthrobacter aurescens TC1	GCF_000014925.1	BAA-1386	Complete	3	4	1.33333	4597686	4481353	-0.0111302	5226648	4891894	-0.0287462	0.6243	0.622837	-0.00101901
Paenibacillus larvae subsp. larvae	GCF_002003265.1	9545	Complete	1	2	2	4289950	4287327	-0.000265621	4289950	4288592	-0.000137499	0.4416	0.4417	9.83345e-05
Parabacteroides distasonis (CFB group bacteria)	gcf_900445525.1	8503	Contig	3	1	0.333333	4838213	4812038	-0.00235594	4812038	4888086	0.00680979	0.450589	0.4498	-0.000761457
Parabacteroides distasonis ATCC 8503	GCF_000012845.1	8503	Complete	1	1	1	4811379	4812038	5.94799e-05	4811379	4812038	5.94799e-05	0.4506	0.450589	-1.02802e-05
Parabacteroides distasonis ATCC 8503	GCF_900683725.1	8503	Complete	1	1	1	5212259	4812038	-0.0346969	5212259	4812038	-0.0346969	0.4519	0.450589	-0.00126143
Parabacteroides merdae (CFB group bacteria)	gcf_900445495.1	43184	Contig	3	24	8	4042550	3191624	-0.102644	4385757	4403124	0.00171635	0.453234	0.453	-0.000224562
Parabacteroides merdae ATCC 43184	GCF_000154105.1	43184	Scaffold	93	24	0.258065	333494	3191624	0.980924	4434377	4385757	-0.00478805	0.453	0.453234	0.000224562
Parvimonas micra (firmicutes)	gcf_900637905.1	33270	Complete	1	1	1	1677398	1677405	1.81236e-06	1677405	1677398	-1.81236e-06	0.285327	0.2853	-4.11562e-05
Parvimonas micra ATCC 33270	GCF_000154405.1	33270	Scaffold	16	1	0.0625	505805	1677405	0.520655	1703872	1677405	-0.00679903	0.2866	0.285327	-0.00193326
Pediococcus acidilactici	GCF_004355265.1	8042	Complete	1	1	1	2009598	2009598	0	2009598	2009598	0	0.4212	0.421242	4.32623e-05
Pediococcus pentosaceus ATCC 25745	GCF_000014505.1	25745	Complete	1	2	2	1832387	1832332	-1.30358e-05	1832387	1856689	0.00572196	0.3736	0.373468	-0.000154053
Photorhabdus luminescens	GCF_900102985.1	29999	Scaffold	70	1	0.0142857	195101	5434214	1.44488	5293870	5434214	0.0113635	0.426	0.42866	0.0027037
Pluralibacter gergoviae ATCC 33028 = NBRC 105706	GCF_001598855.1	33028	Contig	104	3	0.0288462	158415	5477332	1.53877	5662775	5735286	0.00552577	0.5864	0.58592	-0.00035548
Porphyromonas endodontalis (CFB group bacteria)	gcf_900454815.1	35406	Contig	2	1	0.5	1625006	2102790	0.111941	2102790	2111739	0.00184434	0.475255	0.4753	4.13202e-05
Porphyromonas endodontalis ATCC 35406	GCF_000174815.1	35406	Contig	37	1	0.027027	142500	2102790	1.16898	2064508	2102790	0.00797933	0.4752	0.475255	5.00625e-05
Porphyromonas gingivalis ATCC 33277	GCF_000010505.1	33277	Complete	1	1	1	2354886	2399479	0.00814707	2354886	2399479	0.00814707	0.4836	0.483436	-0.000147128
Porphyromonas gingivalis ATCC 33277	GCF_002892575.1	33277	Complete	1	1	1	2379874	2399479	0.00356299	2379874	2399479	0.00356299	0.4836	0.483436	-0.000147128
Prevotella intermedia	GCF_001594285.1	49046	Scaffold	55	2	0.0363636	119856	2064881	1.23624	2673161	2711190	0.00613484	0.4349	0.435124	0.000223322
Prevotella intermedia (CFB group bacteria)	gcf_900455005.1	25611	Contig	2	2	1	1937454	1937356	-2.1968e-05	2607249	2607163	-1.43254e-05	0.43384	0.4338	-4.04637e-05
Prevotella intermedia ATCC 25611 = DSM 20706	GCF_000439065.1	25611	Scaffold	21	2	0.0952381	209712	1937356	0.965586	2564533	2607249	0.00717422	0.4333	0.43384	0.000541323
Prevotella intermedia ATCC 25611 = DSM 20706	GCF_000519165.1	25611	Scaffold	22	2	0.0909091	206536	1937356	0.972214	2573247	2607249	0.00570103	0.4334	0.43384	0.000441105
Prevotella intermedia ATCC 25611 = DSM 20706	GCF_001953955.1	25611	Complete	2	2	1	1965935	1937356	-0.00635972	2674170	2607249	-0.0110065	0.4344	0.43384	-0.000559805
Prevotella melaninogenica ATCC 25845	GCF_000144405.1	25845	Complete	2	2	1	1796408	1796366	-1.01539e-05	3168282	3167999	-3.87942e-05	0.4098	0.409827	2.8437e-05
Prevotella nigrescens ATCC 33563	GCF_000220235.1	33563	Scaffold	24	2	0.0833333	2083988	2103671	0.00408261	2669193	2671473	0.000370812	0.426	0.426293	0.00029813
Priestia megaterium	GCF_900113355.1	14581	Scaffold	81	7	0.0864198	838418	5341889	0.804234	5886428	5745428	-0.0105294	0.3735	0.378259	0.00549849
Priestia megaterium	GCF_017086525.1	14581	Complete	8	7	0.875	5344063	5341889	-0.00017671	5747602	5745428	-0.000164301	0.3783	0.378259	-4.72411e-05
Priestia megaterium (firmicutes)	gcf_900445485.1	14581	Contig	8	7	0.875	4542023	5341889	0.0704455	5745428	5782255	0.00277485	0.378259	0.378	-0.0002973
Proteus hauseri ATCC 700826	GCF_001654965.1	700826	Contig	56	2	0.0357143	143446	3822277	1.42563	3783512	3826950	0.00495767	0.374	0.375184	0.00137258
Providencia rustigianii (enterobacteria)	gcf_900455075.1	33673	Contig	3	6	2	3926179	3923362	-0.000311714	3982218	3969308	-0.00141023	0.412389	0.4127	0.000327105
Pseudoalteromonas haloplanktis ATCC 14393	GCF_000238355.1	14393	Contig	56	8	0.142857	351655	3177082	0.955912	5021465	4236602	-0.0738128	0.4084	0.403478	-0.00526554
Pseudomonas aeruginosa	GCF_001374975.1	9027	Contig	73	1	0.0136986	211085	6374461	1.47999	6491764	6374461	-0.00791925	0.663	0.666136	0.00204918
Pseudomonas aeruginosa	GCF_001373915.1	15442	Contig	72	1	0.0138889	210151	6790077	1.50934	6481466	6790077	0.0202015	0.6632	0.661729	-0.000964046
Pseudomonas aeruginosa	GCF_001086625.1	27853	Contig	21	1	0.047619	2097247	6839777	0.513392	6847745	6839777	-0.000505637	0.6608	0.660925	8.18944e-05
Pseudomonas aeruginosa	GCF_001294675.1	9027	Contig	80	1	0.0125	249007	6374461	1.40823	6362326	6374461	0.00082755	0.6664	0.666136	-0.000172283
Pseudomonas aeruginosa	GCF_001402955.1	9027	Scaffold	145	1	0.00689655	93630	6374461	1.83303	6305053	6374461	0.00475473	0.6664	0.666136	-0.000172283
Pseudomonas aeruginosa	GCF_001420265.1	33352	Scaffold	218	1	0.00458716	75161	6531273	1.93901	6211029	6531273	0.0218343	0.6655	0.662516	-0.00195147
Pseudomonas aeruginosa	GCF_001444755.1	33353	Contig	183	11	0.0601093	131358	4891609	1.571	6664466	6865952	0.0129354	0.6599	0.660212	0.000204977
Pseudomonas aeruginosa	GCF_001444745.1	33354	Scaffold	306	8	0.0261438	148687	4220916	1.45313	6766758	6790313	0.00150915	0.6609	0.659256	-0.00108133
Pseudomonas aeruginosa	GCF_001618925.1	27853	Complete	1	1	1	6827737	6839777	0.000765158	6827737	6839777	0.000765158	0.6611	0.660925	-0.000115228
Pseudomonas aeruginosa	GCF_001687285.1	27853	Complete	1	1	1	6833187	6839777	0.000418636	6833187	6839777	0.000418636	0.6612	0.660925	-0.000180916
Pseudomonas aeruginosa	GCF_001997195.1	27853	Scaffold	205	1	0.00487805	121927	6839777	1.74894	6761382	6839777	0.00500647	0.6616	0.660925	-0.000443568
Pseudomonas aeruginosa	GCF_002563335.1	9027	Contig	59	1	0.0169492	290774	6374461	1.34089	6342489	6374461	0.00218375	0.6665	0.666136	-0.000237448
Pseudomonas aeruginosa	GCF_002601815.1	9027	Scaffold	56	1	0.0178571	406716	6374461	1.19515	6350027	6374461	0.0016679	0.6665	0.666136	-0.000237448
Pseudomonas aeruginosa (g-proteobacteria)	gcf_001457615.1	10145	Complete	1	1	1	6316979	6317054	5.15625e-06	6317054	6316979	-5.15625e-06	0.665236	0.6652	-2.36337e-05
Pseudomonas aeruginosa (g-proteobacteria)	gcf_900636735.1	33353	Complete	1	11	11	6766292	4891609	-0.140899	6865952	6766292	-0.00635003	0.660212	0.6606	0.000255464
Pseudomonas aeruginosa (g-proteobacteria)	gcf_900455255.1	33354	Contig	2	8	4	6529075	4220916	-0.189445	6790313	6783388	-0.000443135	0.659256	0.659	-0.000169004
Pseudomonas aeruginosa (g-proteobacteria)	gcf_900636755.1	27853	Complete	1	1	1	6839985	6839777	-1.32068e-05	6839777	6839985	1.32068e-05	0.660925	0.6609	-1.61767e-05
Pseudomonas aeruginosa (g-proteobacteria)	GCF_900706985.1	9027	Contig	2	1	0.5	4766568	6374419	0.126235	6373494	6374419	6.30256e-05	0.6661	0.666141	2.64398e-05
Pseudomonas aeruginosa (g-proteobacteria)	GCF_901482355.1	27853	Contig	497	1	0.00201207	17332	6839480	2.59617	5951227	6839480	0.0604166	0.6602	0.660921	0.000474227
Pseudomonas aeruginosa ATCC 15442	GCF_000504485.1	15442	Contig	200	1	0.005	128849	6790077	1.72179	6770586	6790077	0.00124844	0.662	0.661729	-0.000177518
Pseudomonas aeruginosa ATCC 700888	GCF_000297315.1	700888	Contig	600	1	0.00166667	30042	6837173	2.35715	6794802	6837173	0.00269976	0.6612	0.660844	-0.000234158
Pseudomonas chlororaphis	GCF_900104715.1	13985	Complete	1	1	1	7047615	7037524	-0.000622282	7047615	7037524	-0.000622282	0.627	0.626995	-3.40026e-06
Pseudomonas chlororaphis (g-proteobacteria)	gcf_900455495.1	13985	Contig	3	1	0.333333	4298830	7037524	0.21407	7037524	7031169	-0.000392352	0.626995	0.627	3.40033e-06
Pseudomonas fluorescens	GCF_900215245.1	13525	Complete	1	1	1	6511547	6510973	-3.82852e-05	6511547	6510973	-3.82852e-05	0.5999	0.599874	-1.87585e-05
Pseudomonas fluorescens	GCF_002943685.1	13525	Scaffold	115	1	0.00869565	120752	6510973	1.73175	6442614	6510973	0.00458378	0.6004	0.599874	-0.00038058
Pseudomonas fluorescens (g-proteobacteria)	GCF_900475215.1	13525	Complete	1	1	1	6515171	6510973	-0.000279924	6515171	6510973	-0.000279924	0.5998	0.599874	5.36423e-05
Pseudomonas sp. ATCC 13985	GCF_006322025.2	13985	Contig	3	1	0.333333	5489390	7037524	0.107896	7045177	7037524	-0.00047202	0.627	0.626995	-3.40026e-06
Ralstonia insidiosa	GCF_001663855.1	49129	Complete	4	5	1.25	3921238	3922247	0.000111737	6177004	5793613	-0.0278284	0.6295	0.62848	-0.00070438
Ralstonia pickettii	GCF_000743455.1	27511	Scaffold	1	2	2	4765599	3416263	-0.144566	4765599	4832784	0.00607989	0.6395	0.639115	-0.000261643
Ralstonia pickettii (b-proteobacteria)	GCF_900455835.1	27511	Contig	5	2	0.4	2565259	3416263	0.12442	4810167	4832784	0.00203723	0.6392	0.639115	-5.78607e-05
Renibacterium salmoninarum ATCC 33209	GCF_000018885.1	33209	Complete	1	1	1	3155250	3155318	9.35955e-06	3155250	3155318	9.35955e-06	0.5627	0.562712	9.43212e-06
Rhodobacter sphaeroides ATCC 17029	GCF_000015985.1	17029	Complete	3	3	1	3147721	3146984	-0.000101697	4489380	4488518	-8.33963e-05	0.6898	0.689788	-7.67483e-06
Rhodospirillum centenum SW	GCF_000016185.1	51521	Complete	1	2	2	4355543	3294806	-0.121212	4355543	4362282	0.000671431	0.7046	0.704661	3.77387e-05
Rhodospirillum rubrum ATCC 11170	GCF_000013085.1	11170	Complete	2	12	6	4352825	1333682	-0.513719	4406557	4342610	-0.00634856	0.6538	0.653968	0.00011128
Roseomonas mucosa ATCC BAA-692	GCF_000622225.1	BAA-692	Scaffold	77	4	0.0519481	238615	4241776	1.24985	4864580	4994009	0.011404	0.7043	0.703266	-0.000638281
Salmonella bongori NCTC 12419 (enterobacteria)	gcf_000252995.1	43975	Complete	1	1	1	4460105	4460330	2.19084e-05	4460330	4460105	-2.19084e-05	0.513295	0.5133	4.24701e-06
Salmonella enterica subsp. enterica serovar Abaetetuba str. ATCC 35640	GCF_000487915.2	35640	Complete	1	1	1	4547600	4547607	6.68497e-07	4547600	4547607	6.68497e-07	0.5232	0.523212	9.8595e-06
Salmonella enterica subsp. enterica serovar Choleraesuis str. ATCC 10708	GCF_000487295.3	10708	Complete	2	6	3	4752095	4590562	-0.0150193	4801679	4804334	0.000240069	0.5218	0.521779	-1.75469e-05
Salmonella enterica subsp. enterica serovar Dublin str. ATCC 39184	GCF_001953035.1	39184	Complete	2	2	1	4842582	4842616	3.04919e-06	4917142	4917178	3.1796e-06	0.5213	0.521316	1.32336e-05
Salmonella enterica subsp. enterica serovar Montevideo	GCF_003864055.1	8387	Complete	1	1	1	4759051	4625104	-0.0123989	4759051	4625104	-0.0123989	0.5225	0.523184	0.000568265
Salmonella enterica subsp. enterica serovar Paratyphi A str. ATCC 9150	GCF_000011885.1	9150	Complete	1	5	5	4585229	2666401	-0.235436	4585229	4578171	-0.00066902	0.5216	0.521889	0.000240568
Salmonella enterica subsp. enterica serovar Paratyphi B str. ATCC 10719	GCF_000486685.1	10719	Contig	82	1	0.0121951	119778	4751954	1.5985	4694473	4751954	0.00528538	0.5224	0.52266	0.000216048
Salmonella enterica subsp. enterica serovar Paratyphi B str. ATCC BAA-1585	GCF_000486705.1	BAA-1585	Contig	88	1	0.0113636	153241	4853772	1.5007	4803573	4853772	0.00451498	0.5203	0.520722	0.000352124
Salmonella enterica subsp. enterica serovar Poona str. ATCC BAA-1673	GCF_000493295.2	BAA-1673	Complete	3	10	3.33333	4876720	3390073	-0.157919	5091833	5080332	-0.000982057	0.5223	0.52221	-7.46921e-05
Salmonella enterica subsp. enterica serovar Senftenberg	GCF_001969425.1	43845	Complete	2	2	1	4920660	4920584	-6.70777e-06	5262033	5261957	-6.2726e-06	0.5191	0.519091	-7.29464e-06
Salmonella enterica subsp. enterica serovar Stanley str. ATCC 7308	GCF_000486485.1	7308	Contig	184	1	0.00543478	56118	4746186	1.92724	4687824	4746186	0.00537346	0.5218	0.522157	0.000297162
Salmonella enterica subsp. enterica serovar Thompson	GCF_001953015.1	BAA-1738	Complete	1	2	2	4710704	4709553	-0.000106127	4710704	4712381	0.00015458	0.5225	0.522374	-0.000104974
Salmonella enterica subsp. enterica serovar Typhimurium	GCF_000743055.1	13311	Complete	2	3	1.5	4793299	4793227	-6.52357e-06	4831756	4860935	0.00261482	0.5211	0.52126	0.000133159
Salmonella enterica subsp. enterica serovar Typhimurium	GCF_001997115.1	14028	Scaffold	81	2	0.0246914	338781	4869951	1.15761	4892244	4963783	0.00630468	0.5217	0.522138	0.00036451
Salmonella enterica subsp. enterica serovar Typhimurium	GCF_003864015.1	14028	Complete	2	2	1	4869644	4869951	2.73786e-05	4965568	4963783	-0.000156146	0.5222	0.522138	-5.15204e-05
Salmonella enterica subsp. enterica serovar Typhimurium	GCF_016864495.1	14028	Complete	3	2	0.666667	4870224	4869951	-2.4345e-05	5005443	4963783	-0.00362973	0.5217	0.522138	0.00036451
Salmonella enterica subsp. enterica serovar Typhimurium (enterobacteria)	gcf_015565735.1	13311	Complete	1	3	3	4638880	4793227	0.0142149	4860935	4638880	-0.0203067	0.52126	0.5205	-0.000633498
Salmonella enterica subsp. enterica serovar Urbana str. ATCC 9261	GCF_000486305.1	9261	Contig	279	2	0.00716846	41150	4595532	2.04797	4670747	4659204	-0.00107462	0.5234	0.523454	4.48095e-05
Salmonella enterica subsp. houtenae str. ATCC BAA-1581	GCF_000251025.1	BAA-1581	Complete	3	6	2	4672567	4672147	-3.90389e-05	4812143	4811681	-4.16974e-05	0.5173	0.517289	-9.37609e-06
Schaalia odontolytica ATCC 17982	GCF_000154225.1	17982	Scaffold	2	1	0.5	2391230	2396044	0.000873438	2393958	2396044	0.000378262	0.6545	0.654392	-7.13994e-05
Sebaldella termitidis (fusobacteria)	gcf_900456835.1	33386	Contig	3	6	2	4418796	4335484	-0.00826636	4451574	4486585	0.0034023	0.33424	0.3338	-0.000571479
Sebaldella termitidis ATCC 33386	GCF_000024405.1	33386	Complete	3	6	2	4418842	4335484	-0.00827089	4486650	4451574	-0.00340859	0.3338	0.33424	0.00057148
Serratia marcescens	GCF_009936295.1	274	Complete	1	1	1	5148533	5149779	0.000105091	5148533	5149779	0.000105091	0.5952	0.595223	1.69366e-05
Serratia marcescens subsp. marcescens ATCC 13880	GCF_000735445.1	13880	Contig	62	2	0.0322581	238240	5117313	1.33203	5092452	5160502	0.00576501	0.5984	0.597815	-0.000425129
Serratia marcescens subsp. marcescens ATCC 13880	GCF_002899365.1	13880	Scaffold	34	2	0.0588235	318210	5117313	1.20633	5084329	5160502	0.00645831	0.5983	0.597815	-0.000352547
Serratia marcescens subsp. marcescens ATCC 13880	GCF_003957875.1	13880	Contig	661	2	0.00302572	13688	5117313	2.5727	5044366	5160502	0.00988536	0.5954	0.597815	0.00175763
Serratia marcescens subsp. marcescens ATCC 13880	GCF_017298675.1	13880	Complete	2	2	1	5117328	5117313	-1.27301e-06	5160517	5160502	-1.26236e-06	0.5978	0.597815	1.05448e-05
Serratia marcescens subsp. marcescens ATCC 13880	GCF_017298695.1	13880	Complete	2	2	1	5118556	5117313	-0.000105478	5161745	5160502	-0.000104595	0.5978	0.597815	1.05448e-05
Serratia marcescens subsp. marcescens ATCC 13880	GCF_017298715.1	13880	Complete	2	2	1	5117319	5117313	-5.09206e-07	5160508	5160502	-5.04944e-07	0.5978	0.597815	1.05448e-05
Serratia marcescens subsp. marcescens ATCC 13880	GCF_017298735.1	13880	Complete	2	2	1	5118599	5117313	-0.000109126	5161788	5160502	-0.000108213	0.5978	0.597815	1.05448e-05
Serratia marcescens subsp. marcescens ATCC 13880	GCF_017298755.1	13880	Complete	2	2	1	5117320	5117313	-5.94073e-07	5160508	5160502	-5.04944e-07	0.5978	0.597815	1.05448e-05
Serratia marcescens subsp. marcescens ATCC 13880	GCF_017298775.1	13880	Complete	2	2	1	5117319	5117313	-5.09206e-07	5160508	5160502	-5.04944e-07	0.5978	0.597815	1.05448e-05
Serratia marcescens subsp. marcescens ATCC 13880	GCF_017298795.1	13880	Complete	2	2	1	5117320	5117313	-5.94073e-07	5160509	5160502	-5.89101e-07	0.5978	0.597815	1.05448e-05
Serratia marcescens subsp. marcescens ATCC 13880	GCF_017298815.1	13880	Complete	2	2	1	5117341	5117313	-2.37629e-06	5160530	5160502	-2.3564e-06	0.5978	0.597815	1.05448e-05
Serratia marcescens subsp. marcescens ATCC 13880	GCF_017298835.1	13880	Complete	2	2	1	5117320	5117313	-5.94073e-07	5160509	5160502	-5.89101e-07	0.5978	0.597815	1.05448e-05
Serratia marcescens subsp. marcescens ATCC 13880	GCF_017298855.1	13880	Complete	2	2	1	5117340	5117313	-2.29142e-06	5160529	5160502	-2.27224e-06	0.5978	0.597815	1.05448e-05
Serratia marcescens subsp. marcescens ATCC 13880	GCF_017298875.1	13880	Complete	2	2	1	5117321	5117313	-6.78941e-07	5160510	5160502	-6.73259e-07	0.5978	0.597815	1.05448e-05
Serratia marcescens subsp. marcescens ATCC 13880	GCF_017298895.1	13880	Complete	2	2	1	5117320	5117313	-5.94073e-07	5160509	5160502	-5.89101e-07	0.5978	0.597815	1.05448e-05
Serratia marcescens subsp. marcescens ATCC 13880	GCF_017298915.1	13880	Complete	2	2	1	5117259	5117313	4.58288e-06	5160448	5160502	4.54452e-06	0.5978	0.597815	1.05448e-05
Serratia marcescens subsp. marcescens ATCC 13880	GCF_017298935.1	13880	Complete	2	2	1	5117300	5117313	1.10328e-06	5160489	5160502	1.09405e-06	0.5978	0.597815	1.05448e-05
Serratia marcescens subsp. marcescens ATCC 13880	GCF_017298955.1	13880	Complete	2	2	1	5118577	5117313	-0.00010726	5161764	5160502	-0.000106194	0.5978	0.597815	1.05448e-05
Serratia marcescens subsp. marcescens ATCC 13880	GCF_017298975.1	13880	Complete	2	2	1	5117319	5117313	-5.09206e-07	5160508	5160502	-5.04944e-07	0.5978	0.597815	1.05448e-05
Serratia marcescens subsp. marcescens ATCC 13880	GCF_017298995.1	13880	Complete	2	2	1	5117320	5117313	-5.94073e-07	5160509	5160502	-5.89101e-07	0.5978	0.597815	1.05448e-05
Serratia marcescens subsp. marcescens ATCC 13880	GCF_017299015.1	13880	Complete	2	2	1	5117320	5117313	-5.94073e-07	5160510	5160502	-6.73259e-07	0.5978	0.597815	1.05448e-05
Serratia marcescens subsp. marcescens ATCC 13880	GCF_017299035.1	13880	Complete	2	2	1	5117340	5117313	-2.29142e-06	5160529	5160502	-2.27224e-06	0.5978	0.597815	1.05448e-05
Serratia marcescens subsp. marcescens ATCC 13880	GCF_017299175.1	13880	Complete	2	2	1	5117303	5117313	8.48678e-07	5160494	5160502	6.7326e-07	0.5978	0.597815	1.05448e-05
Serratia marcescens subsp. marcescens ATCC 13880	GCF_017299275.1	13880	Complete	2	2	1	5117320	5117313	-5.94073e-07	5160509	5160502	-5.89101e-07	0.5978	0.597815	1.05448e-05
Serratia marcescens subsp. marcescens ATCC 13880	GCF_017299315.1	13880	Complete	2	2	1	5117300	5117313	1.10328e-06	5160489	5160502	1.09405e-06	0.5978	0.597815	1.05448e-05
Serratia marcescens subsp. marcescens ATCC 13880	GCF_017299435.1	13880	Complete	2	2	1	5118600	5117313	-0.000109211	5161789	5160502	-0.000108297	0.5978	0.597815	1.05448e-05
Serratia marcescens subsp. marcescens ATCC 13880	GCF_017299535.1	13880	Complete	2	2	1	5117297	5117313	1.35789e-06	5160486	5160502	1.34652e-06	0.5978	0.597815	1.05448e-05
Serratia marcescens subsp. marcescens ATCC 13880	GCF_017299575.1	13880	Complete	2	2	1	5117318	5117313	-4.24338e-07	5160507	5160502	-4.20787e-07	0.5978	0.597815	1.05448e-05
Serratia marcescens subsp. marcescens ATCC 13880	GCF_017301255.1	13880	Complete	2	2	1	5117320	5117313	-5.94073e-07	5160510	5160502	-6.73259e-07	0.5978	0.597815	1.05448e-05
Serratia marcescens subsp. marcescens ATCC 13880	GCF_017301275.1	13880	Complete	2	2	1	5118579	5117313	-0.000107429	5161769	5160502	-0.000106614	0.5978	0.597815	1.05448e-05
Serratia marcescens subsp. marcescens ATCC 13880	GCF_017301295.1	13880	Complete	2	2	1	5118577	5117313	-0.00010726	5161766	5160502	-0.000106362	0.5978	0.597815	1.05448e-05
Serratia marcescens subsp. marcescens ATCC 13880	GCF_017301315.1	13880	Complete	2	2	1	5117309	5117313	3.39471e-07	5160498	5160502	3.3663e-07	0.5978	0.597815	1.05448e-05
Serratia marcescens subsp. marcescens ATCC 13880	GCF_017654245.1	13880	Complete	1	2	2	5140264	5117313	-0.00194344	5140264	5160502	0.00170653	0.5978	0.597815	1.05448e-05
Shewanella pealeana ATCC 700345	GCF_000018285.1	700345	Complete	1	7	7	5174581	5111055	-0.00536464	5174581	5173657	-7.75568e-05	0.4466	0.446597	-2.9436e-06
Shewanella woodyi ATCC 51908	GCF_000019525.1	51908	Complete	1	1	1	5935403	5935379	-1.75609e-06	5935403	5935379	-1.75609e-06	0.437	0.437015	1.47976e-05
Sphingomonas elodea ATCC 31461	GCF_000226955.1	31461	Contig	127	2	0.015748	65505	3795786	1.76303	4124388	4172105	0.00499572	0.6736	0.673267	-0.000214846
Sphingomonas sp. ATCC 31555	GCF_000282895.1	31555	Contig	62	2	0.0322581	156585	3689977	1.37227	4046117	4000150	-0.00496216	0.6586	0.659118	0.000341467
Staphylococcus aureus	GCF_000756205.1	25923	Complete	2	3	1.5	2778854	2709309	-0.0110072	2806345	2806348	4.64263e-07	0.3286	0.32856	-5.31852e-05
Staphylococcus aureus	GCF_001879295.1	29213	Contig	86	2	0.0232558	91552	2762282	1.4796	2847591	2809261	-0.00588552	0.3281	0.328528	0.000566207
Staphylococcus aureus	GCF_001997145.1	25923	Scaffold	44	3	0.0681818	138497	2709309	1.29142	2765545	2806348	0.00636079	0.3272	0.32856	0.00180108
Staphylococcus aureus	GCF_002025145.1	6538	Complete	2	2	1	2772993	2772995	3.13231e-07	2800610	2800485	-1.93844e-05	0.3286	0.328568	-4.21799e-05
Staphylococcus aureus	GCF_003052445.1	43300	Contig	34	2	0.0588235	175301	2891242	1.2173	2833835	2946738	0.016967	0.3268	0.327306	0.000671907
Staphylococcus aureus	GCF_006094915.1	12600	Complete	2	2	1	2755072	2755075	4.72903e-07	2782561	2782564	4.68232e-07	0.3284	0.32838	-2.61484e-05
Staphylococcus aureus	GCF_013421625.1	33591	Contig	14	19	1.35714	616879	517662	-0.0761537	2744141	2843452	0.0154395	0.3266	0.327467	0.00115107
Staphylococcus aureus	GCF_013427095.1	33591	Scaffold	23	19	0.826087	204404	517662	0.403557	2775060	2843452	0.0105735	0.3263	0.327467	0.00155018
Staphylococcus aureus	GCF_013427055.1	33591	Scaffold	15	19	1.26667	615089	517662	-0.0748917	2802924	2843452	0.00623458	0.3261	0.327467	0.00181645
Staphylococcus aureus	GCF_013427065.1	33591	Scaffold	15	19	1.26667	615479	517662	-0.075167	2779025	2843452	0.00995345	0.3264	0.327467	0.0014171
Staphylococcus aureus	GCF_013427075.1	33591	Scaffold	15	19	1.26667	616339	517662	-0.0757734	2782230	2843452	0.00945287	0.3264	0.327467	0.0014171
Staphylococcus aureus	GCF_013504735.1	33591	Scaffold	15	19	1.26667	402022	517662	0.109796	2804852	2843452	0.00593595	0.3261	0.327467	0.00181645
Staphylococcus aureus	GCF_013504795.1	33591	Scaffold	15	19	1.26667	311059	517662	0.221204	2782840	2843452	0.00935766	0.3267	0.327467	0.00101812
Staphylococcus aureus	GCF_013427085.1	33591	Scaffold	14	19	1.35714	615945	517662	-0.0754956	2804419	2843452	0.006003	0.3261	0.327467	0.00181645
Staphylococcus aureus	GCF_013427155.1	33591	Scaffold	14	19	1.35714	615499	517662	-0.0751811	2737712	2843452	0.0164581	0.3263	0.327467	0.00155018
Staphylococcus aureus	GCF_013504775.1	33591	Scaffold	14	19	1.35714	615877	517662	-0.0754477	2758348	2843452	0.0131968	0.3265	0.327467	0.00128407
Staphylococcus aureus	GCF_013504825.1	33591	Scaffold	14	19	1.35714	615382	517662	-0.0750985	2851625	2843452	-0.00124651	0.3262	0.327467	0.0016833
Staphylococcus aureus	GCF_013504815.1	33591	Scaffold	12	19	1.58333	615140	517662	-0.0749277	2785855	2843452	0.00888739	0.3259	0.327467	0.00208289
Staphylococcus aureus	GCF_014857975.1	33591	Scaffold	14	19	1.35714	615481	517662	-0.0751684	2866315	2843452	-0.00347802	0.3261	0.327467	0.00181645
Staphylococcus aureus (firmicutes)	gcf_900457695.1	9144	Contig	2	2	1	2825183	2788307	-0.005706	2829715	2852673	0.00350929	0.328919	0.3287	-0.000289711
Staphylococcus aureus (firmicutes)	gcf_900457555.1	43300	Contig	2	2	1	2891261	2891242	-2.85399e-06	2946738	2961917	0.00223136	0.327306	0.3273	-7.9488e-06
Staphylococcus aureus (firmicutes)	gcf_900457275.1	25923	Contig	15	3	0.2	2778879	2709309	-0.0110111	2806348	2849312	0.00659848	0.32856	0.329	0.000581525
Staphylococcus aureus (firmicutes)	gcf_900635285.1	10832	Complete	1	1	1	2835265	2834988	-4.24318e-05	2834988	2835265	4.24318e-05	0.328385	0.3284	2.00866e-05
Staphylococcus aureus (firmicutes)	gcf_900457575.1	25904	Contig	3	2	0.666667	2885612	2885550	-9.33131e-06	2919425	2926249	0.00101396	0.329084	0.329	-0.000110844
Staphylococcus aureus (firmicutes)	gcf_900457295.1	6538	Contig	3	2	0.666667	2773046	2772995	-7.98733e-06	2800485	2826240	0.00397579	0.328568	0.3283	-0.000354497
Staphylococcus aureus (firmicutes)	gcf_900458155.1	23235	Contig	2	2	1	2762300	2762368	1.0691e-05	2789637	2789574	-9.80804e-06	0.3286	0.3286	3.40263e-07
Staphylococcus epidermidis	GCF_001999745.1	12228	Contig	154	7	0.0454545	71353	2503245	1.54509	2527072	2575951	0.00831998	0.3188	0.320737	0.00263033
Staphylococcus epidermidis	GCF_009873455.1	12228	Complete	2	7	3.5	2504425	2503245	-0.000204673	2526403	2575951	0.00843497	0.321	0.320737	-0.000356388
Staphylococcus epidermidis (firmicutes)	gcf_900458515.1	12228	Contig	8	7	0.875	2518282	2503245	-0.002601	2575951	2635031	0.00984813	0.320737	0.3207	-4.96844e-05
Staphylococcus epidermidis ATCC 12228	GCF_000007645.1	12228	Complete	7	7	1	2499279	2503245	0.000688617	2564615	2575951	0.00191542	0.3205	0.320737	0.00032061
Staphylococcus epidermidis ATCC 12228	GCF_007666585.1	12228	Scaffold	63	7	0.111111	110937	2503245	1.35343	2474218	2575951	0.0174996	0.3191	0.320737	0.00222184
Staphylococcus epidermidis ATCC 12228	GCF_008868245.1	12228	Contig	139	7	0.0503597	44030	2503245	1.75475	2527849	2575951	0.00818647	0.3187	0.320737	0.00276658
Staphylococcus haemolyticus	GCF_006094395.1	29970	Complete	3	4	1.33333	2517618	2514889	-0.000471014	2572027	2570870	-0.000195407	0.3291	0.328788	-0.00041203
Staphylococcus haemolyticus (firmicutes)	gcf_002901805.1	29970	Scaffold	92	4	0.0434783	108611	2514889	1.36465	2570870	2472399	-0.0169616	0.328788	0.3269	-0.00250093
Staphylococcus haemolyticus (firmicutes)	gcf_900458595.1	29970	Contig	4	4	1	2515409	2514889	-8.97892e-05	2570870	2569468	-0.000236903	0.328788	0.3288	1.59561e-05
Staphylococcus hominis (firmicutes)	gcf_900458635.1	27844	Contig	2	4	2	2215115	2220362	0.00102751	2261062	2257110	-0.000759746	0.316125	0.3165	0.000514401
Staphylococcus hominis subsp. hominis (firmicutes)	gcf_002901845.1	27844	Scaffold	30	4	0.133333	406177	2220362	0.737708	2261062	2204528	-0.0109969	0.316125	0.3138	-0.00320637
Staphylococcus hyicus	GCF_000816085.1	11249	Complete	1	1	1	2472129	2472135	1.05406e-06	2472129	2472135	1.05406e-06	0.3558	0.355775	-2.9939e-05
Staphylococcus hyicus (firmicutes)	gcf_900474585.1	11249	Complete	1	1	1	2472120	2472135	2.63515e-06	2472135	2472120	-2.63515e-06	0.355775	0.3558	2.99385e-05
Staphylococcus lugdunensis (firmicutes)	gcf_900478255.1	43809	Complete	1	1	1	2540333	2540324	-1.53864e-06	2540324	2540333	1.53864e-06	0.338485	0.3385	1.90278e-05
Staphylococcus lugdunensis (firmicutes)	gcf_002901705.1	43809	Scaffold	20	1	0.05	1289453	2540324	0.294484	2540324	2519514	-0.00357234	0.338485	0.3372	-0.00165208
Staphylococcus saprophyticus (firmicutes)	gcf_002902025.2	15305	Scaffold	123	4	0.0325203	57930	2516435	1.63788	2616312	2589171	-0.0045288	0.331573	0.33	-0.00206551
Staphylococcus saprophyticus (firmicutes)	gcf_900458855.1	15305	Contig	3	4	1.33333	2606049	2516435	-0.0151969	2616312	2653187	0.00607833	0.331573	0.331	-0.000751456
Staphylococcus saprophyticus (firmicutes)	gcf_900458885.1	15305	Contig	3	4	1.33333	2600823	2516435	-0.0143251	2616312	2662243	0.00755816	0.331573	0.3313	-0.000358014
Staphylococcus saprophyticus subsp. saprophyticus ATCC 15305 = NCTC 7292	GCF_000010125.1	15305	Complete	3	4	1.33333	2516575	2516435	-2.4161e-05	2577899	2616312	0.00642364	0.3319	0.331573	-0.000427803
Staphylococcus saprophyticus subsp. saprophyticus ATCC 15305 = NCTC 7292	GCF_001997165.1	15305	Contig	39	4	0.102564	312625	2516435	0.905762	2582666	2616312	0.00562129	0.3301	0.331573	0.00193393
Staphylococcus saprophyticus subsp. saprophyticus ATCC 15305 = NCTC 7292	GCF_006094355.1	15305	Complete	4	4	1	2499507	2516435	0.00293136	2599371	2616312	0.00282126	0.3318	0.331573	-0.000296932
Staphylococcus schleiferi	GCF_011137195.1	43808	Contig	88	1	0.0113636	56938	2527555	1.6473	2469638	2527555	0.0100673	0.3592	0.360293	0.00131932
Staphylococcus schleiferi subsp. schleiferi (firmicutes)	gcf_003968865.1	43808	Scaffold	156	1	0.00641026	40562	2527555	1.79458	2527555	2473007	-0.00947527	0.360293	0.3592	-0.00131932
Staphylococcus warneri (firmicutes)	gcf_900636385.1	27836	Complete	1	1	1	2427576	2428231	0.000117164	2428231	2427576	-0.000117164	0.328304	0.3283	-5.86329e-06
Staphylococcus warneri (firmicutes)	gcf_002901765.1	27836	Scaffold	31	1	0.0322581	582236	2428231	0.620191	2428231	2401190	-0.00486347	0.328304	0.3266	-0.00226057
Stenotrophomonas maltophilia	GCF_001997185.1	13637	Scaffold	182	1	0.00549451	72549	5004108	1.8387	4951541	5004108	0.00458629	0.6618	0.661213	-0.000385676
Stenotrophomonas maltophilia (g-proteobacteria)	gcf_900186865.1	13637	Complete	1	1	1	5004261	5004108	-1.32783e-05	5004108	5004261	1.32783e-05	0.661213	0.6612	-8.24165e-06
Streptococcus agalactiae (firmicutes)	gcf_900458965.1	13813	Contig	12	3	0.25	2282777	2275888	-0.0013126	2290123	2448053	0.028962	0.357146	0.3573	0.000187369
Streptococcus agalactiae ATCC 13813	GCF_000186445.1	13813	Scaffold	21	3	0.142857	2243750	2275888	0.00617642	2287892	2290123	0.000423289	0.3526	0.357146	0.00556334
Streptococcus anginosus (firmicutes)	gcf_900636475.1	33397	Complete	1	1	1	1953654	1955308	0.000367526	1955308	1953654	-0.000367526	0.387122	0.3871	-2.48286e-05
Streptococcus anginosus SK52 = DSM 20563	GCF_002088025.1	33397	Contig	9	1	0.111111	1099967	1955308	0.249836	1904351	1955308	0.0114682	0.3863	0.387122	0.000923292
Streptococcus dysgalactiae (firmicutes)	gcf_900459065.1	43078	Contig	3	3	1	2141259	2141026	-4.72601e-05	2150911	2150943	6.46113e-06	0.39337	0.3934	3.35613e-05
Streptococcus dysgalactiae subsp. dysgalactiae (firmicutes)	gcf_900459225.1	43078	Contig	3	3	1	2141282	2141026	-5.1925e-05	2150911	2151704	0.000160087	0.39337	0.3933	-7.68479e-05
Streptococcus equi subsp. zooepidemicus (firmicutes)	gcf_900460185.1	43079	Contig	2	2	1	2185283	2094923	-0.0183396	2097936	2190136	0.0186788	0.417265	0.4155	-0.0018408
Streptococcus equi subsp. zooepidemicus (firmicutes)	gcf_900459475.1	43079	Contig	2	2	1	2104860	2094923	-0.00205515	2097936	2109071	0.00229896	0.417265	0.4175	0.000244653
Streptococcus gordonii	GCF_001469295.1	10558	Scaffold	12	1	0.0833333	277669	2187613	0.896443	2164016	2187613	0.00471003	0.4048	0.40593	0.00121028
Streptococcus gordonii (firmicutes)	gcf_900475015.1	10558	Complete	1	1	1	2187611	2187613	3.97049e-07	2187613	2187611	-3.97049e-07	0.40593	0.4059	-3.17331e-05
Streptococcus intermedius (firmicutes)	gcf_900475975.1	27335	Complete	1	1	1	1932951	1932953	4.49359e-07	1932953	1932951	-4.49359e-07	0.377071	0.3771	3.31141e-05
Streptococcus intermedius SK54 = ATCC 27335	GCF_000258445.1	27335	Contig	17	1	0.0588235	284139	1932953	0.83269	1910718	1932953	0.0050247	0.3758	0.377071	0.00146664
Streptococcus intermedius SK54 = ATCC 27335	GCF_000413475.1	27335	Contig	10	1	0.1	266223	1932953	0.860976	1951449	1932953	-0.00413591	0.3766	0.377071	0.000543103
Streptococcus mitis (firmicutes)	gcf_900459425.1	49456	Contig	3	1	0.333333	1669535	1868859	0.048981	1868859	1879851	0.00254689	0.404485	0.4049	0.00044503
Streptococcus mitis ATCC 6249	GCF_000146585.1	6249	Scaffold	8	2	0.25	1905116	1818524	-0.0202024	1915891	1928417	0.00283015	0.4119	0.412896	0.00104878
Streptococcus mitis NCTC 12261 (firmicutes)	gcf_000148585.2	49456	Complete	1	1	1	1868883	1868859	-5.5772e-06	1868859	1868883	5.5772e-06	0.404485	0.4045	1.57792e-05
Streptococcus mutans (firmicutes)	gcf_900475095.1	25175	Complete	1	1	1	2019343	2019345	4.30134e-07	2019345	2019343	-4.30134e-07	0.368716	0.3687	-1.89563e-05
Streptococcus mutans ATCC 25175	GCF_000347875.1	25175	Contig	10	1	0.1	233425	2019345	0.937063	1999673	2019345	0.00425154	0.3687	0.368716	1.89568e-05
Streptococcus pneumoniae	GCF_001999365.1	6305	Scaffold	55	1	0.0181818	77215	2071148	1.42851	2024313	2071148	0.00993347	0.396	0.397338	0.00146449
Streptococcus pneumoniae	GCF_003966485.1	49619	Complete	1	1	1	2096423	2093254	-0.000656986	2096423	2093254	-0.000656986	0.3967	0.396897	0.000215494
Streptococcus pneumoniae (firmicutes)	gcf_900636585.1	49619	Complete	1	1	1	2115408	2096425	-0.00391481	2096425	2115408	0.00391481	0.396723	0.3966	-0.000134139
Streptococcus pneumoniae (firmicutes)	gcf_001457635.1	33400	Complete	1	2	2	2110968	2199640	0.01787	2238348	2110968	-0.025446	0.395648	0.3973	0.00180955
Streptococcus pneumoniae ATCC 700669	GCF_000026665.1	700669	Complete	1	1	1	2221315	2225168	0.000752656	2221315	2225168	0.000752656	0.3949	0.395178	0.000305902
Streptococcus pneumoniae TIGR4	GCF_000006885.1	BAA-334	Complete	1	1	1	2160842	2152976	-0.00158382	2160842	2152976	-0.00158382	0.397	0.396362	-0.00069894
Streptococcus pyogenes	GCF_000743015.1	19615	Complete	1	1	1	1844804	1844942	3.24861e-05	1844804	1844942	3.24861e-05	0.3848	0.384822	2.52759e-05
Streptococcus pyogenes	GCF_008868255.1	19615	Contig	34	1	0.0294118	149595	1844942	1.09107	1806601	1844942	0.00912047	0.3832	0.384822	0.00183484
Streptococcus pyogenes (firmicutes)	gcf_002055535.1	12344	Complete	1	1	1	1914862	1914839	-5.21648e-06	1914839	1914862	5.21648e-06	0.385033	0.385	-3.71031e-05
Streptococcus pyogenes (firmicutes)	gcf_900474895.1	19615	Complete	1	1	1	1845052	1844942	-2.58929e-05	1844942	1845052	2.58929e-05	0.384822	0.3848	-2.52754e-05
Streptococcus pyogenes NZ131	GCF_000018125.1	BAA-1633	Complete	1	1	1	1815785	1817707	0.000459456	1815785	1817707	0.000459456	0.3857	0.385432	-0.000302145
Streptococcus salivarius	GCF_900143035.1	7073	Scaffold	18	1	0.0555556	296737	2206151	0.871264	2162983	2206151	0.00858213	0.4003	0.401327	0.00111232
Streptococcus salivarius (firmicutes)	gcf_000785515.1	7073	Complete	1	1	1	2188923	2206151	0.00340475	2206151	2188923	-0.00340475	0.401327	0.4015	0.000187643
Streptococcus salivarius (firmicutes)	gcf_900636435.1	7073	Complete	1	1	1	2206150	2206151	1.96856e-07	2206151	2206150	-1.96856e-07	0.401327	0.4013	-2.87469e-05
Streptococcus sanguinis (firmicutes)	gcf_900475505.1	10556	Complete	1	1	1	2296927	2297406	9.05581e-05	2297406	2296927	-9.05581e-05	0.433266	0.4332	-6.62019e-05
Streptococcus sanguinis (firmicutes)	gcf_001593525.1	10556	Contig	110	1	0.00909091	67061	2297406	1.53477	2297406	2302607	0.00098207	0.433266	0.4328	-0.000467398
Streptococcus sanguinis SK1 = NCTC 7863 (firmicutes)	gcf_000194945.1	10556	Scaffold	7	1	0.142857	1343067	2297406	0.23314	2297406	2280483	-0.00321091	0.433266	0.4327	-0.000567755
Streptococcus suis (firmicutes)	gcf_900475585.1	43765	Complete	1	1	1	1984375	1984380	1.09428e-06	1984380	1984375	-1.09428e-06	0.414017	0.414	-1.83328e-05
Streptococcus thermophilus	GCF_004354505.1	19258	Scaffold	86	1	0.0116279	55173	2102268	1.58096	2074705	2102268	0.00573173	0.3894	0.390193	0.00088392
Streptococcus thermophilus	GCF_010120595.1	19258	Complete	1	1	1	2102268	2102268	0	2102268	2102268	0	0.3902	0.390193	-7.39821e-06
Streptococcus thermophilus (firmicutes)	gcf_900474985.1	19258	Complete	1	1	1	2102271	2102268	-6.19751e-07	2102268	2102271	6.19751e-07	0.390193	0.3902	7.39811e-06
Streptococcus uberis (firmicutes)	gcf_900475595.1	19436	Complete	1	1	1	1975601	1974138	-0.000321729	1974138	1975601	0.000321729	0.365943	0.3659	-5.10454e-05
Synechococcus sp. PCC 7002	GCF_000019485.1	27264	Complete	7	6	0.857143	3008047	3212024	0.0284942	3409935	3422979	0.00165813	0.4919	0.491874	-2.27942e-05
Tannerella forsythia	GCF_001006485.1	43037	Contig	141	1	0.0070922	114121	3290811	1.45994	3281748	3290811	0.00119771	0.4714	0.470778	-0.000573817
Tannerella forsythia	GCF_006385365.1	43037	Scaffold	87	1	0.0114943	1849535	3290811	0.25024	3296274	3290811	-0.000720365	0.4713	0.470778	-0.000481679
Tatlockia micdadei	GCF_000953635.1	33218	Complete	1	1	1	3310028	3310033	6.56028e-07	3310028	3310033	6.56028e-07	0.4046	0.404568	-3.41653e-05
Tatlockia micdadei	GCF_001648625.1	33218	Scaffold	27	1	0.037037	284775	3310033	1.06533	3279009	3310033	0.00408971	0.4041	0.404568	0.000502863
Tatlockia micdadei	GCF_900102325.1	33218	Scaffold	27	1	0.037037	245732	3310033	1.12937	3289400	3310033	0.00271564	0.4041	0.404568	0.000502863
Terrisporobacter glycolicus ATCC 14880 = DSM 1288	GCF_000373865.1	14880	Scaffold	30	5	0.166667	393729	3734148	0.976994	4001803	4048438	0.00503179	0.2838	0.286412	0.00397928
Terrisporobacter glycolicus ATCC 14880 = DSM 1288	GCF_000439105.1	14880	Scaffold	17	5	0.294118	2636478	3734148	0.151167	4020458	4048438	0.00301196	0.2838	0.286412	0.00397928
Thermoanaerobacter pseudethanolicus ATCC 33223	GCF_000019085.1	33223	Complete	1	2	2	2362816	2355553	-0.00133702	2362816	2362758	-1.06607e-05	0.3451	0.345143	5.39053e-05
Thermobaculum terrenum ATCC BAA-798	GCF_000025005.1	BAA-798	Complete	2	2	1	2026947	2024500	-0.000524612	3101581	3099004	-0.000360991	0.5351	0.534981	-9.69224e-05
Thiobacillus denitrificans ATCC 25259	GCF_000012745.1	25259	Complete	1	1	1	2909809	2908415	-0.000208107	2909809	2908415	-0.000208107	0.6607	0.660683	-1.12529e-05
Treponema denticola ATCC 35405	GCF_000008185.1	35405	Complete	1	1	1	2843201	2842721	-7.33254e-05	2843201	2842721	-7.33254e-05	0.3787	0.378744	5.06491e-05
Trichormus variabilis ATCC 29413	GCF_000204075.1	29413	Complete	5	5	1	6365727	6374466	0.000595799	7105752	7092714	-0.000797598	0.4141	0.41399	-0.000115478
Tsukamurella paurometabola (high GC Gram+)	gcf_900460355.1	8368	Contig	2	2	1	4379954	4379894	-5.94934e-06	4479700	4479760	5.81679e-06	0.683989	0.684	6.77502e-06
Veillonella atypica (firmicutes)	gcf_900460235.1	17744	Contig	8	1	0.125	2031929	2031935	1.28241e-06	2031935	2107942	0.0159488	0.390203	0.3905	0.000329959
Veillonella atypica KON	GCF_002959915.1	17744	Contig	11	1	0.0909091	300566	2031935	0.82997	2037410	2031935	-0.00116862	0.3902	0.390203	3.81425e-06
Veillonella parvula (firmicutes)	gcf_900186885.1	10790	Complete	1	1	1	2132142	2132186	8.96224e-06	2132186	2132142	-8.96224e-06	0.386312	0.3863	-1.34706e-05
Veillonella parvula ATCC 17745	GCF_000177435.1	17745	Contig	19	1	0.0526316	416853	2181558	0.718784	2163473	2181558	0.00361528	0.3857	0.386594	0.00100535
Vibrio alginolyticus (g-proteobacteria)	GCF_900460285.1	17749	Contig	19	2	0.105263	393735	3344256	0.929095	5151658	5158848	0.000605708	0.447	0.446886	-0.000110764
Vibrio alginolyticus NBRC 15630 = ATCC 17749	GCF_000354175.2	17749	Complete	2	2	1	3334467	3344256	0.00127309	5146637	5158848	0.00102919	0.4468	0.446886	8.35946e-05
Vibrio alginolyticus NBRC 15630 = ATCC 17749	GCF_000467145.1	17749	Contig	76	2	0.0263158	221121	3344256	1.17967	5049668	5158848	0.00928991	0.4459	0.446886	0.000959287
Vibrio campbellii ATCC BAA-1116	GCF_000017705.1	BAA-1116	Complete	3	3	1	3765351	3776209	0.00125056	6058377	6067462	0.00065077	0.4542	0.454278	7.46536e-05
Vibrio campbellii ATCC BAA-1116	GCF_000464435.1	BAA-1116	Complete	3	3	1	3746887	3776209	0.00338543	6031829	6067462	0.00255804	0.4542	0.454278	7.46536e-05
Vibrio natriegens NBRC 15636 = ATCC 14048 = DSM 759	GCF_000417905.1	14048	Contig	45	2	0.0444444	192071	3252656	1.22878	5130031	5179791	0.00419225	0.4503	0.450925	0.000602319
Vibrio natriegens NBRC 15636 = ATCC 14048 = DSM 759	GCF_000438785.2	14048	Scaffold	172	2	0.0116279	62844	3252656	1.71397	5113814	5179791	0.00556731	0.4502	0.450925	0.000698775
Vibrio natriegens NBRC 15636 = ATCC 14048 = DSM 759	GCF_001456255.1	14048	Complete	2	2	1	3248023	3252656	0.000619039	5175153	5179791	0.000389043	0.4509	0.450925	2.40305e-05
Vibrio natriegens NBRC 15636 = ATCC 14048 = DSM 759	GCF_001591085.1	14048	Contig	27	2	0.0740741	753868	3252656	0.634943	5100708	5179791	0.00668177	0.45	0.450925	0.000891752
Vibrio natriegens NBRC 15636 = ATCC 14048 = DSM 759	GCF_001680025.1	14048	Complete	2	2	1	3241530	3252656	0.00148809	5168686	5179791	0.000932087	0.4508	0.450925	0.000120358
Vibrio parahaemolyticus	GCF_001011015.1	17802	Scaffold	51	2	0.0392157	366570	3281325	0.951892	5067729	5146979	0.00673901	0.4525	0.453251	0.000719931
Vibrio parahaemolyticus	GCF_001998785.1	17802	Contig	64	2	0.03125	309969	3281325	1.02473	5071046	5146979	0.00645485	0.4525	0.453251	0.000719931
Vibrio parahaemolyticus (g-proteobacteria)	GCF_900460535.1	17802	Contig	5	2	0.4	3297116	3281325	-0.00208498	5168732	5146979	-0.00183162	0.4534	0.453251	-0.000143002
Vibrio vulnificus (g-proteobacteria)	GCF_900460565.1	27562	Contig	2	2	1	3251517	3309387	0.00766153	4988619	5034837	0.00400508	0.4672	0.467373	0.000160809
Vibrio vulnificus (g-proteobacteria)	GCF_900460515.1	29307	Contig	3	2	0.666667	3244668	3250791	0.000818783	5041424	5011860	-0.00255429	0.4693	0.469157	-0.00013276
Vibrio vulnificus NBRC 15645 = ATCC 27562	GCF_000299635.1	27562	Contig	194	2	0.0103093	119940	3309387	1.44078	4327239	5034837	0.0657745	0.4669	0.467373	0.000439769
Vibrio vulnificus NBRC 15645 = ATCC 27562	GCF_001591065.1	27562	Contig	106	2	0.0188679	117751	3309387	1.44878	4828990	5034837	0.0181291	0.4665	0.467373	0.000811995
Vibrio vulnificus NBRC 15645 = ATCC 27562	GCF_002224265.1	27562	Complete	2	2	1	3266118	3309387	0.00571569	5007160	5034837	0.00239395	0.4674	0.467373	-2.50651e-05
Wolinella succinogenes (e-proteobacteria)	gcf_900637325.1	29543	Complete	1	1	1	2150449	2107705	-0.00871932	2107705	2150449	0.00871932	0.485404	0.4839	-0.00134754
Xanthomonas campestris pv. campestris str. ATCC 33913	GCF_000007145.1	33913	Complete	1	1	1	5076188	5075445	-6.35722e-05	5076188	5075445	-6.35722e-05	0.6507	0.650707	4.72602e-06
Xenorhabdus nematophila ATCC 19061	GCF_000252955.1	19061	Complete	2	2	1	4432590	4433100	4.99657e-05	4587917	4587650	-2.52751e-05	0.4421	0.442143	4.19529e-05
Yersinia enterocolitica	GCF_000755055.1	9610	Scaffold	1	1	1	4538553	4555542	0.00162264	4538553	4555542	0.00162264	0.4729	0.472957	5.26503e-05
Yersinia enterocolitica (enterobacteria)	GCF_900706915.1	27729	Contig	4	2	0.5	4564653	4551227	-0.00127927	4618070	4618072	1.88085e-07	0.4723	0.4723	1.18354e-07
Yersinia enterocolitica subsp. enterocolitica (enterobacteria)	gcf_901472495.1	9610	Complete	1	1	1	4558409	4555542	-0.000273234	4555542	4558409	0.000273234	0.472957	0.4727	-0.000236362
Yersinia pseudotuberculosis	GCF_000750315.1	6904	Complete	1	2	2	4806594	4805775	-7.40061e-05	4806594	4808535	0.000175342	0.476	0.476047	4.27549e-05
Yersinia pseudotuberculosis	GCF_000754965.1	4284	Scaffold	4	2	0.5	3839015	4762059	0.093575	4771836	4785270	0.00122094	0.4759	0.476069	0.000154445
Yersinia pseudotuberculosis (enterobacteria)	GCF_900460685.1	13979	Contig	2	2	1	4980292	4980404	9.76658e-06	5029729	5029389	-2.93585e-05	0.4732	0.473185	-1.34812e-05
Yersinia ruckeri (enterobacteria)	gcf_900460715.1	29473	Contig	4	6	1.5	3698808	3604639	-0.0112	3812693	3840207	0.0031228	0.475023	0.475	-2.14455e-05
Yersinia ruckeri ATCC 29473	GCF_000173755.1	29473	Contig	174	6	0.0344828	79318	3604639	1.65749	3739990	3812693	0.0083614	0.4742	0.475023	0.000753505
Yersinia ruckeri ATCC 29473	GCF_000754815.1	29473	Scaffold	2	6	3	3672847	3604639	-0.00814106	3772809	3812693	0.00456702	0.4744	0.475023	0.000570375
Yokenella regensburgei ATCC 43003	GCF_000239335.1	43003	Scaffold	16	1	0.0625	2596006	4718336	0.259483	4681222	4718336	0.00342963	0.5482	0.548043	-0.000124567
Zymomonas mobilis subsp. mobilis ZM4 = ATCC 31821	GCF_000007105.1	31821	Complete	1	5	5	2056363	2058466	0.000443917	2056363	2204631	0.0302361	0.4633	0.461326	-0.0018542
Zymomonas mobilis subsp. mobilis ZM4 = ATCC 31821	GCF_003054575.1	31821	Complete	5	5	1	2058755	2058466	-6.09688e-05	2200312	2204631	0.000851643	0.4613	0.461326	2.46476e-05
Zymomonas mobilis subsp. mobilis ZM4 = ATCC 31821	GCF_004168305.2	31821	Complete	5	5	1	2056361	2058466	0.000444339	2197925	2204631	0.00132304	0.4613	0.461326	2.46476e-05
			366
