# Supplementary material for: Comparative Analysis and Data Provenance for 1,113 Bacterial Genome Assemblies
Source: mSphere. 2022 May 2;7(3):e00077-22. doi: 10.1128/msphere.00077-22 (PMC9241530; doi:10.1128/msphere.00077-22)
Supplement: TABLE S4 [file msphere.00077-22-s0008.xlsx]

## Sheet: Table S4
TaxID Name	ATCC Catalog Number	RefSeq Reference	RefTotalBases	QueryTotalBases	RefSequences	QuerySequences	RefAlignedBase%	QueryAlignedBase%	RefRelocations	QueryRelocations	RefTranslocations	QueryTranslocations	RefInversions	QueryInversions	RefTotal SV	ANI
Acidothermus cellulolyticus 11B	43068	GCF_000015025.1	2424855	2443540	8	1	99.96	99.09	1	0	0	6	0	0	1	99.9787
Acinetobacter baumannii	17978	GCF_011067065.1	4075779	3884786	4	3	83.61	87.92	34	28	0	9	12	12	46	97.6761
Acinetobacter baumannii	17978	GCF_001593425.2	4075779	4004792	4	1	98.27	100	1	4	0	4	4	0	5	99.9891
Acinetobacter baumannii	17978	GCF_014672775.1	4075779	4023111	4	2	98.6	100	1	4	0	4	4	0	5	99.9909
Acinetobacter baumannii	17978	GCF_001077675.1	4075779	4006698	4	2	98.33	100	2	4	0	0	0	0	2	99.9928
Acinetobacter baumannii	19606	GCF_009035845.1	3997508	3999136	3	3	100	99.99	4	4	0	0	0	0	4	99.9951
Acinetobacter baumannii	19606	GCF_009759685.1	3997508	3990388	3	2	99.84	99.99	1	2	0	0	0	0	1	99.9955
Acinetobacter baumannii	19606	GCF_014672755.1	3997508	3980852	3	1	99.57	99.99	0	1	0	0	0	0	0	99.9958
Acinetobacter baumannii (g-proteobacteria)	BAA-1790	GCF_008033255.2	4021789	4041213	4	3	99.94	100	3	2	0	0	0	0	3	99.9987
Acinetobacter baumannii ATCC 17978	17978	GCF_004797155.2	4075779	4016303	4	3	97.3	100	1	5	0	4	4	0	5	99.986
Acinetobacter baumannii ATCC 17978	17978	GCF_004794235.2	4075779	4019123	4	4	97.63	100	3	7	0	4	4	0	7	99.987
Acinetobacter baumannii ATCC 17978	17978	GCF_013372085.1	4075779	4030054	4	3	98.87	100	1	4	0	4	4	0	5	99.9873
Acinetobacter baumannii ATCC 17978	17978	GCF_004794275.2	4075779	3971718	4	1	97.46	100	1	5	0	4	4	0	5	99.9883
Acinetobacter baumannii ATCC 19606 = CIP 70.34 = JCM 6841 (g-proteobacteria)	19606	GCF_019331655.1	3997508	3944918	3	3	99.08	99.99	3	7	0	0	0	0	3	99.9914
Aeromonas hydrophila subsp. hydrophila ATCC 7966	7966	GCF_000014805.1	4743489	4744448	1	1	100	100	4	2	0	0	0	0	4	99.9971
Akkermansia muciniphila ATCC BAA-835	BAA-835	GCF_000020225.1	2663796	2664102	1	1	100	100	1	1	0	0	30	30	31	99.9713
Akkermansia muciniphila ATCC BAA-835 (verrucomicrobia)	BAA-835	GCF_017504145.1	2663796	2664051	1	1	100	100	1	1	0	0	32	32	33	99.9713
Bacillus amyloliquefaciens DSM 7 = ATCC 23350	23350	GCF_000196735.1	3974306	3980199	1	1	100	100	6	3	0	0	2	2	8	99.998
Bacillus cereus ATCC 10876	10876	GCF_000160895.1	6037016	5939023	3	1	99.69	99.57	118	67	0	78	114	93	232	99.8557
Bacillus cereus ATCC 10987	10987	GCF_000008005.1	5442819	5432652	7	2	99.96	99.99	3	2	0	5	0	0	3	99.9836
Bacillus cereus ATCC 14579	14579	GCF_000007825.1	5430163	5427083	2	2	99.99	100	1	3	0	0	0	0	1	99.9651
Bacillus cereus ATCC 14579	14579	GCF_006094295.1	5430163	5431377	2	2	100	100	0	0	0	0	0	0	0	99.9987
Bacillus cereus ATCC 4342	4342	GCF_000161015.1	5305031	5234797	3	1	99.86	99.78	29	40	0	12	58	43	87	99.934
Bacillus cereus ATCC 4342	4342	GCF_000832845.1	5305031	5306298	3	2	99.99	99.99	3	1	0	2	0	0	3	99.9983
Bacillus coagulans DSM 1 = ATCC 7050	7050	GCF_000832905.1	3320802	3366995	2	1	100	100	9	9	0	2	2	2	11	99.9668
Bacillus licheniformis	14580	GCF_006094335.1	4225009	4239205	1	1	100	100	2	0	0	0	0	0	2	99.9969
Bacillus licheniformis DSM 13 = ATCC 14580	14580	GCF_000008425.1	4225009	4222645	1	1	100	99.99	3	3	0	0	0	0	3	99.9983
Bacillus licheniformis DSM 13 = ATCC 14580	14580	GCF_000011645.1	4225009	4222597	1	1	100	99.99	3	3	0	0	0	0	3	99.9984
Bacillus megaterium NBRC 15308 = ATCC 14581	14581	GCF_006094495.1	5745428	5746548	7	7	100	100	8	7	0	0	0	0	8	99.9941
Bacillus megaterium NBRC 15308 = ATCC 14581	14581	GCF_000832985.1	5745428	5746640	7	7	100	100	8	7	0	0	0	0	8	99.9944
Bacillus mycoides	6462	GCF_000832605.1	5627528	5637053	5	4	99.99	99.82	8	9	0	3	0	0	8	99.9903
Bacillus pumilus (firmicutes)	7061	GCF_900186955.1	3859471	3855667	1	1	99.99	99.98	1	3	0	0	0	0	1	99.9934
Bacillus subtilis	11774	GCF_004101945.1	4107745	4110138	1	1	100	100	3	2	0	0	0	0	3	99.9956
Bacillus subtilis	13952	GCF_000772125.1	3953890	3876276	1	1	98.36	100	1	5	0	0	0	0	1	99.9955
Bacillus subtilis KCTC 1028 = ATCC 6051a	6051a	GCF_000971925.1	4208446	4215633	1	1	100	99.85	1	1	0	0	0	0	1	99.9967
Bacillus subtilis subsp. spizizenii ATCC 6633	6633	GCF_006094475.1	4041255	4045538	1	1	100	100	1	0	0	0	0	0	1	99.9972
Bacillus subtilis subsp. subtilis NCIB 3610 = ATCC 6051 = DSM 10	6051	GCF_000186085.1	4295427	4272049	2	31	99.37	99.96	2	3	29	0	0	0	31	99.9776
Bacillus subtilis subsp. subtilis NCIB 3610 = ATCC 6051 = DSM 10	6051	GCF_006088795.1	4295427	4295477	2	2	100	100	1	2	0	0	0	0	1	99.9955
Bacillus thuringiensis	10792	GCF_002119445.1	6457304	6316280	13	6	98	99.99	9	9	0	0	0	0	9	99.9924
Bacillus thuringiensis serovar berliner ATCC 10792	10792	GCF_000161615.1	6457304	6260142	13	1	99.66	99.55	135	135	0	58	53	21	188	99.8657
Bacteroides fragilis NCTC 9343 (CFB group bacteria)	25285	GCF_000025985.1	5231873	5241700	25	2	100	99.93	2	1	0	23	12	12	14	99.9853
Bacteroides vulgatus ATCC 8482	8482	GCF_000012825.1	5163177	5163189	1	1	100	100	1	3	0	0	20	18	21	99.9942
Bartonella bacilliformis KC583	35685	GCF_000015445.1	1417066	1445021	1	1	100	100	2	1	0	0	0	0	2	99.9962
Bifidobacterium adolescentis ATCC 15703	15703	GCF_000010425.1	2089630	2089645	2	1	100	100	1	1	0	2	0	0	1	99.9939
Bifidobacterium bifidum (high GC Gram+)	29521	GCF_900637095.1	2205295	2211032	1	1	100	99.76	2	1	0	0	4	4	6	99.9944
Bifidobacterium bifidum ATCC 29521 = JCM 1255 = DSM 20456	29521	GCF_001025135.1	2205295	2211039	1	1	100	99.76	1	0	0	0	4	4	5	99.9901
Bifidobacterium breve (high GC Gram+)	15700	GCF_900637145.1	2275660	2275664	1	1	100	100	4	4	0	0	0	0	4	99.9954
Bifidobacterium longum (high GC Gram+)	15707	GCF_900637335.1	2385164	2385160	2	1	100	100	5	5	0	2	0	0	5	99.9934
Bifidobacterium longum subsp. infantis (high GC Gram+)	15697	GCF_900637215.1	2832777	2832748	1	1	100	100	0	0	0	0	0	0	0	99.9993
Bifidobacterium longum subsp. infantis ATCC 15697 = JCM 1222 = DSM 20088	15697	GCF_000269965.1	2832777	2828958	1	1	99.99	100	0	1	0	0	0	0	0	99.999
Bifidobacterium longum subsp. infantis ATCC 15697 = JCM 1222 = DSM 20088	15697	GCF_000020425.1	2832777	2832748	1	1	100	100	1	1	0	0	0	0	1	99.999
Blautia producta ATCC 27340 = DSM 2950	27340	GCF_010669205.1	6244976	6197116	3	1	99.25	100	4	3	0	6	4	2	8	99.9966
Bordetella bronchiseptica (b-proteobacteria)	10580	GCF_000746565.1	5173552	5142886	4	1	99.7	99.81	27	28	0	5	54	52	81	99.9304
Brachyspira hyodysenteriae ATCC 27164	27164	GCF_001676785.2	3018022	3074045	6	2	100	98.09	3	2	0	4	0	0	3	99.9922
Brucella ovis ATCC 25840	25840	GCF_000016845.1	3275586	3275590	2	2	100	100	2	2	0	0	0	0	2	99.9988
Burkholderia cepacia ATCC 25416	25416	GCF_003546465.1	8569621	8567011	4	4	100	100	5	6	2	2	0	0	7	99.9932
Burkholderia cepacia ATCC 25416	25416	GCF_006094315.1	8569621	8574389	4	5	100	99.95	4	4	0	0	0	0	4	99.9965
Burkholderia cepacia ATCC 25416	25416	GCF_001411495.1	8569621	8605945	4	4	100	100	4	4	0	0	0	0	4	99.998
Burkholderia multivorans ATCC 17616	17616	GCF_000010545.1	7008277	7008810	4	4	100	99.99	4	4	0	0	0	0	4	99.9977
Burkholderia multivorans ATCC 17616	17616	GCF_000018505.1	7008277	7008622	4	4	100	100	4	4	0	0	0	0	4	99.9979
Burkholderia multivorans ATCC BAA-247	BAA-247	GCF_000959525.1	6322487	6322746	3	3	100	100	3	3	0	0	0	0	3	99.998
Burkholderia thailandensis E264	700388	GCF_000152285.1	6719607	6354340	4	2	94.39	99.21	9	9	0	3	2	2	11	99.9538
Burkholderia thailandensis E264	700388	GCF_000012365.1	6719607	6723972	4	2	100	99.95	4	3	0	3	4	4	8	99.9945
Campylobacter curvus	35224	GCF_013372125.1	1974918	1974918	1	1	100	100	0	0	0	0	0	0	0	99.9987
Campylobacter gracilis	33236	GCF_001190745.1	2281739	2281652	1	1	100	100	2	2	0	0	0	0	2	99.9985
Campylobacter jejuni (e-proteobacteria)	33560	GCF_001457695.1	1768424	1766442	1	1	99.95	100	0	1	0	0	0	0	0	99.9974
Campylobacter jejuni subsp. jejuni NCTC 11168 = ATCC 700819	700819	GCF_000009085.1	1637699	1641481	1	1	100	99.91	1	1	0	0	2	2	3	99.989
Campylobacter lari RM2100	BAA-1060	GCF_000019205.1	1571403	1571661	3	2	100	99.9	2	2	0	0	2	2	4	99.9846
Campylobacter rectus	33238	GCF_004803795.1	2565829	2571679	1	1	100	99.92	3	3	0	0	0	0	3	99.9851
Campylobacter showae	51146	GCF_004803815.1	2098343	2097887	1	1	100	100	0	1	0	0	0	0	0	99.9989
Cardiobacterium hominis (g-proteobacteria)	15826	GCF_900637305.1	2658707	2670755	1	1	100	100	1	1	0	0	0	0	1	99.9987
Cellulomonas fimi (high GC Gram+)	484	GCF_900637695.1	4278968	4194131	1	1	98.31	100	1	1	0	0	0	0	1	99.9936
Cellulomonas fimi ATCC 484	484	GCF_000212695.1	4278968	4266344	1	1	100	100	1	1	0	0	0	0	1	99.9956
Cellulomonas gilvus ATCC 13127	13182	GCF_900636985.1	5856480	5856480	1	1	100	100	1	1	0	0	0	0	1	99.998
Chromobacterium sp. ATCC 53434	53434	GCF_002848345.1	5141220	5138981	1	1	99.92	99.96	1	1	0	0	0	0	1	99.9982
Chromobacterium violaceum ATCC 12472	12472	GCF_000007705.1	4751481	4751080	1	1	100	100	5	3	0	0	0	0	5	99.9942
Citrobacter koseri ATCC BAA-895	BAA-895	GCF_000018045.1	4736404	4735357	3	3	100	100	7	7	0	0	2	2	9	99.9973
Clostridioides difficile ATCC 43255	43255	GCF_000155025.1	4312776	4198704	7	23	99.23	99.94	0	11	30	5	0	2	30	99.9783
Clostridioides difficile ATCC 9689 = DSM 1296	9689	GCF_001077535.1	4274287	4154879	3	2	97	100	2	2	0	0	4	4	6	99.9923
Clostridium acetobutylicum ATCC 824	824	GCF_000008765.1	4107101	4132880	7	2	99.99	99.98	3	3	0	4	0	0	3	99.9919
Clostridium beijerinckii ATCC 35702	35702	GCF_000767745.1	6007460	5999050	1	1	99.97	99.99	2	3	0	0	0	0	2	99.9969
Clostridium pasteurianum DSM 525 = ATCC 6013	6013	GCF_001856645.1	4357201	4352852	4	1	99.99	100	3	2	0	2	0	0	3	99.9924
Clostridium pasteurianum DSM 525 = ATCC 6013	6013	GCF_000807175.1	4357201	4351893	4	1	100	100	2	1	0	2	0	0	2	99.9946
Clostridium pasteurianum DSM 525 = ATCC 6013	6013	GCF_000807255.1	4357201	4352101	4	1	100	100	3	1	0	2	0	0	3	99.9946
Clostridium perfringens ATCC 13124	13124	GCF_000013285.1	3256676	3256683	1	1	100	100	1	1	0	0	0	0	1	99.9988
Corynebacterium glutamicum	13032	GCF_002847405.1	3310828	3316624	1	1	100	100	5	1	0	0	0	0	5	99.9878
Corynebacterium glutamicum (high GC Gram+)	13032	GCF_002847425.1	3310828	3345724	1	1	100	100	4	2	0	0	0	0	4	99.9912
Corynebacterium glutamicum (high GC Gram+)	21573	GCF_019551735.1	3148364	3177080	1	1	100	100	0	0	0	0	0	0	0	99.999
Corynebacterium glutamicum ATCC 13032	13032	GCF_000196335.1	3310828	3282708	1	1	99.29	100	3	2	0	0	0	0	3	99.9887
Corynebacterium glutamicum ATCC 13032	13032	GCF_000011325.1	3310828	3309401	1	1	100	100	0	1	0	0	0	0	0	99.9978
Corynebacterium glutamicum K051	13032	GCF_000382905.1	3310828	3309400	1	1	100	100	0	1	0	0	0	0	0	99.988
Cronobacter muytjensii ATCC 51329	51329	GCF_001277195.1	4364123	4364114	1	1	100	100	1	1	0	0	0	0	1	99.9993
Cronobacter sakazakii	29544	GCF_000982825.1	4661829	4663565	4	4	100	100	4	4	0	0	4	4	8	99.9968
Cronobacter sakazakii ATCC BAA-894	BAA-894	GCF_000017665.1	4511154	4530777	11	3	99.94	99.99	3	2	0	7	0	0	3	99.9959
Cutibacterium acnes	6919	GCF_008728435.1	2494842	2494216	1	1	99.99	100	0	0	0	0	0	0	0	99.9983
Cutibacterium acnes	6919	GCF_003030305.1	2494842	2495001	1	1	100	100	1	0	0	0	0	0	1	99.9994
Cutibacterium acnes subsp. defendens ATCC 11828	11828	GCF_000231215.1	2497484	2488626	1	1	99.89	100	0	1	0	0	2	1	2	99.9897
Cytophaga hutchinsonii ATCC 33406	33406	GCF_000014145.1	4433249	4433218	1	1	99.99	100	2	1	0	0	0	0	2	99.9988
Desulfovibrio desulfuricans ATCC 27774	27774	GCF_000022125.1	2874481	2873437	2	1	99.96	100	1	1	0	0	0	0	1	99.9997
Elizabethkingia meningoseptica (CFB group bacteria)	13253	GCF_900475375.1	3874793	3874791	1	1	100	100	0	0	0	0	0	0	0	99.9998
Enterobacter cloacae subsp. cloacae ATCC 13047	13047	GCF_000025565.1	5608020	5598796	4	3	99.99	99.99	2	5	0	0	4	4	6	99.9931
Enterocloster bolteae	BAA-613	GCF_002234575.2	6613966	6614036	3	2	100	100	3	2	0	2	2	2	5	99.9989
Enterococcus faecalis ATCC 29212	29212	GCF_000742975.1	3041813	3048131	3	3	100	99.9	3	3	0	0	0	0	3	99.9958
Enterococcus faecium ATCC 8459 = NRRL B-2354	8459	GCF_000336405.1	2851050	2849891	2	2	99.98	100	4	5	0	0	2	2	6	99.989
Escherichia coli	25922	GCF_012974805.1	5225354	5129124	9	2	98.83	99.99	3	2	0	2	2	2	5	99.9913
Escherichia coli	25922	GCF_017357505.1	5225354	5312633	9	4	99.9	99.97	2	2	0	1	0	0	2	99.9972
Escherichia coli	BAA-196	GCF_008033315.1	4973735	4948957	2	2	99.55	100	2	2	0	0	0	0	2	99.997
Escherichia coli	BAA-196	GCF_008033295.1	4973735	5017957	2	4	100	100	2	2	2	0	2	2	6	99.9975
Escherichia coli ATCC 25922	25922	GCF_000743255.1	5225354	5203440	9	3	99.9	99.99	4	3	0	2	4	4	8	99.9929
Escherichia coli ATCC 8739	8739	GCF_016864475.1	4747260	4920540	1	2	90.39	87.29	53	54	2	0	16	18	71	98.9457
Escherichia coli ATCC 8739	8739	GCF_000019385.1	4747260	4746218	1	1	99.98	100	1	1	0	0	0	0	1	99.9944
Escherichia coli ATCC 8739	8739	GCF_003591595.1	4747260	4746918	1	1	100	100	1	1	0	0	0	0	1	99.9955
Escherichia coli DSM 30083 = JCM 1649 = ATCC 11775	11775	GCF_003697165.2	5033005	5034834	9	2	100	99.98	1	0	0	7	0	0	1	99.992
Escherichia coli O157:H7	35150	GCF_013168075.1	5550512	5555348	10	3	100	100	3	3	0	0	0	0	3	99.9931
Escherichia coli O157:H7	43888	GCF_007922655.1	5495457	5503522	9	3	99.72	99.99	4	2	0	5	0	0	4	99.9886
Escherichia fergusonii ATCC 35469	35469	GCF_000026225.1	4632480	4643861	2	2	99.98	99.84	2	2	0	0	2	2	4	99.9944
Eubacterium limosum	8486	GCF_000807675.2	4383890	4422837	1	1	100	99.67	1	1	0	0	10	9	11	99.9944
Flavobacterium johnsoniae UW101	17061	GCF_000016645.1	6096847	6096872	1	1	100	100	1	1	0	0	2	2	3	99.9988
Francisella philomiragia subsp. philomiragia ATCC 25017	25017	GCF_000019285.1	1924559	2049711	2	2	92.6	89.35	55	18	0	0	6	6	61	97.7793
Fusobacterium nucleatum subsp. nucleatum ATCC 23726 (fusobacteria)	23726	GCF_003019785.1	2299627	2299539	1	1	100	100	1	1	0	0	0	0	1	99.9939
Gardnerella vaginalis (high GC Gram+)	14018	GCF_900637625.1	1667384	1667383	1	1	100	100	1	1	0	0	0	0	1	99.9956
Gardnerella vaginalis ATCC 14018 = JCM 11026	14018	GCF_001042655.1	1667384	1667406	1	1	100	100	0	0	0	0	0	0	0	99.997
Gardnerella vaginalis ATCC 14019	14019	GCF_000159155.2	1667342	1667350	1	1	100	100	1	1	0	0	0	0	1	99.9932
Gluconacetobacter diazotrophicus PA1 5	49037	GCF_000021325.1	3944166	3914947	13	2	99.85	99.45	2	2	0	4	6	5	8	99.9877
Haemophilus influenzae (g-proteobacteria)	33391	GCF_001457655.1	1890645	1890645	1	1	100	100	1	1	0	0	0	0	1	99.9985
Haemophilus influenzae (g-proteobacteria)	49766	GCF_900475995.1	1850809	1850791	1	1	100	100	1	1	0	0	0	0	1	99.9963
Helicobacter pylori	43504	GCF_004295525.1	1680903	1680829	1	1	100	100	0	0	0	0	0	0	0	99.9961
Helicobacter pylori NCTC 11637 = CCUG 17874 = ATCC 43504	43504	GCF_900478295.1	1680903	1680937	1	1	100	100	0	0	0	0	0	0	0	99.9978
Heliobacterium modesticaldum Ice1	51547	GCF_000019165.1	3073318	3075407	1	1	99.99	99.97	10	8	0	0	0	0	10	99.9793
Hungateiclostridium thermocellum ATCC 27405	27405	GCF_000015865.1	3847851	3843301	1	1	100	99.99	4	3	0	0	0	0	4	99.9954
Hyphomonas neptunium ATCC 15444	15444	GCF_000013025.1	3704666	3705021	1	1	100	100	1	0	0	0	1	2	2	99.9958
Jonesia denitrificans (high GC Gram+)	14870	GCF_900475835.1	2749565	2749647	1	1	100	100	1	1	0	0	0	0	1	99.9949
Kineococcus radiotolerans SRS30216 = ATCC BAA-149	BAA-149	GCF_000017305.1	4968109	4956672	12	3	99.96	99.91	1	6	0	0	0	0	1	99.982
Klebsiella pneumoniae	BAA-2146	GCF_000364385.3	5780684	5781501	5	5	100	100	6	5	0	0	0	0	6	99.9963
Klebsiella pneumoniae subsp. pneumoniae	43816	GCF_000742755.1	5360827	5374834	5	1	100	99.99	0	0	0	4	0	0	0	99.9989
Klebsiella pneumoniae subsp. pneumoniae ATCC 43816	43816	GCF_016071735.1	5360827	5362708	5	1	99.98	99.98	1	0	0	5	0	0	1	99.9967
Klebsiella pneumoniae subsp. pneumoniae MGH 78578	700721	GCF_000016305.1	5647235	5694894	9	6	99.99	99.77	7	5	1	3	0	0	8	99.9904
Klebsiella quasipneumoniae	700603	GCF_001596075.2	5513818	5513862	3	3	100	100	3	3	0	0	0	0	3	99.998
Klebsiella quasipneumoniae subsp. similipneumoniae	700603	GCF_003181175.1	5513818	5514898	3	3	100	100	4	3	0	0	0	0	4	99.9983
Kocuria rhizophila (high GC Gram+)	9341	GCF_900637835.1	2696980	2697831	1	1	100	99.97	1	1	0	0	0	0	1	99.9956
Lactiplantibacillus plantarum	8014	GCF_002749655.1	3163512	3309473	18	5	99.99	97.13	6	5	0	14	0	0	6	99.9788
Lactobacillus acidophilus	4617	GCF_900637995.1	5206553	5206553	1	1	100	99.98	1	1	0	0	2	2	3	99.9986
Lactobacillus brevis ATCC 367	367	GCF_000014465.1	2339342	2340228	10	3	100	99.99	5	3	0	6	2	2	7	99.9827
Lactobacillus casei DSM 20011 = JCM 1134 = ATCC 393	393	GCF_000829055.1	2969012	2952961	2	3	99.52	100	1	3	0	0	4	4	5	99.9915
Lactobacillus crispatus (firmicutes)	33820	GCF_018987235.1	2239080	2239089	1	1	100	100	0	0	0	0	2	2	2	99.9993
Lactobacillus delbrueckii subsp. bulgaricus ATCC 11842 = JCM 1002	11842	GCF_000056065.1	1863657	1864998	1	1	100	100	2	1	0	0	2	2	4	99.9917
Lactobacillus gasseri ATCC 33323 = JCM 1131	33323	GCF_000014425.1	1854273	1894360	1	1	100	100	5	5	0	0	0	0	5	99.9945
Lactobacillus paracasei ATCC 334	334	GCF_000014525.1	2946962	2924325	5	2	99.28	100	2	2	0	0	0	0	2	99.9955
Lactobacillus rhamnosus GG	53103	GCF_000026505.1	3003449	3010111	6	1	100	99.95	8	1	0	6	0	0	8	99.9804
Lactobacillus rhamnosus GG	53103	GCF_000011045.1	3003449	3005051	6	1	100	99.95	1	0	0	6	2	2	3	99.9948
Legionella pneumophila	33152	GCF_001752745.1	3407565	3447085	1	1	100	99.27	2	2	0	0	0	0	2	99.9951
Legionella pneumophila	33153	GCF_900186855.1	3426100	3426100	1	1	100	100	0	1	0	0	0	0	0	99.9996
Legionella pneumophila subsp. pneumophila ATCC 43290	43290	GCF_000239175.1	3369573	3359001	1	1	99.99	100	2	1	0	0	0	0	2	99.9977
Leuconostoc mesenteroides subsp. mesenteroides ATCC 8293	8293	GCF_000014445.1	2075437	2075763	2	2	100	100	2	2	0	0	0	0	2	99.9959
Levilactobacillus brevis (firmicutes)	14869	GCF_900475625.1	2493955	2494328	1	1	100	99.99	1	0	0	0	0	0	1	99.9992
Limosilactobacillus reuteri subsp. suis	53608	GCF_000236455.2	2095980	2091243	3	3	99.98	100	1	3	0	0	0	0	1	99.9903
Listeria monocytogenes (firmicutes)	13932	GCF_003031895.1	2950984	2950984	1	1	100	100	0	0	0	0	0	0	0	99.9999
Listeria monocytogenes (firmicutes)	15313	GCF_900187225.1	2839821	2864663	10	1	99.98	99.91	1	0	0	8	0	0	1	99.9896
Listeria welshimeri (firmicutes)	35897	GCF_900187315.1	2814131	2814137	1	1	100	100	0	0	0	0	0	0	0	99.9995
Melissococcus plutonius ATCC 35311	35311	GCF_000270185.1	2053110	2068732	2	2	100	99.93	1	1	0	0	2	2	3	99.9936
Mesoplasma florum L1	33453	GCF_000008305.1	793473	793224	1	1	100	100	0	0	0	0	0	0	0	99.9971
Moorella thermoacetica ATCC 39073	39073	GCF_000013105.1	2450167	2628784	3	1	99.92	93.04	1	1	0	3	0	0	1	99.9804
Morganella morganii subsp. morganii (enterobacteria)	25830	GCF_006094455.1	3814515	3889903	1	1	95.61	93.43	37	42	0	0	16	14	53	98.8424
Mycobacterium kansasii ATCC 12478	12478	GCF_000157895.3	6571251	6577228	3	2	100	100	4	3	0	2	0	0	4	99.9973
Mycobacterium tuberculosis H37Ra	25177	GCF_000016145.1	4287019	4419977	22	1	99.93	96.98	1	4	0	18	3	3	4	99.9745
Mycolicibacterium thermoresistibile (high GC Gram+)	19527	GCF_900187065.1	4958324	4950685	3	1	99.99	100	2	0	0	4	0	0	2	99.9963
Mycoplasma hominis ATCC 23114	23114	GCF_000085865.1	669676	665445	1	1	100	100	1	3	0	0	0	0	1	99.9943
Mycoplasmopsis synoviae (mycoplasmas)	25238	GCF_900476075.1	1907969	1907969	1	1	100	99.99	0	1	0	0	0	0	0	99.9995
Neisseria cinerea ATCC 14685	14685	GCF_900475315.1	1913754	1913754	2	1	90.31	94.17	21	24	0	0	6	6	27	97.0371
Neisseria gonorrhoeae (b-proteobacteria)	49226	GCF_016803895.1	2167534	2069529	2	1	98.75	99.99	10	61	0	0	8	8	18	99.8985
Neisseria lactamica ATCC 23970	23970	GCF_901482445.1	2191524	2191524	1	1	100	100	1	1	0	0	0	0	1	99.998
Neisseria subflava	49275	GCF_005221305.1	2195926	2195659	1	1	99.99	100	0	0	0	0	0	0	0	99.9985
Nitrosomonas europaea ATCC 19718	19718	GCF_000009145.1	2815924	2812094	1	1	100	100	2	3	0	0	0	0	2	99.9976
Paenarthrobacter aurescens TC1 (high GC Gram+)	BAA-1386	GCF_000014925.1	4891894	5226648	4	3	100	93.89	7	1	0	2	0	0	7	99.9907
Paenibacillus larvae subsp. larvae	9545	GCF_002003265.1	4288592	4289950	2	1	99.99	99.71	9	10	0	0	0	0	9	99.9672
Parabacteroides distasonis ATCC 8503	8503	GCF_900683725.1	4812038	5212259	1	1	86.22	79.74	32	29	0	0	28	28	60	98.3185
Parabacteroides distasonis ATCC 8503	8503	GCF_000012845.1	4812038	4811379	1	1	100	100	3	3	0	0	8	8	11	99.9873
Parvimonas micra (firmicutes)	33270	GCF_900637905.1	1677405	1677398	1	1	100	100	1	1	0	0	0	0	1	99.999
Pediococcus acidilactici	8042	GCF_004355265.1	2009598	2009598	1	1	100	100	1	1	0	0	0	0	1	99.9997
Pediococcus pentosaceus ATCC 25745	25745	GCF_000014505.1	1856689	1832387	2	1	98.69	100	0	0	0	0	0	0	0	99.9984
Porphyromonas gingivalis ATCC 33277	33277	GCF_000010505.1	2399479	2354886	1	1	100	100	2	1	0	0	2	2	4	99.9825
Porphyromonas gingivalis ATCC 33277	33277	GCF_002892575.1	2399479	2379874	1	1	99.96	100	0	1	0	0	0	0	0	99.9966
Prevotella intermedia ATCC 25611 = DSM 20706	25611	GCF_001953955.1	2607249	2674170	2	2	100	99.99	2	2	0	0	0	0	2	99.9983
Prevotella melaninogenica ATCC 25845	25845	GCF_000144405.1	3167999	3168282	2	2	100	100	2	2	0	0	0	0	2	99.9966
Priestia megaterium	14581	GCF_017086525.1	5745428	5747602	7	8	100	100	7	7	2	0	0	0	9	99.996
Pseudomonas aeruginosa	27853	GCF_001618925.1	6839777	6827737	1	1	99.94	100	9	8	0	0	0	0	9	99.9895
Pseudomonas aeruginosa	27853	GCF_001687285.1	6839777	6833187	1	1	99.88	100	0	1	0	0	0	0	0	99.9983
Pseudomonas aeruginosa (g-proteobacteria)	10145	GCF_001457615.1	6317054	6316979	1	1	100	100	0	0	0	0	0	0	0	99.9973
Pseudomonas aeruginosa (g-proteobacteria)	27853	GCF_900636755.1	6839777	6839985	1	1	100	100	0	0	0	0	0	0	0	99.9987
Pseudomonas aeruginosa (g-proteobacteria)	33353	GCF_900636735.1	6859241	6766292	11	1	99.81	100	3	2	0	8	0	0	3	99.9953
Pseudomonas chlororaphis	13985	GCF_900104715.1	7037524	7047615	1	1	100	100	2	1	0	0	0	0	2	99.9982
Pseudomonas fluorescens	13525	GCF_900475215.1	6510973	6510973	1	1	100	100	5	1	0	0	0	0	5	99.9944
Pseudomonas fluorescens	13525	GCF_900215245.1	6510973	6511547	1	1	100	100	5	1	0	0	0	0	5	99.9993
Ralstonia insidiosa	49129	GCF_001663855.1	6180656	6177004	4	4	100	100	4	5	0	0	0	0	4	99.9915
Renibacterium salmoninarum ATCC 33209	33209	GCF_000018885.1	3155318	3155250	1	1	100	100	1	1	0	0	0	0	1	99.9982
Rhodobacter sphaeroides ATCC 17029	17029	GCF_000015985.1	4488518	4489380	3	3	100	99.99	3	3	0	0	0	0	3	99.9959
Rhodospirillum centenum SW	51521	GCF_000016185.1	4362282	4355543	2	1	100	100	3	3	0	4	2	0	5	99.9924
Rhodospirillum rubrum ATCC 11170	11170	GCF_000013085.1	4340405	4406557	12	2	100	98.27	2	2	0	7	2	2	4	99.9834
Salmonella bongori NCTC 12419 (enterobacteria)	43975	GCF_000252995.1	4460330	4460105	1	1	100	100	1	1	0	0	0	0	1	99.9987
Salmonella enterica subsp. enterica serovar Abaetetuba str. ATCC 35640	35640	GCF_000487915.2	4547607	4547600	1	1	100	100	1	1	0	0	2	2	3	99.9974
Salmonella enterica subsp. enterica serovar Choleraesuis str. ATCC 10708	10708	GCF_000487295.3	4804585	4801679	2	2	99.94	100	1	1	0	0	0	0	1	99.9961
Salmonella enterica subsp. enterica serovar Dublin str. ATCC 39184	39184	GCF_001953035.1	4917178	4917142	2	2	100	100	1	1	0	0	0	0	1	99.9961
Salmonella enterica subsp. enterica serovar Montevideo	8387	GCF_003864055.1	4625104	4759051	1	1	92.84	90.4	34	23	0	0	4	4	38	98.3435
Salmonella enterica subsp. enterica serovar Paratyphi A str. ATCC 9150	9150	GCF_000011885.1	4577046	4585229	5	1	100	99.98	3	0	0	5	0	0	3	99.9961
Salmonella enterica subsp. enterica serovar Poona str. ATCC BAA-1673	BAA-1673	GCF_000493295.2	5075713	5091833	10	3	100	99.97	3	2	0	6	4	4	7	99.9953
Salmonella enterica subsp. enterica serovar Senftenberg (enterobacteria)	43845	GCF_001969425.1	5261957	5262033	2	2	100	100	1	1	0	0	0	0	1	99.9981
Salmonella enterica subsp. enterica serovar Thompson (enterobacteria)	BAA-1738	GCF_001953015.1	4712381	4710704	2	1	99.94	100	1	0	0	0	0	0	1	99.9969
Salmonella enterica subsp. enterica serovar Typhimurium	13311	GCF_000743055.1	4860935	4831756	3	2	99.4	100	2	2	0	0	0	0	2	99.9987
Salmonella enterica subsp. enterica serovar Typhimurium	14028	GCF_016864495.1	4963783	5005443	2	3	100	99.23	2	2	0	0	0	0	2	99.9949
Salmonella enterica subsp. enterica serovar Typhimurium	14028	GCF_003864015.1	4963783	4965568	2	2	99.84	100	1	1	0	0	2	2	3	99.9967
Salmonella enterica subsp. enterica serovar Typhimurium (enterobacteria)	13311	GCF_015565735.1	4860935	4638880	3	1	88.42	92.46	37	39	0	0	16	14	53	98.241
Salmonella enterica subsp. houtenae str. ATCC BAA-1581	BAA-1581	GCF_000251025.1	4810620	4812143	6	3	100	99.98	3	6	0	4	2	2	5	99.9895
Sebaldella termitidis ATCC 33386	33386	GCF_000024405.1	4451574	4486650	6	3	100	99.43	3	1	0	5	2	2	5	99.9947
Serratia marcescens	274	GCF_009936295.1	5149779	5148533	1	1	100	100	3	4	0	0	0	0	3	99.9998
Serratia marcescens subsp. marcescens ATCC 13880 (enterobacteria)	13880	GCF_017299435.1	5160502	5161789	2	2	100	100	1	1	0	0	0	0	1	99.9922
Serratia marcescens subsp. marcescens ATCC 13880 (enterobacteria)	13880	GCF_017298735.1	5160502	5161788	2	2	100	100	1	1	0	0	0	0	1	99.9952
Serratia marcescens subsp. marcescens ATCC 13880 (enterobacteria)	13880	GCF_017299175.1	5160502	5160494	2	2	100	100	1	1	0	0	0	0	1	99.9967
Serratia marcescens subsp. marcescens ATCC 13880 (enterobacteria)	13880	GCF_017654245.1	5160502	5140264	2	1	99.25	100	1	1	0	0	0	0	1	99.9968
Serratia marcescens subsp. marcescens ATCC 13880 (enterobacteria)	13880	GCF_017298695.1	5160502	5161745	2	2	100	100	1	1	0	0	0	0	1	99.9968
Serratia marcescens subsp. marcescens ATCC 13880 (enterobacteria)	13880	GCF_017298955.1	5160502	5161764	2	2	100	100	1	1	0	0	0	0	1	99.9968
Serratia marcescens subsp. marcescens ATCC 13880 (enterobacteria)	13880	GCF_017301275.1	5160502	5161769	2	2	100	100	1	1	0	0	0	0	1	99.9968
Serratia marcescens subsp. marcescens ATCC 13880 (enterobacteria)	13880	GCF_017301295.1	5160502	5161766	2	2	100	100	1	1	0	0	0	0	1	99.9968
Serratia marcescens subsp. marcescens ATCC 13880 (enterobacteria)	13880	GCF_017298915.1	5160502	5160448	2	2	100	100	1	1	0	0	0	0	1	99.9969
Serratia marcescens subsp. marcescens ATCC 13880 (enterobacteria)	13880	GCF_017298935.1	5160502	5160489	2	2	100	100	1	1	0	0	0	0	1	99.997
Serratia marcescens subsp. marcescens ATCC 13880 (enterobacteria)	13880	GCF_017299575.1	5160502	5160507	2	2	100	100	1	1	0	0	0	0	1	99.997
Serratia marcescens subsp. marcescens ATCC 13880 (enterobacteria)	13880	GCF_017298675.1	5119913	5160517	2	2	99.4	99.41	0	0	0	0	0	0	0	99.9972
Serratia marcescens subsp. marcescens ATCC 13880 (enterobacteria)	13880	GCF_017298995.1	5160502	5160509	2	2	99.41	99.41	0	0	0	0	0	0	0	99.9972
Serratia marcescens subsp. marcescens ATCC 13880 (enterobacteria)	13880	GCF_017298795.1	5160502	5160509	2	2	100	100	1	1	0	0	0	0	1	99.9972
Serratia marcescens subsp. marcescens ATCC 13880 (enterobacteria)	13880	GCF_017298895.1	5160502	5160509	2	2	100	100	1	1	0	0	0	0	1	99.9972
Serratia marcescens subsp. marcescens ATCC 13880 (enterobacteria)	13880	GCF_017298715.1	5160502	5160508	2	2	100	100	1	1	0	0	0	0	1	99.9973
Serratia marcescens subsp. marcescens ATCC 13880 (enterobacteria)	13880	GCF_017298775.1	5160502	5160508	2	2	100	100	1	1	0	0	0	0	1	99.9973
Serratia marcescens subsp. marcescens ATCC 13880 (enterobacteria)	13880	GCF_017298815.1	5160502	5160530	2	2	100	100	1	1	0	0	0	0	1	99.9973
Serratia marcescens subsp. marcescens ATCC 13880 (enterobacteria)	13880	GCF_017298875.1	5160502	5160510	2	2	100	100	1	1	0	0	0	0	1	99.9973
Serratia marcescens subsp. marcescens ATCC 13880 (enterobacteria)	13880	GCF_017298975.1	5160502	5160508	2	2	100	100	1	1	0	0	0	0	1	99.9973
Serratia marcescens subsp. marcescens ATCC 13880 (enterobacteria)	13880	GCF_017299015.1	5160502	5160510	2	2	100	100	1	1	0	0	0	0	1	99.9973
Serratia marcescens subsp. marcescens ATCC 13880 (enterobacteria)	13880	GCF_017299035.1	5160502	5160529	2	2	100	100	1	1	0	0	0	0	1	99.9973
Serratia marcescens subsp. marcescens ATCC 13880 (enterobacteria)	13880	GCF_017299275.1	5160502	5160509	2	2	100	100	1	1	0	0	0	0	1	99.9973
Serratia marcescens subsp. marcescens ATCC 13880 (enterobacteria)	13880	GCF_017299315.1	5160502	5160489	2	2	100	100	1	1	0	0	0	0	1	99.9973
Serratia marcescens subsp. marcescens ATCC 13880 (enterobacteria)	13880	GCF_017299535.1	5160502	5160486	2	2	100	100	1	1	0	0	0	0	1	99.9973
Serratia marcescens subsp. marcescens ATCC 13880 (enterobacteria)	13880	GCF_017301255.1	5160502	5160510	2	2	100	100	1	1	0	0	0	0	1	99.9973
Serratia marcescens subsp. marcescens ATCC 13880 (enterobacteria)	13880	GCF_017301315.1	5160502	5160498	2	2	100	100	1	1	0	0	0	0	1	99.9973
Serratia marcescens subsp. marcescens ATCC 13880 (enterobacteria)	13880	GCF_017298835.1	5160502	5160509	2	2	100	100	1	1	0	0	0	0	1	99.9987
Serratia marcescens subsp. marcescens ATCC 13880 (enterobacteria)	13880	GCF_017298855.1	5160502	5160529	2	2	99.41	99.41	0	0	0	0	0	0	0	99.999
Serratia marcescens subsp. marcescens ATCC 13880 (enterobacteria)	13880	GCF_017298755.1	5119913	5160508	2	2	100	100	1	1	0	0	0	0	1	99.9992
Shewanella pealeana ATCC 700345	700345	GCF_000018285.1	5172366	5174581	7	1	100	99.99	1	1	0	3	0	0	1	99.9953
Shewanella woodyi ATCC 51908	51908	GCF_000019525.1	5935379	5935403	1	1	100	100	1	1	0	0	0	0	1	99.9965
Staphylococcus aureus	6538	GCF_002025145.1	2800485	2800610	2	2	100	100	2	2	0	0	0	0	2	99.9943
Staphylococcus aureus	12600	GCF_006094915.1	2782564	2782561	2	2	100	100	0	0	0	0	0	0	0	99.9995
Staphylococcus aureus	25923	GCF_000756205.1	2806214	2806345	3	2	100	100	2	1	0	2	0	0	2	99.9974
Staphylococcus aureus (firmicutes)	10832	GCF_900635285.1	2834988	2835265	1	1	100	100	1	1	0	0	0	0	1	99.9939
Staphylococcus epidermidis	12228	GCF_009873455.1	2575951	2526403	7	2	98.19	100	2	2	0	0	0	0	2	99.9925
Staphylococcus epidermidis ATCC 12228	12228	GCF_000007645.1	2575951	2564615	7	7	99.09	99.38	5	6	0	0	0	0	5	99.9869
Staphylococcus haemolyticus	29970	GCF_006094395.1	2570870	2572027	4	3	100	99.99	3	1	0	0	0	0	3	99.9939
Staphylococcus hyicus	11249	GCF_000816085.1	2472135	2472129	1	1	100	100	0	0	0	0	0	0	0	99.9991
Staphylococcus hyicus (firmicutes)	11249	GCF_900474585.1	2472135	2472120	1	1	100	100	0	0	0	0	0	0	0	99.9991
Staphylococcus lugdunensis (firmicutes)	43809	GCF_900478255.1	2540324	2540333	1	1	100	100	1	1	0	0	0	0	1	99.9991
Staphylococcus saprophyticus subsp. saprophyticus ATCC 15305 = NCTC 7292	15305	GCF_006094355.1	2616312	2599371	4	4	99.38	100	2	3	0	0	0	0	2	99.9959
Staphylococcus saprophyticus subsp. saprophyticus ATCC 15305 = NCTC 7292	15305	GCF_000010125.1	2616312	2577899	4	3	98.81	100	3	3	0	0	0	0	3	99.9965
Staphylococcus warneri (firmicutes)	27836	GCF_900636385.1	2428231	2427576	1	1	99.97	100	0	0	0	0	0	0	0	99.9947
Stenotrophomonas maltophilia (g-proteobacteria)	13637	GCF_900186865.1	5004108	5004261	1	1	100	100	0	0	0	0	0	0	0	99.9982
Streptococcus anginosus (firmicutes)	33397	GCF_900636475.1	1955308	1953654	1	1	100	100	1	1	0	0	0	0	1	99.9978
Streptococcus gordonii (firmicutes)	10558	GCF_900475015.1	2187613	2187611	1	1	100	99.99	0	1	0	0	0	0	0	99.9981
Streptococcus intermedius (firmicutes)	27335	GCF_900475975.1	1932953	1932951	1	1	100	100	0	0	0	0	0	0	0	99.9999
Streptococcus mitis NCTC 12261 (firmicutes)	49456	GCF_000148585.2	1868859	1868883	1	1	100	100	1	1	0	0	0	0	1	99.9948
Streptococcus mutans (firmicutes)	25175	GCF_900475095.1	2019345	2019343	1	1	100	100	0	0	0	0	0	0	0	99.9998
Streptococcus pneumoniae	49619	GCF_003966485.1	2096425	2096423	1	1	100	100	3	3	0	0	0	0	3	99.9989
Streptococcus pneumoniae (firmicutes)	33400	GCF_001457635.1	2238348	2110968	2	1	86.98	92.18	42	55	0	0	12	12	54	98.6407
Streptococcus pneumoniae (firmicutes)	49619	GCF_900636585.1	2096425	2115408	1	1	100	100	1	1	0	0	4	4	5	99.9985
Streptococcus pneumoniae ATCC 700669	700669	GCF_000026665.1	2225168	2221315	1	1	100	100	2	2	0	0	0	0	2	99.9989
Streptococcus pneumoniae TIGR4	BAA-334	GCF_000006885.1	2152976	2160842	1	1	100	100	3	2	0	0	0	0	3	99.9901
Streptococcus pyogenes	19615	GCF_000743015.1	1844942	1844804	1	1	100	100	1	1	0	0	0	0	1	99.9966
Streptococcus pyogenes (firmicutes)	12344	GCF_002055535.1	1914839	1914862	1	1	100	100	0	0	0	0	0	0	0	99.9987
Streptococcus pyogenes (firmicutes)	19615	GCF_900474895.1	1844942	1845052	1	1	100	100	0	0	0	0	0	0	0	99.9996
Streptococcus pyogenes NZ131	BAA-1633	GCF_000018125.1	1817707	1815785	1	1	99.9	99.95	1	4	0	0	2	2	3	99.9171
Streptococcus salivarius (firmicutes)	7073	GCF_000785515.1	2206151	2188923	1	1	99.95	100	2	6	0	0	0	0	2	99.9876
Streptococcus salivarius (firmicutes)	7073	GCF_900636435.1	2206151	2206150	1	1	100	100	0	0	0	0	0	0	0	99.9988
Streptococcus sanguinis (firmicutes)	10556	GCF_900475505.1	2297406	2296927	1	1	100	100	0	1	0	0	0	0	0	99.9978
Streptococcus suis (firmicutes)	43765	GCF_900475585.1	1984380	1984375	1	1	100	100	0	0	0	0	0	0	0	99.9995
Streptococcus thermophilus	19258	GCF_010120595.1	2102268	2102268	1	1	100	100	1	1	0	0	0	0	1	99.9971
Streptococcus thermophilus (firmicutes)	19258	GCF_900474985.1	2102268	2102271	1	1	100	100	0	0	0	0	0	0	0	99.9943
Streptococcus uberis (firmicutes)	19436	GCF_900475595.1	1974138	1975601	1	1	100	99.97	1	0	0	0	0	0	1	99.9966
Synechococcus sp. PCC 7002	27264	GCF_000019485.1	3422979	3409935	6	7	100	99.99	7	8	2	0	2	2	11	99.9914
Tatlockia micdadei	33218	GCF_000953635.1	3310033	3310028	1	1	100	100	3	3	0	0	4	4	7	99.9996
Thermoanaerobacter pseudethanolicus ATCC 33223	33223	GCF_000019085.1	2362758	2362816	2	1	100	100	2	2	0	2	0	0	2	99.9875
Thermobaculum terrenum ATCC BAA-798	BAA-798	GCF_000025005.1	3099004	3101581	2	2	100	99.99	2	2	0	0	0	0	2	99.9919
Thiobacillus denitrificans ATCC 25259	25259	GCF_000012745.1	2908415	2909809	1	1	100	99.99	2	1	0	0	2	2	4	99.9885
Treponema denticola ATCC 35405	35405	GCF_000008185.1	2842721	2843201	1	1	100	99.98	1	1	0	0	0	0	1	99.984
Trichormus variabilis ATCC 29413	29413	GCF_000204075.1	7092714	7105752	5	5	99.63	99.99	11	4	2	0	0	0	13	99.9838
Veillonella parvula (firmicutes)	10790	GCF_900186885.1	2132186	2132142	1	1	99.99	100	1	1	0	0	0	0	1	99.9982
Vibrio alginolyticus NBRC 15630 = ATCC 17749	17749	GCF_000354175.2	5158848	5146637	2	2	100	100	3	6	0	0	2	2	5	99.9906
Vibrio campbellii ATCC BAA-1116	BAA-1116	GCF_000464435.1	6067462	6031829	3	3	99.94	99.98	15	25	0	0	0	0	15	99.9684
Vibrio campbellii ATCC BAA-1116	BAA-1116	GCF_000017705.1	6067462	6058377	3	3	100	99.98	11	14	0	0	0	0	11	99.9872
Vibrio natriegens NBRC 15636 = ATCC 14048 = DSM 759	14048	GCF_001680025.1	5179791	5168686	2	2	99.91	99.97	3	3	0	0	0	0	3	99.9972
Vibrio natriegens NBRC 15636 = ATCC 14048 = DSM 759	14048	GCF_001456255.1	5179791	5175153	2	2	100	100	5	4	0	0	0	0	5	99.9972
Vibrio vulnificus NBRC 15645 = ATCC 27562	27562	GCF_002224265.1	5034837	5007160	2	2	99.97	100	5	7	0	0	0	0	5	99.9904
Wolinella succinogenes (e-proteobacteria)	29543	GCF_900637325.1	2107705	2150449	1	1	99.99	98.87	2	1	0	0	0	0	2	99.9968
Xanthomonas campestris pv. campestris str. ATCC 33913	33913	GCF_000007145.1	5075445	5076188	1	1	99.99	100	3	3	0	0	2	2	5	99.9919
Xenorhabdus nematophila ATCC 19061	19061	GCF_000252955.1	4587650	4587917	2	2	100	99.98	2	4	0	0	2	2	4	99.986
Yersinia enterocolitica subsp. enterocolitica (enterobacteria)	9610	GCF_901472495.1	4555542	4558409	1	1	100	100	2	2	0	0	0	0	2	99.9902
Yersinia pseudotuberculosis	6904	GCF_000750315.1	4808535	4806594	2	1	100	100	14	16	0	2	4	4	18	99.9887
Zymomonas mobilis subsp. mobilis ZM4 = ATCC 31821	31821	GCF_004168305.2	2204631	2197925	5	5	99.9	99.99	5	6	0	0	0	0	5	99.9781
Zymomonas mobilis subsp. mobilis ZM4 = ATCC 31821	31821	GCF_003054575.1	2204631	2200312	5	5	100	99.99	5	6	0	0	0	0	5	99.9894
Zymomonas mobilis subsp. mobilis ZM4 = ATCC 31821	31821	GCF_000007105.1	2204631	2056363	5	1	93.36	99.99	1	1	0	0	0	0	1	99.9988
