# Supplementary material for: Comparative Analysis and Data Provenance for 1,113 Bacterial Genome Assemblies
Source: mSphere. 2022 May 2;7(3):e00077-22. doi: 10.1128/msphere.00077-22 (PMC9241530; doi:10.1128/msphere.00077-22)
Supplement: TABLE S5 [file msphere.00077-22-s0009.xlsx]

## Sheet: Table S5
TaxID Name	ATCC Catalog Number	RefSeq Reference	Assembly Level	RefSeq Category	Illumina Coverage	Sum of # of SNPs	Sum of # of Indels	Sum of # of unique variants	Total Synonymous Variants	Total Non-Synonymous Variants	Other Variants	Number of Duplicates
Parabacteroides distasonis ATCC 8503	8503	GCF_900683725.1	complete genome	n/a	172.6014X	46269	2699	48968	31855	9426	11227	3540
Pseudomonas fluorescens (g-proteobacteria)	13525	GCF_900475215.1	Complete Genome	n/a	144.9752X	33	300	333	2	15	316	0
Streptococcus salivarius (firmicutes)	7073	GCF_000785515.1	Complete Genome	n/a	1,217.4594X	40	146	186	9	31	147	1
Salmonella enterica subsp. enterica serovar Typhimurium (enterobacteria)	13311	GCF_015565735.1	Complete Genome	n/a	192.2399X	56925	2137	59062	14175	2944	43561	1618
Francisella philomiragia subsp. philomiragia ATCC 25017	25017	GCF_000019285.1	complete genome	n/a	298.0376X	31225	1254	32479	21343	7187	7205	3256
Klebsiella pneumoniae	BAA-2146	GCF_000364385.3	complete genome	n/a	189.2172X	23	7	30	2	7	32	11
Bacillus amyloliquefaciens DSM 7 = ATCC 23350	23350	GCF_000196735.1	complete genome	n/a	207.7163X	24	39	63	1	11	77	26
Bacillus subtilis subsp. subtilis NCIB 3610 = ATCC 6051 = DSM 10	6051	GCF_000186085.1	chromosome	n/a	272.6336X	53	477	530	14	78	449	11
Escherichia coli ATCC 25922	25922	GCF_000743255.1	complete genome	n/a	138.996X	37	28	65	13	6	64	18
Vibrio campbellii ATCC BAA-1116	BAA-1116	GCF_000464435.1	complete genome	n/a	183.1522X	198	336	534	29	41	501	37
Salmonella enterica subsp. enterica serovar Montevideo	8387	GCF_003864055.1	complete genome	n/a	192.8527X	53185	1778	54963	7371	1325	47136	869
Bacillus cereus ATCC 14579	14579	GCF_000007825.1	complete genome	n/a	165.6233X	1275	371	1646	208	639	952	153
Burkholderia thailandensis E264	700388	GCF_000152285.1	chromosome	n/a	116.6219X	262	483	745	7	38	729	29
Bifidobacterium adolescentis ATCC 15703	15703	GCF_000010425.1	complete genome	n/a	389.5285X	47	23	70	13	25	40	8
Escherichia coli ATCC 8739	8739	GCF_016864475.1	complete genome	n/a	169.1589X	33399	1133	34532	0	68	34473	9
Escherichia coli DSM 30083 = JCM 1649 = ATCC 11775	11775	GCF_003697165.2	complete genome	n/a	148.2716X	48	18	66	18	12	44	8
Heliobacterium modesticaldum Ice1	51547	GCF_000019165.1	complete genome	Representative Genome	296.0849X	34	38	72	5	21	54	8
Rhodospirillum centenum SW	51521	GCF_000016185.1	complete genome	n/a	929.667X	79	124	203	26	51	132	6
Staphylococcus aureus	12600	GCF_006094915.1	complete genome	n/a	488.1832X	5	0	5	0	1	8	4
Staphylococcus haemolyticus	29970	GCF_006094395.1	complete genome	n/a	406.6835X	34	4	38	13	15	14	4
Staphylococcus saprophyticus subsp. saprophyticus ATCC 15305 = NCTC 7292	15305	GCF_006094355.1	complete genome	n/a	481.2626X	28	15	43	6	16	27	6
Yersinia pseudotuberculosis	6904	GCF_000750315.1	complete genome	n/a	235.5719X	72	41	113	29	19	75	10
Bacillus subtilis KCTC 1028 = ATCC 6051a	6051a	GCF_000971925.1	complete genome	n/a	213.5741X	5	3	8	1	1	9	3
Enterobacter cloacae subsp. cloacae ATCC 13047	13047	GCF_000025565.1	complete genome	n/a	175.1711X	32	142	174	2	20	157	5
Escherichia coli O157:H7	43888	GCF_007922655.1	complete genome	n/a	168.2944X	20	189	209	7	4	201	6
Morganella morganii subsp. morganii	25830	GCF_006094455.1	complete genome	n/a	733.2057X	33537	1064	34601	21342	4269	11486	2496
Priestia megaterium	14581	GCF_017086525.1	complete genome	n/a	145.8398X	16	2	18	0	0	21	3
Staphylococcus epidermidis	12228	GCF_009873455.1	complete genome	n/a	227.903X	195	45	240	66	98	93	17
Acinetobacter baumannii	17978	GCF_011067065.1	complete genome	n/a	163.6729X	60064	2433	62497	26271	5226	33706	2706
Bacillus megaterium NBRC 15308 = ATCC 14581	14581	GCF_006094495.1	complete genome	n/a	145.8664X	8	5	13	1	0	30	18
Bacillus subtilis subsp. subtilis NCIB 3610 = ATCC 6051 = DSM 10	6051	GCF_006088795.1	complete genome	n/a	273.0007X	7	1	8	1	3	8	4
Burkholderia cepacia ATCC 25416	25416	GCF_006094315.1	complete genome	n/a	230.0485X	10	38	48	3	4	43	2
Burkholderia cepacia ATCC 25416	25416	GCF_003546465.1	complete genome	n/a	230.2399X	65	22	87	28	31	32	4
Clostridium acetobutylicum ATCC 824	824	GCF_000008765.1	complete genome	n/a	237.3864X	170	55	225	0	3	224	2
Paenibacillus larvae subsp. larvae	9545	GCF_002003265.1	complete genome	n/a	223.4066X	274	260	534	69	130	371	36
Pseudomonas aeruginosa	27853	GCF_001618925.1	complete genome	n/a	148.5823X	168	58	226	74	43	133	24
Streptococcus pyogenes	19615	GCF_000743015.1	complete genome	n/a	438.3846X	2	44	46	0	2	46	2
Vibrio alginolyticus NBRC 15630 = ATCC 17749	17749	GCF_000354175.2	complete genome	n/a	286.3322X	198	142	340	74	29	251	14
Acinetobacter baumannii	19606	GCF_009759685.1	complete genome	n/a	241.2188X	3	48	51	0	0	56	5
Acinetobacter baumannii ATCC 17978	17978	GCF_013372085.1	complete genome	n/a	187.7581X	14	7	21	1	9	15	4
Bacillus cereus ATCC 10876	10876	GCF_000160895.1	chromosome	n/a	168.0732X	33	63	96	0	9	88	1
Bacillus cereus ATCC 10987	10987	GCF_000008005.1	complete genome	n/a	131.1688X	19	94	113	1	11	119	18
Bacillus cereus ATCC 14579	14579	GCF_006094295.1	complete genome	n/a	165.5188X	3	9	12	1	2	10	1
Bacillus licheniformis DSM 13 = ATCC 14580	14580	GCF_000011645.1	complete genome	Representative Genome	243.9743X	11	4	15	0	9	9	3
Bacillus mycoides	6462	GCF_000832605.1	complete genome	n/a	164.5668X	13	14	27	3	1	26	3
Bacillus subtilis subsp. spizizenii ATCC 6633 = JCM 2499	6633	GCF_006094475.1	complete genome	Representative Genome	215.6764X	8	1	9	2	5	3	1
Campylobacter gracilis	33236	GCF_001190745.1	complete genome	Representative Genome	476.0313X	0	4	4	0	0	5	1
Clostridioides difficile ATCC 43255	43255	GCF_000155025.1	chromosome	n/a	318.9641X	72	178	250	9	9	242	10
Escherichia coli ATCC 8739	8739	GCF_000019385.1	complete genome	n/a	194.2549X	24	0	24	5	11	12	4
Escherichia fergusonii ATCC 35469	35469	GCF_000026225.1	complete genome	n/a	187.6424X	46	4	50	24	17	13	4
Fusobacterium nucleatum subsp. nucleatum ATCC 23726	23726	GCF_003019785.1	complete genome	n/a	1,571.0531X	4	4	8	0	2	8	2
Helicobacter pylori	43504	GCF_004295525.1	complete genome	n/a	512.9179X	2	69	71	0	2	70	1
Leuconostoc mesenteroides subsp. mesenteroides ATCC 8293	8293	GCF_000014445.1	complete genome	n/a	631.558X	10	9	19	2	5	13	1
Melissococcus plutonius ATCC 35311	35311	GCF_000270185.1	chromosome	n/a	488.3157X	15	123	138	0	8	140	10
Neisseria cinerea (b-proteobacteria)	14685	GCF_900475315.1	Complete Genome	Representative Genome	782.5576X	44346	1758	46104	0	110	46013	19
Salmonella enterica subsp. houtenae str. ATCC BAA-1581	BAA-1581	GCF_000251025.1	chromosome	n/a	146.762X	3	17	20	0	2	19	1
Staphylococcus saprophyticus subsp. saprophyticus ATCC 15305 = NCTC 7292	15305	GCF_000010125.1	complete genome	n/a	457.6031X	67	16	83	22	18	50	7
Streptococcus pneumoniae (firmicutes)	33400	GCF_001457635.1	Complete Genome	n/a	360.8237X	19440	1234	20674	0	97	20587	10
Streptococcus pneumoniae TIGR4	BAA-334	GCF_000006885.1	complete genome	n/a	579.5404X	35	22	57	3	23	39	8
Streptococcus pyogenes NZ131	BAA-1633	GCF_000018125.1	complete genome	n/a	428.681X	930	216	1146	0	18	1129	1
Streptococcus thermophilus (firmicutes)	19258	GCF_900474985.1	Complete Genome	n/a	509.6972X	44	2	46	5	31	17	7
Thermoanaerobacter pseudethanolicus ATCC 33223	33223	GCF_000019085.1	complete genome	n/a	312.5022X	16	12	28	1	12	18	3
Vibrio campbellii ATCC BAA-1116	BAA-1116	GCF_000017705.1	complete genome	n/a	182.4642X	26	47	73	2	9	67	5
Xanthomonas campestris pv. campestris str. ATCC 33913	33913	GCF_000007145.1	complete genome	n/a	128.4219X	101	70	171	13	29	129	0
Yersinia enterocolitica subsp. enterocolitica (enterobacteria)	9610	GCF_901472495.1	Complete Genome	n/a	217.5069X	193	58	251	45	123	102	19
Zymomonas mobilis subsp. mobilis ZM4 = ATCC 31821	31821	GCF_000007105.1	complete genome	Representative Genome	265.4674X	32	14	46	1	1	57	13
Acidothermus cellulolyticus 11B	43068	GCF_000015025.1	complete genome	Representative Genome	402.1751X	149	29	178	32	92	68	14
Acinetobacter baumannii	19606	GCF_014672755.1	complete genome	n/a	237.9449X	2	11	13	0	1	12	0
Acinetobacter baumannii	BAA-1790	GCF_008033255.2	complete genome	n/a	966.3181X	1	43	44	0	1	43	0
Acinetobacter baumannii	19606	GCF_009035845.1	complete genome	n/a	242.903X	18	2	20	12	3	7	2
Acinetobacter baumannii	17978	GCF_001593425.2	complete genome	n/a	179.1265X	14	5	19	3	7	12	3
Acinetobacter baumannii	17978	GCF_001077675.1	complete genome	n/a	179.149X	15	6	21	1	8	16	4
Acinetobacter baumannii	17978	GCF_014672775.1	complete genome	n/a	185.3552X	15	87	102	3	8	94	3
Acinetobacter baumannii ATCC 17978	17978	GCF_004794275.2	chromosome	n/a	179.1003X	23	19	42	1	13	30	2
Acinetobacter baumannii ATCC 17978	17978	GCF_004794235.2	chromosome	n/a	186.1819X	26	19	45	2	13	33	3
Acinetobacter baumannii ATCC 17978	17978	GCF_004797155.2	complete genome	n/a	183.4952X	28	62	90	2	13	78	3
Acinetobacter baumannii ATCC 19606 = CIP 70.34 = JCM 6841 (g-proteobacteria)	19606	GCF_019331655.1	Complete Genome	n/a	244.1648X	66	8	74	48	13	24	11
Aeromonas hydrophila subsp. hydrophila ATCC 7966	7966	GCF_000014805.1	complete genome	n/a	195.0645X	1	1	2	0	1	1	0
Akkermansia muciniphila ATCC BAA-835	BAA-835	GCF_000020225.1	complete genome	n/a	380.2596X	0	1	1	0	1	0	0
Akkermansia muciniphila ATCC BAA-835	BAA-835	GCF_017504145.1	complete genome	n/a	380.2684X	3	4	7	0	1	6	0
Bacillus cereus ATCC 4342	4342	GCF_000161015.1	chromosome	n/a	155.2014X	11	55	66	0	2	66	2
Bacillus cereus ATCC 4342	4342	GCF_000832845.1	complete genome	n/a	153.2779X	1	25	26	0	3	23	0
Bacillus coagulans DSM 1 = ATCC 7050	7050	GCF_000832905.1	complete genome	Representative Genome	354.8234X	13	16	29	2	8	22	3
Bacillus licheniformis	14580	GCF_006094335.1	complete genome	n/a	243.0286X	0	2	2	0	1	1	0
Bacillus licheniformis DSM 13 = ATCC 14580	14580	GCF_000008425.1	complete genome	n/a	243.9716X	14	5	19	3	8	12	4
Bacillus megaterium NBRC 15308 = ATCC 14581	14581	GCF_000832985.1	complete genome	n/a	145.8651X	0	7	7	0	0	7	0
Bacillus pumilus (firmicutes)	7061	GCF_900186955.1	Complete Genome	n/a	281.9889X	54	28	82	20	28	42	8
Bacillus subtilis	11774	GCF_004101945.1	complete genome	n/a	218.8076X	4	3	7	0	3	4	0
Bacillus subtilis	13952	GCF_000772125.1	complete genome	n/a	535.5716X	25	6	31	10	11	17	7
Bacillus thuringiensis	10792	GCF_002119445.1	complete genome	n/a	150.0082X	8	8	16	1	4	14	3
Bacillus thuringiensis serovar berliner ATCC 10792	10792	GCF_000161615.1	chromosome	n/a	159.4644X	31	107	138	12	21	106	1
Bacteroides fragilis NCTC 9343 (CFB group bacteria)	25285	GCF_000025985.1	Chromosome	n/a	417.0807X	1	3	4	0	1	3	0
Bacteroides vulgatus ATCC 8482	8482	GCF_000012825.1	complete genome	n/a	182.3374X	8	1	9	0	2	8	1
Bartonella bacilliformis KC583	35685	GCF_000015445.1	complete genome	Representative Genome	556.1444X	1	0	1	0	1	1	1
Bifidobacterium bifidum (high GC Gram+)	29521	GCF_900637095.1	Complete Genome	n/a	296.8499X	19	16	35	4	9	25	3
Bifidobacterium bifidum ATCC 29521 = JCM 1255 = DSM 20456	29521	GCF_001025135.1	complete genome	n/a	296.8495X	17	11	28	4	9	18	3
Bifidobacterium breve (high GC Gram+)	15700	GCF_900637145.1	Complete Genome	n/a	124.2271X	15	26	41	1	9	31	0
Bifidobacterium longum (high GC Gram+)	15707	GCF_900637335.1	Complete Genome	n/a	362.2087X	10	10	20	0	10	10	0
Bifidobacterium longum subsp. infantis (high GC Gram+)	15697	GCF_900637215.1	Complete Genome	n/a	107.5431X	7	9	16	1	7	8	0
Bifidobacterium longum subsp. infantis ATCC 15697 = JCM 1222 = DSM 20088	15697	GCF_000269965.1	complete genome	n/a	107.652X	6	5	11	1	3	7	0
Bifidobacterium longum subsp. infantis ATCC 15697 = JCM 1222 = DSM 20088	15697	GCF_000020425.1	complete genome	n/a	107.5428X	12	7	19	3	8	8	0
Blautia producta ATCC 27340 = DSM 2950	27340	GCF_010669205.1	complete genome	n/a	138.2863X	9	10	19	2	4	14	1
Bordetella bronchiseptica	10580	GCF_000746565.1	chromosome	n/a	436.6473X	39	22	61	9	16	46	10
Bordetella bronchiseptica (b-proteobacteria)	4617	GCF_900637995.1	Complete Genome	n/a	122.462X	0	13	13	0	0	13	0
Brachyspira hyodysenteriae ATCC 27164	27164	GCF_001676785.2	complete genome	n/a	205.9123X	6	28	34	0	3	32	1
Brucella ovis ATCC 25840	25840	GCF_000016845.1	complete genome	Representative Genome	566.7028X	1	2	3	0	0	3	0
Burkholderia cepacia ATCC 25416	25416	GCF_001411495.1	complete genome	n/a	229.2082X	12	6	18	3	11	6	2
Burkholderia multivorans ATCC 17616	17616	GCF_000010545.1	complete genome	n/a	188.8418X	1	3	4	1	0	3	0
Burkholderia multivorans ATCC 17616	17616	GCF_000018505.1	complete genome	n/a	188.848X	1	0	1	0	1	0	0
Burkholderia multivorans ATCC BAA-247	BAA-247	GCF_000959525.1	complete genome	Representative Genome	128.6451X	10	0	10	3	5	2	0
Burkholderia thailandensis E264	700388	GCF_000012365.1	complete genome	Representative Genome	117.0492X	16	8	24	3	1	24	4
Campylobacter curvus	35224	GCF_013372125.1	complete genome	Representative Genome	1,374.1494X	17	4	21	2	12	9	2
Campylobacter jejuni (e-proteobacteria)	33560	GCF_001457695.1	Complete Genome	n/a	1,259.4158X	15	27	42	7	10	25	0
Campylobacter jejuni subsp. jejuni NCTC 11168 = ATCC 700819	700819	GCF_000009085.1	complete genome	Reference Genome	841.796X	8	14	22	0	9	13	0
Campylobacter lari RM2100	BAA-1060	GCF_000019205.1	complete genome	Representative Genome	911.3668X	0	6	6	0	1	5	0
Campylobacter rectus	33238	GCF_004803795.1	complete genome	Representative Genome	316.4532X	7	6	13	3	3	8	1
Campylobacter showae	51146	GCF_004803815.1	complete genome	Representative Genome	427.4926X	3	4	7	0	3	6	2
Cardiobacterium hominis (g-proteobacteria)	15826	GCF_900637305.1	Complete Genome	Representative Genome	849.1718X	4	3	7	0	3	4	0
Cellulomonas fimi (high GC Gram+)	484	GCF_900637695.1	Complete Genome	n/a	659.1696X	4	75	79	0	2	78	1
Cellulomonas fimi ATCC 484	484	GCF_000212695.1	complete genome	Representative Genome	659.5459X	3	4	7	1	2	4	0
Chromobacterium sp. ATCC 53434	53434	GCF_002848345.1	complete genome	n/a	581.1308X	6	48	54	1	8	48	3
Chromobacterium violaceum ATCC 12472	12472	GCF_000007705.1	complete genome	Representative Genome	220.1147X	24	31	55	4	14	39	2
Citrobacter koseri ATCC BAA-895	BAA-895	GCF_000018045.1	complete genome	Representative Genome	125.6675X	2	11	13	1	1	12	1
Clostridioides difficile ATCC 9689 = DSM 1296	9689	GCF_001077535.1	complete genome	n/a	331.4702X	76	20	96	42	18	36	0
Clostridium beijerinckii ATCC 35702	35702	GCF_000767745.1	complete genome	n/a	195.9423X	3	2	5	0	1	4	0
Clostridium pasteurianum DSM 525 = ATCC 6013	6013	GCF_000807175.1	complete genome	n/a	264.4706X	1	1	2	0	1	1	0
Clostridium pasteurianum DSM 525 = ATCC 6013	6013	GCF_001856645.1	complete genome	n/a	264.3974X	4	8	12	0	1	11	0
Clostridium pasteurianum DSM 525 = ATCC 6013	6013	GCF_000807255.1	complete genome	n/a	264.4582X	3	2	5	0	2	3	0
Clostridium perfringens ATCC 13124	13124	GCF_000013285.1	complete genome	Representative Genome	241.6536X	1	13	14	0	1	13	0
Corynebacterium glutamicum	13032	GCF_002847425.1	complete genome	n/a	215.0972X	9	23	32	1	5	25	2
Corynebacterium glutamicum	13032	GCF_002847405.1	complete genome	n/a	216.9853X	17	30	47	1	5	43	2
Corynebacterium glutamicum (high GC Gram+)	21573	GCF_019551735.1	Complete Genome	n/a	551.4754X	1	2	3	0	0	3	0
Corynebacterium glutamicum ATCC 13032	13032	GCF_000011325.1	complete genome	n/a	217.4587X	18	2	20	7	7	8	2
Corynebacterium glutamicum ATCC 13032	13032	GCF_000196335.1	complete genome	n/a	217.9472X	91	62	153	28	47	85	7
Corynebacterium glutamicum K051	13032	GCF_000382905.1	complete genome	n/a	217.4585X	272	1	273	63	171	64	25
Cronobacter muytjensii ATCC 51329	51329	GCF_001277195.1	complete genome	Representative Genome	234.6376X	5	0	5	0	4	2	1
Cronobacter sakazakii	29544	GCF_000982825.1	complete genome	n/a	250.2131X	1	0	1	0	0	1	0
Cronobacter sakazakii ATCC BAA-894	BAA-894	GCF_000017665.1	complete genome	n/a	234.3601X	5	14	19	0	4	15	0
Cutibacterium acnes	6919	GCF_008728435.1	complete genome	n/a	324.986X	3	3	6	2	0	5	1
Cutibacterium acnes	6919	GCF_003030305.1	complete genome	n/a	324.9072X	5	2	7	0	3	5	1
Cutibacterium acnes subsp. defendens ATCC 11828	11828	GCF_000231215.1	complete genome	n/a	218.3373X	28	40	68	7	16	48	3
Cytophaga hutchinsonii ATCC 33406	33406	GCF_000014145.1	complete genome	Representative Genome	309.6318X	1	3	4	0	0	4	0
Desulfovibrio desulfuricans ATCC 27774	27774	GCF_000022125.1	complete genome	n/a	395.3457X	0	5	5	0	2	3	0
Elizabethkingia meningoseptica (CFB group bacteria)	13253	GCF_900475375.1	Complete Genome	n/a	229.3953X	0	2	2	0	0	2	0
Enterocloster bolteae	BAA-613	GCF_002234575.2	complete genome	Representative Genome	364.6794X	0	2	2	0	0	2	0
Enterococcus faecalis ATCC 29212	29212	GCF_000742975.1	complete genome	n/a	439.8182X	11	62	73	0	0	73	0
Enterococcus faecium ATCC 8459 = NRRL B-2354	8459	GCF_000336405.1	complete genome	Representative Genome	1,523.1952X	34	24	58	5	3	50	0
Escherichia coli	BAA-196	GCF_008033295.1	complete genome	n/a	115.0245X	0	23	23	0	0	23	0
Escherichia coli	BAA-196	GCF_008033315.1	complete genome	n/a	115.5581X	0	29	29	0	0	29	0
Escherichia coli	25922	GCF_017357505.1	complete genome	n/a	136.1434X	1	2	3	1	0	4	2
Escherichia coli	25922	GCF_012974805.1	complete genome	n/a	138.9557X	110	192	302	57	36	222	13
Escherichia coli ATCC 8739	8739	GCF_003591595.1	complete genome	n/a	194.2614X	5	14	19	0	4	16	1
Escherichia coli O157:H7	35150	GCF_013168075.1	complete genome	n/a	170.2065X	5	0	5	1	4	0	0
Eubacterium limosum	8486	GCF_000807675.2	complete genome	Representative Genome	227.518X	20	28	48	3	16	31	2
Flavobacterium johnsoniae UW101	17061	GCF_000016645.1	complete genome	Representative Genome	150.5732X	3	6	9	0	4	5	0
Gardnerella vaginalis (high GC Gram+)	14018	GCF_900637625.1	Complete Genome	n/a	667.4638X	26	12	38	1	21	20	4
Gardnerella vaginalis ATCC 14018 = JCM 11026	14018	GCF_001042655.1	complete genome	n/a	667.4592X	28	19	47	1	19	29	2
Gardnerella vaginalis ATCC 14019	14019	GCF_000159155.2	complete genome	n/a	464.8014X	5	137	142	0	11	132	1
Gluconacetobacter diazotrophicus PA1 5	49037	GCF_000021325.1	complete genome	n/a	181.4801X	1	8	9	0	0	9	0
Haemophilus influenzae (g-proteobacteria)	49766	GCF_900475995.1	Complete Genome	n/a	1,156.4929X	0	1	1	0	0	1	0
Haemophilus influenzae (g-proteobacteria)	33391	GCF_001457655.1	Complete Genome	n/a	356.4773X	1	2	3	0	1	2	0
Helicobacter pylori NCTC 11637 = CCUG 17874 = ATCC 43504	43504	GCF_900478295.1	complete genome	n/a	512.9028X	3	24	27	1	3	24	1
Hungateiclostridium thermocellum ATCC 27405	27405	GCF_000015865.1	complete genome	n/a	129.8178X	11	3	14	3	6	6	1
Hyphomonas neptunium ATCC 15444	15444	GCF_000013025.1	complete genome	n/a	245.8304X	9	1	10	3	5	4	2
Jonesia denitrificans (high GC Gram+)	14870	GCF_900475835.1	Complete Genome	Representative Genome	292.3299X	0	0	0	0	0	0	0
Kineococcus radiotolerans SRS30216 = ATCC BAA-149	BAA-149	GCF_000017305.1	complete genome	Representative Genome	156.0613X	3	3	6	1	1	4	0
Klebsiella oxytoca (enterobacteria)	13182	GCF_900636985.1	Complete Genome	n/a	181.4847X	5	1	6	1	4	1	0
Klebsiella pneumoniae subsp. pneumoniae	43816	GCF_000742755.1	complete genome	n/a	129.3879X	1	1	2	0	1	1	0
Klebsiella pneumoniae subsp. pneumoniae ATCC 43816	43816	GCF_016071735.1	complete genome	n/a	129.6608X	1	64	65	0	0	66	1
Klebsiella pneumoniae subsp. pneumoniae MGH 78578	700721	GCF_000016305.1	complete genome	n/a	113.5541X	3	32	35	1	2	32	0
Klebsiella quasipneumoniae	700603	GCF_001596075.2	complete genome	n/a	197.3265X	0	51	51	0	1	50	0
Klebsiella quasipneumoniae subsp. similipneumoniae	700603	GCF_003181175.1	complete genome	n/a	197.2879X	6	2	8	1	0	7	0
Kocuria rhizophila (high GC Gram+)	9341	GCF_900637835.1	Complete Genome	n/a	226.6231X	9	13	22	1	4	17	0
Lactiplantibacillus plantarum	8014	GCF_002749655.1	complete genome	n/a	171.9893X	50	13	63	13	22	33	5
Lactobacillus brevis ATCC 367	367	GCF_000014465.1	complete genome	n/a	330.3313X	54	33	87	8	26	62	9
Lactobacillus casei DSM 20011 = JCM 1134 = ATCC 393	393	GCF_000829055.1	complete genome	Representative Genome	228.0503X	3	2	5	0	3	2	0
Lactobacillus crispatus (firmicutes)	33820	GCF_018987235.1	Complete Genome	n/a	407.132X	0	1	1	0	0	1	0
Lactobacillus delbrueckii subsp. bulgaricus ATCC 11842 = JCM 1002	11842	GCF_000056065.1	complete genome	n/a	481.5948X	23	8	31	4	15	16	4
Lactobacillus gasseri ATCC 33323 = JCM 1131	33323	GCF_000014425.1	complete genome	Representative Genome	586.5806X	3	7	10	0	1	9	0
Lactobacillus paracasei ATCC 334	334	GCF_000014525.1	complete genome	n/a	213.3094X	24	26	50	5	15	33	3
Lactobacillus rhamnosus GG	53103	GCF_000011045.1	complete genome	n/a	272.9378X	0	0	0	0	0	0	0
Lactobacillus rhamnosus GG	53103	GCF_000026505.1	complete genome	n/a	272.4786X	8	4	12	0	5	8	1
Legionella pneumophila	33152	GCF_001752745.1	complete genome	n/a	257.4241X	3	1	4	0	4	0	0
Legionella pneumophila (g-proteobacteria)	33153	GCF_900186855.1	Complete Genome	n/a	213.6044X	0	1	1	0	0	1	0
Legionella pneumophila subsp. pneumophila ATCC 43290	43290	GCF_000239175.1	complete genome	n/a	266.9492X	1	0	1	0	1	0	0
Levilactobacillus brevis (firmicutes)	14869	GCF_900475625.1	Complete Genome	n/a	338.1739X	2	5	7	1	2	4	0
Limosilactobacillus reuteri subsp. suis	53608	GCF_000236455.2	complete genome	n/a	427.0343X	4	5	9	1	0	8	0
Listeria monocytogenes	13932	GCF_003031895.1	complete genome	n/a	1,054.1456X	0	0	0	0	0	0	0
Listeria monocytogenes (firmicutes)	15313	GCF_900187225.1	Complete Genome	n/a	943.786X	0	1	1	0	0	1	0
Listeria welshimeri (firmicutes)	35897	GCF_900187315.1	Complete Genome	Representative Genome	580.5851X	1	0	1	1	0	0	0
Mesoplasma florum L1	33453	GCF_000008305.1	complete genome	Representative Genome	685.8636X	1	0	1	0	1	0	0
Moorella thermoacetica ATCC 39073	39073	GCF_000013105.1	complete genome	n/a	453.6272X	103	10	113	18	72	36	13
Moraxella catarrhalis (g-proteobacteria)	25238	GCF_900476075.1	Complete Genome	n/a	1,394.3381X	0	1	1	0	0	1	0
Mycobacterium kansasii ATCC 12478	12478	GCF_000157895.3	complete genome	Representative Genome	135.0877X	3	8	11	0	2	10	1
Mycobacterium tuberculosis H37Ra	25177	GCF_000016145.1	complete genome	n/a	132.6928X	60	37	97	14	30	56	3
Mycolicibacterium thermoresistibile (high GC Gram+)	19527	GCF_900187065.1	Complete Genome	Representative Genome	586.7469X	8	6	14	0	5	10	1
Mycoplasma hominis ATCC 23114	23114	GCF_000085865.1	complete genome	n/a	2,073.1163X	14	9	23	2	12	9	0
Neisseria gonorrhoeae	49226	GCF_016803895.1	chromosome	n/a	1,302.7673X	58	31	89	2	10	81	4
Neisseria lactamica (b-proteobacteria)	23970	GCF_901482445.1	Complete Genome	n/a	1,002.3051X	4	15	19	2	4	14	1
Neisseria subflava	49275	GCF_005221305.1	complete genome	Representative Genome	398.2999X	2	5	7	0	2	5	0
Nitrosomonas europaea ATCC 19718	19718	GCF_000009145.1	complete genome	Representative Genome	319.9916X	4	17	21	0	3	18	0
Paenarthrobacter aurescens TC1	BAA-1386	GCF_000014925.1	complete genome	n/a	642.7469X	23	10	33	7	6	23	3
Parabacteroides distasonis ATCC 8503	8503	GCF_000012845.1	complete genome	n/a	213.215X	20	11	31	1	19	14	3
Parvimonas micra (firmicutes)	33270	GCF_900637905.1	Complete Genome	n/a	1,693.9433X	5	7	12	0	5	7	0
Pediococcus acidilactici	8042	GCF_004355265.1	complete genome	n/a	1,549.7166X	2	0	2	0	1	1	0
Pediococcus pentosaceus ATCC 25745	25745	GCF_000014505.1	complete genome	Representative Genome	607.2005X	0	7	7	0	1	6	0
Porphyromonas gingivalis ATCC 33277	33277	GCF_000010505.1	complete genome	Representative Genome	356.8034X	20	7	27	3	11	13	0
Porphyromonas gingivalis ATCC 33277	33277	GCF_002892575.1	complete genome	n/a	352.9617X	24	8	32	3	13	17	1
Prevotella intermedia ATCC 25611 = DSM 20706	25611	GCF_001953955.1	complete genome	n/a	370.7085X	7	21	28	0	5	23	0
Prevotella melaninogenica ATCC 25845	25845	GCF_000144405.1	complete genome	Representative Genome	311.7475X	2	1	3	0	0	3	0
Pseudomonas aeruginosa	27853	GCF_001687285.1	complete genome	n/a	148.3485X	9	15	24	0	3	21	0
Pseudomonas aeruginosa (g-proteobacteria)	33353	GCF_900636735.1	Complete Genome	n/a	320.3709X	117	16	133	0	0	133	0
Pseudomonas aeruginosa (g-proteobacteria)	27853	GCF_900636755.1	Complete Genome	n/a	148.3792X	9	10	19	1	6	15	3
Pseudomonas aeruginosa (g-proteobacteria)	10145	GCF_001457615.1	Complete Genome	n/a	140.1204X	7	144	151	0	7	145	1
Pseudomonas chlororaphis	13985	GCF_900104715.1	chromosome	n/a	116.6297X	0	11	11	0	0	11	0
Pseudomonas fluorescens	13525	GCF_900215245.1	chromosome	Representative Genome	145.0575X	2	11	13	1	1	11	0
Ralstonia insidiosa	49129	GCF_001663855.1	complete genome	Representative Genome	397.921X	329	45	374	224	47	126	23
Renibacterium salmoninarum ATCC 33209	33209	GCF_000018885.1	complete genome	Representative Genome	260.0217X	4	8	12	1	1	12	2
Rhodobacter sphaeroides ATCC 17029	17029	GCF_000015985.1	complete genome	Representative Genome	148.4542X	1	2	3	0	1	2	0
Rhodospirillum rubrum ATCC 11170	11170	GCF_000013085.1	complete genome	n/a	271.2709X	16	8	24	0	13	13	2
Salmonella bongori NCTC 12419 (enterobacteria)	43975	GCF_000252995.1	Complete Genome	n/a	166.6109X	1	1	2	1	0	1	0
Salmonella enterica subsp. enterica serovar Abaetetuba str. ATCC 35640	35640	GCF_000487915.2	complete genome	n/a	162.748X	1	17	18	1	0	17	0
Salmonella enterica subsp. enterica serovar Choleraesuis str. ATCC 10708	10708	GCF_000487295.3	complete genome	n/a	518.1902X	2	24	26	0	0	26	1
Salmonella enterica subsp. enterica serovar Dublin str. ATCC 39184	39184	GCF_001953035.1	complete genome	n/a	445.0204X	0	34	34	0	0	34	0
Salmonella enterica subsp. enterica serovar Paratyphi A str. ATCC 9150	9150	GCF_000011885.1	complete genome	n/a	114.7805X	5	5	10	0	5	5	0
Salmonella enterica subsp. enterica serovar Poona str. ATCC BAA-1673	BAA-1673	GCF_000493295.2	complete genome	n/a	403.6468X	15	65	80	0	0	80	0
Salmonella enterica subsp. enterica serovar Senftenberg	43845	GCF_001969425.1	complete genome	n/a	165.9192X	2	18	20	0	1	19	0
Salmonella enterica subsp. enterica serovar Thompson	BAA-1738	GCF_001953015.1	complete genome	n/a	258.339X	0	56	56	0	0	56	0
Salmonella enterica subsp. enterica serovar Typhimurium	13311	GCF_000743055.1	complete genome	n/a	214.9561X	2	20	22	0	2	20	0
Salmonella enterica subsp. enterica serovar Typhimurium	14028	GCF_016864495.1	complete genome	n/a	185.058X	17	38	55	9	4	42	0
Salmonella enterica subsp. enterica serovar Typhimurium	14028	GCF_003864015.1	complete genome	n/a	186.2896X	25	56	81	2	6	77	4
Sebaldella termitidis ATCC 33386	33386	GCF_000024405.1	complete genome	n/a	268.0281X	0	10	10	0	2	8	0
Serratia marcescens	274	GCF_009936295.1	complete genome	n/a	256.9317X	0	0	0	0	0	0	0
Serratia marcescens subsp. marcescens ATCC 13880	13880	GCF_017298815.1	complete genome	n/a	338.6504X	4	0	4	0	1	4	1
Serratia marcescens subsp. marcescens ATCC 13880	13880	GCF_017298975.1	complete genome	n/a	338.6518X	4	0	4	0	1	4	1
Serratia marcescens subsp. marcescens ATCC 13880	13880	GCF_017298695.1	complete genome	n/a	338.5704X	4	1	5	0	1	5	1
Serratia marcescens subsp. marcescens ATCC 13880	13880	GCF_017298835.1	complete genome	n/a	338.6518X	4	1	5	0	1	5	1
Serratia marcescens subsp. marcescens ATCC 13880	13880	GCF_017299275.1	complete genome	n/a	338.6518X	4	1	5	0	1	5	1
Serratia marcescens subsp. marcescens ATCC 13880	13880	GCF_017299535.1	complete genome	n/a	338.6532X	4	1	5	0	1	5	1
Serratia marcescens subsp. marcescens ATCC 13880	13880	GCF_017298855.1	complete genome	n/a	338.6504X	5	0	5	0	1	5	1
Serratia marcescens subsp. marcescens ATCC 13880	13880	GCF_017298755.1	complete genome	n/a	338.6518X	4	2	6	0	1	6	1
Serratia marcescens subsp. marcescens ATCC 13880	13880	GCF_017298775.1	complete genome	n/a	338.6518X	4	2	6	0	1	6	1
Serratia marcescens subsp. marcescens ATCC 13880	13880	GCF_017298875.1	complete genome	n/a	338.6517X	4	2	6	0	1	6	1
Serratia marcescens subsp. marcescens ATCC 13880	13880	GCF_017299015.1	complete genome	n/a	338.6518X	4	2	6	0	1	6	1
Serratia marcescens subsp. marcescens ATCC 13880	13880	GCF_017301275.1	complete genome	n/a	338.569X	4	2	6	0	1	6	1
Serratia marcescens subsp. marcescens ATCC 13880	13880	GCF_017301315.1	complete genome	n/a	338.6519X	4	2	6	0	1	6	1
Serratia marcescens subsp. marcescens ATCC 13880	13880	GCF_017298675.1	complete genome	n/a	338.6517X	5	1	6	1	1	5	1
Serratia marcescens subsp. marcescens ATCC 13880	13880	GCF_017298895.1	complete genome	n/a	338.6518X	5	1	6	1	1	5	1
Serratia marcescens subsp. marcescens ATCC 13880	13880	GCF_017301295.1	complete genome	n/a	338.5691X	5	1	6	0	2	5	1
Serratia marcescens subsp. marcescens ATCC 13880	13880	GCF_017301255.1	complete genome	n/a	338.6518X	5	2	7	0	2	6	1
Serratia marcescens subsp. marcescens ATCC 13880	13880	GCF_017298955.1	complete genome	n/a	338.569X	5	3	8	0	2	7	1
Serratia marcescens subsp. marcescens ATCC 13880	13880	GCF_017299315.1	complete genome	n/a	338.6519X	6	2	8	0	2	7	1
Serratia marcescens subsp. marcescens ATCC 13880	13880	GCF_017298995.1	complete genome	n/a	338.6516X	5	5	10	0	2	9	1
Serratia marcescens subsp. marcescens ATCC 13880	13880	GCF_017299035.1	complete genome	n/a	338.6504X	5	2	7	0	3	5	1
Serratia marcescens subsp. marcescens ATCC 13880	13880	GCF_017298795.1	complete genome	n/a	338.6518X	6	1	7	0	3	5	1
Serratia marcescens subsp. marcescens ATCC 13880	13880	GCF_017298715.1	complete genome	n/a	338.6518X	6	2	8	0	4	5	1
Serratia marcescens subsp. marcescens ATCC 13880	13880	GCF_017299435.1	complete genome	n/a	338.5679X	11	0	11	2	6	6	3
Serratia marcescens subsp. marcescens ATCC 13880	13880	GCF_017298935.1	complete genome	n/a	338.6531X	11	1	12	2	6	7	3
Serratia marcescens subsp. marcescens ATCC 13880	13880	GCF_017298735.1	complete genome	n/a	338.5678X	11	2	13	2	6	8	3
Serratia marcescens subsp. marcescens ATCC 13880	13880	GCF_017298915.1	complete genome	n/a	338.6546X	11	2	13	2	6	8	3
Serratia marcescens subsp. marcescens ATCC 13880	13880	GCF_017299175.1	complete genome	n/a	338.6532X	12	12	24	2	6	19	3
Serratia marcescens subsp. marcescens ATCC 13880	13880	GCF_017299575.1	complete genome	n/a	338.6518X	12	2	14	2	7	8	3
Serratia marcescens subsp. marcescens ATCC 13880	13880	GCF_017654245.1	complete genome	n/a	335.6012X	184	12	196	130	51	22	7
Shewanella pealeana ATCC 700345	700345	GCF_000018285.1	complete genome	Representative Genome	105.294X	3	3	6	1	1	5	1
Shewanella woodyi ATCC 51908	51908	GCF_000019525.1	complete genome	Representative Genome	132.6722X	6	6	12	1	3	8	0
Staphylococcus aureus	25923	GCF_000756205.1	complete genome	n/a	316.3509X	0	3	3	0	0	3	0
Staphylococcus aureus	6538	GCF_002025145.1	complete genome	n/a	319.1277X	18	1	19	1	14	6	2
Staphylococcus aureus (firmicutes)	10832	GCF_900635285.1	Complete Genome	n/a	459.8452X	24	21	45	0	0	45	0
Staphylococcus epidermidis ATCC 12228	12228	GCF_000007645.1	complete genome	n/a	333.1741X	81	35	116	37	18	66	5
Staphylococcus hyicus	11249	GCF_000816085.1	complete genome	Representative Genome	653.2997X	0	0	0	0	0	0	0
Staphylococcus hyicus (firmicutes)	11249	GCF_900474585.1	Complete Genome	n/a	653.3001X	0	1	1	0	0	1	0
Staphylococcus lugdunensis (firmicutes)	43809	GCF_900478255.1	Complete Genome	n/a	461.448X	0	9	9	0	0	9	0
Staphylococcus warneri (firmicutes)	27836	GCF_900636385.1	Complete Genome	n/a	544.8177X	0	50	50	0	1	49	0
Stenotrophomonas maltophilia (g-proteobacteria)	13637	GCF_900186865.1	Complete Genome	n/a	189.838X	1	3	4	0	1	3	0
Streptococcus anginosus (firmicutes)	33397	GCF_900636475.1	Complete Genome	n/a	465.1359X	0	0	0	0	0	0	0
Streptococcus gordonii (firmicutes)	10558	GCF_900475015.1	Complete Genome	n/a	1,093.1717X	21	9	30	6	13	18	7
Streptococcus intermedius (firmicutes)	27335	GCF_900475975.1	Complete Genome	Representative Genome	498.4781X	1	0	1	0	0	1	0
Streptococcus mitis NCTC 12261 (firmicutes)	49456	GCF_000148585.2	Complete Genome	n/a	443.1668X	48	56	104	7	20	81	4
Streptococcus mutans (firmicutes)	25175	GCF_900475095.1	Complete Genome	n/a	570.9678X	0	2	2	0	0	2	0
Streptococcus pneumoniae	49619	GCF_003966485.1	complete genome	n/a	642.7933X	14	2	16	1	11	6	2
Streptococcus pneumoniae (firmicutes)	49619	GCF_900636585.1	Complete Genome	n/a	1,221.7664X	8	1	9	1	6	4	2
Streptococcus pneumoniae ATCC 700669	700669	GCF_000026665.1	complete genome	n/a	469.0785X	2	1	3	1	1	2	1
Streptococcus pyogenes (firmicutes)	19615	GCF_900474895.1	Complete Genome	n/a	438.3311X	0	2	2	0	0	2	0
Streptococcus pyogenes (firmicutes)	12344	GCF_002055535.1	Complete Genome	n/a	567.5682X	2	1	3	0	1	2	0
Streptococcus salivarius (firmicutes)	7073	GCF_900636435.1	Complete Genome	n/a	1,209.0513X	3	1	4	1	2	1	0
Streptococcus sanguinis (firmicutes)	10556	GCF_900475505.1	Complete Genome	n/a	524.6717X	8	1	9	1	5	3	0
Streptococcus suis (firmicutes)	43765	GCF_900475585.1	Complete Genome	n/a	512.8048X	0	2	2	0	1	1	0
Streptococcus thermophilus	19258	GCF_010120595.1	complete genome	n/a	509.6982X	2	2	4	0	2	2	0
Streptococcus uberis (firmicutes)	19436	GCF_900475595.1	Complete Genome	n/a	355.5778X	2	0	2	0	2	0	0
Synechococcus sp. PCC 7002	27264	GCF_000019485.1	complete genome	n/a	299.9762X	44	71	115	12	44	61	2
Tatlockia micdadei	33218	GCF_000953635.1	complete genome	Representative Genome	363.6055X	5	1	6	0	5	2	1
Thermobaculum terrenum ATCC BAA-798	BAA-798	GCF_000025005.1	complete genome	Representative Genome	121.989X	0	0	0	0	0	0	0
Thiobacillus denitrificans ATCC 25259	25259	GCF_000012745.1	complete genome	n/a	230.0565X	3	1	4	0	4	2	2
Treponema denticola ATCC 35405	35405	GCF_000008185.1	complete genome	Representative Genome	334.9917X	42	33	75	7	29	42	3
Trichormus variabilis ATCC 29413	29413	GCF_000204075.1	complete genome	n/a	141.4722X	8	17	25	0	9	21	5
Veillonella parvula (firmicutes)	10790	GCF_900186885.1	Complete Genome	n/a	466.4134X	8	1	9	0	7	3	1
Vibrio natriegens NBRC 15636 = ATCC 14048 = DSM 759	14048	GCF_001456255.1	complete genome	Representative Genome	165.2855X	4	10	14	0	4	11	1
Vibrio natriegens NBRC 15636 = ATCC 14048 = DSM 759	14048	GCF_001680025.1	complete genome	n/a	165.2939X	21	50	71	4	14	60	7
Vibrio vulnificus NBRC 15645 = ATCC 27562	27562	GCF_002224265.1	complete genome	n/a	234.5209X	12	34	46	2	10	35	1
Wolinella succinogenes (e-proteobacteria)	29543	GCF_900637325.1	Complete Genome	n/a	307.4556X	1	5	6	0	2	4	0
Xenorhabdus nematophila ATCC 19061	19061	GCF_000252955.1	chromosome	n/a	289.221X	67	44	111	6	20	92	7
Zymomonas mobilis subsp. mobilis ZM4 = ATCC 31821	31821	GCF_003054575.1	complete genome	n/a	271.8093X	4	2	6	2	0	4	0
Zymomonas mobilis subsp. mobilis ZM4 = ATCC 31821	31821	GCF_004168305.2	complete genome	n/a	271.8029X	342	45	387	76	38	294	21
						7	8
					Lower quartile	2	2	6
					Upper quartile	24	28.5	57.5
					EUO	90	108	212
						29 above EUO	26 above EUO	26 above EUO
