# Supplementary material for: Comparative Analysis and Data Provenance for 1,113 Bacterial Genome Assemblies
Source: mSphere. 2022 May 2;7(3):e00077-22. doi: 10.1128/msphere.00077-22 (PMC9241530; doi:10.1128/msphere.00077-22)
Supplement: TABLE S6 [file msphere.00077-22-s0010.xlsx]

## Sheet: Table S5
Collection	Pipeline	pipeline/software	Parameters overview
Bacteriology	Assembly	unicycler_hybrid_denovo_raconfix:1	ONT_TARGET_DEPTH=30; ILLUMINA_TARGET_DEPTH=150; fastp with default settings; genome size estimation using mash; Illumina reads downsampled (target_read_count = (genome size * ILLUMINA_TARGET_DEPTH) / mean_read_length * 2); filtlong --min_length 1000 --target_bases (genome size * ONT_TARGET_DEPTH); unicycler on trimmed reads (default settings)
Bacteriology	Assembly QC	pipeline_assembly_qc:1	readsQC-nanopore.py -minLen 1000 -quality 10; readsQC-illumina.py; minimap2 -a nanopore-trimmed-reads; ONT depth calculated with samtools depth bwa to map illumina reads to genome illumina depth calculated with samtools depth checkm lineage_wf summarize assembly statistics
Bacteriology	Annotation	prokka_annotation_not_genus_specific_2020_v1_14:1	prokka with default settings
		fastp		0.11.9		Software Name	Version	Column1
		FastQC		0.11.8
		MinKnow		21.11.7	Note: Updates as often as Oxford Nanopore pushes a new software versions regularly, so the version of MinKnow changes for AGP assemblies.
		DRAGEN BCL Convert		3.7.4
		Mash		2.2
		Unicycler		0.4.8
		Filtlong		0.2.0
		CheckM		1.12
		Prokka		1.14
		bbnorm_stats.sh		38.18
		dnadiff		1.3
		MUMMer		4.0.0 rc1

## Sheet: Sheet1
Purpose	pipeline/software	Parameters overview	Version
Assembly	unicycler_hybrid_denovo_raconfix:1	ONT_TARGET_DEPTH=30; ILLUMINA_TARGET_DEPTH=150; fastp with default settings; genome size estimation using mash; Illumina reads downsampled (target_read_count = (genome size * ILLUMINA_TARGET_DEPTH) / mean_read_length * 2); filtlong --min_length 1000 --target_bases (genome size * ONT_TARGET_DEPTH); unicycler on trimmed reads (default settings)	1.0
Assembly QC	pipeline_assembly_qc:1	readsQC-nanopore.py -minLen 1000 -quality 10; readsQC-illumina.py; minimap2 -a nanopore-trimmed-reads; ONT depth calculated with samtools depth bwa to map illumina reads to genome illumina depth calculated with samtools depth checkm lineage_wf summarize assembly statistics	1.0
Annotation	prokka_annotation_not_genus_specific_2020_v1_14:1	prokka with default settings	1.0
pipeline component	fastp	default settings	0.11.9
pipeline component	FastQC	default settings	0.11.8
pipeline component	MinKnow	default settings	21.11.7	Note: Updates as often as Oxford Nanopore pushes a new software versions regularly, so the version of MinKnow changes for AGP assemblies.
pipeline component	DRAGEN BCL Convert	default settings	3.7.4
pipeline component	Mash	default settings	2.2
pipeline component	Unicycler	default settings	0.4.8
pipeline component	Filtlong	--min_length 1000 --target_bases (genome size * ONT_TARGET_DEPTH);	0.2.0
pipeline component	CheckM	lineage_wf, otherwise default settings	1.12
pipeline component	Prokka	default settings	1.14
pipeline component	bbnorm_stats.sh	default settings	38.18
pipeline component	dnadiff	default settings	1.3
pipeline component	MUMMer	default settings	4.0.0 rc1
pipeline component	minimap2	-a nanopore-trimmed-reads;	2.17
